# Supplementary material for: Molecular mechanism of vimentin nuclear localization associated with the migration and invasion of daughter cells derived from polyploid giant cancer cells
Source: J Transl Med. 2023 Oct 13;21:719. doi: 10.1186/s12967-023-04585-7 (PMC10576317; doi:10.1186/s12967-023-04585-7)
Supplement: Supplementary file 2 — Additional file 2: Table S9. Hct116_narrow_peaks_ChIPseeker_annotation. [file 12967_2023_4585_MOESM2_ESM.xls]

## Sheet: Hct116_narrow_peaks_ChIPseeker_
Chromosome	start	end	width	name	score	signalValue	'-log10pvalue	'-log10qvalue	peak_summit	annotation	geneStart	geneEnd	geneLength	geneStrand	geneId	transcriptId	distanceToTSS	geneName	geneDescription
7	99237436	99237896	461	Hct116_peak_2797	31	2.77853	3.13086	0.00801	139	Promoter (<=1kb)	99238829	99306809	67981	+	ENSG00000002079	ENST00000439784	-933	MYH16	myosin heavy chain 16 pseudogene [Source:HGNC Symbol;Acc:HGNC:31038]
7	8246206	8246551	346	Hct116_peak_2728	24	2.39016	2.4277	0	189	Intron (ENST00000402384/ENSG00000003147, intron 1 of 13)	8157116	8236894	79779	-	ENSG00000003147	ENST00000317367	-9312	ICA1	islet cell autoantigen 1 [Source:HGNC Symbol;Acc:HGNC:5343]
2	187521713	187522055	343	Hct116_peak_1662	37	3.09923	3.78003	0.09522	136	Promoter (1-2kb)	187467002	187519860	52859	-	ENSG00000003436	ENST00000481132	-1853	TFPI	tissue factor pathway inhibitor [Source:HGNC Symbol;Acc:HGNC:11760]
17	7295439	7295796	358	Hct116_peak_1256	24	2.41052	2.45782	0	141	Promoter (<=1kb)	7288263	7294639	6377	-	ENSG00000006047	ENST00000007699	-800	YBX2	Y-box binding protein 2 [Source:HGNC Symbol;Acc:HGNC:17948]
16	24270971	24271256	286	Hct116_peak_1134	44	3.52471	4.44077	0.31695	183	Intron (ENST00000005284/ENSG00000006116, intron 1 of 3)	24256335	24362412	106078	+	ENSG00000006116	ENST00000005284	14636	CACNG3	calcium voltage-gated channel auxiliary subunit gamma 3 [Source:HGNC Symbol;Acc:HGNC:1407]
7	77944896	77945295	400	Hct116_peak_2771	52	3.78795	5.27793	0.86673	217	Intron (ENST00000416283/ENSG00000006576, intron 16 of 19)	77940199	77954894	14696	+	ENSG00000006576	ENST00000470215	4697	PHTF2	putative homeodomain transcription factor 2 [Source:HGNC Symbol;Acc:HGNC:13411]
19	41584018	41584367	350	Hct116_peak_1436	37	3.07307	3.73907	0.06459	141	3' UTR	41579521	41586844	7324	+	ENSG00000007129	ENST00000632983	4497	CEACAM21	CEA cell adhesion molecule 21 [Source:HGNC Symbol;Acc:HGNC:28834]
7	88073334	88073811	478	Hct116_peak_2777	29	2.68626	2.98989	0	216	Promoter (1-2kb)	88075630	88182213	106584	+	ENSG00000008277	ENST00000682337	-1819	ADAM22	ADAM metallopeptidase domain 22 [Source:HGNC Symbol;Acc:HGNC:201]
7	88097260	88097558	299	Hct116_peak_2778	50	3.66319	5.07481	0.77649	132	Intron (ENST00000398204/ENSG00000008277, intron 4 of 29)	88089919	88130439	40521	+	ENSG00000008277	ENST00000478920	7341	ADAM22	ADAM metallopeptidase domain 22 [Source:HGNC Symbol;Acc:HGNC:201]
3	45539225	45539539	315	Hct116_peak_1934	23	2.31208	2.31204	0	121	Promoter (2-3kb)	45541594	45547554	5961	+	ENSG00000011376	ENST00000474585	-2055	LARS2	leucyl-tRNA synthetase 2, mitochondrial [Source:HGNC Symbol;Acc:HGNC:17095]
14	91342188	91342473	286	Hct116_peak_1049	44	3.52471	4.44077	0.31695	158	Exon (ENST00000389857/ENSG00000015133, exon 6 of 30)	91338054	91338856	803	-	ENSG00000015133	ENST00000554051	-3332	CCDC88C	coiled-coil domain containing 88C [Source:HGNC Symbol;Acc:HGNC:19967]
12	102442998	102443283	286	Hct116_peak_920	33	2.92948	3.36062	0.01234	126	Intron (ENST00000635615/ENSG00000283052, intron 5 of 5)	102402247	102415746	13500	-	ENSG00000017427	ENST00000481539	-27252	IGF1	insulin like growth factor 1 [Source:HGNC Symbol;Acc:HGNC:5464]
12	41102731	41103063	333	Hct116_peak_856	41	3.32578	4.13293	0.26314	183	Distal Intergenic	41029114	41070241	41128	+	ENSG00000018236	ENST00000548481	73617	CNTN1	contactin 1 [Source:HGNC Symbol;Acc:HGNC:2171]
2	32061026	32061380	355	Hct116_peak_1490	44	3.28454	4.4488	0.32401	248	Promoter (2-3kb)	32063556	32157637	94082	+	ENSG00000021574	ENST00000315285	-2176	SPAST	spastin [Source:HGNC Symbol;Acc:HGNC:11233]
2	210556982	210557267	286	Hct116_peak_1688	29	2.66414	2.95603	0	47	Promoter (<=1kb)	210556734	210599555	42822	+	ENSG00000021826	ENST00000619804	248	CPS1	carbamoyl-phosphate synthase 1 [Source:HGNC Symbol;Acc:HGNC:2323]
2	210603006	210603312	307	Hct116_peak_1689	28	2.57918	2.82573	0	100	Promoter (1-2kb)	210604965	210606771	1807	+	ENSG00000021826	ENST00000467353	-1653	CPS1	carbamoyl-phosphate synthase 1 [Source:HGNC Symbol;Acc:HGNC:2323]
2	210641379	210641664	286	Hct116_peak_1690	32	2.85201	3.24282	0.01234	254	Intron (ENST00000673510/ENSG00000021826, intron 26 of 39)	210631228	210647934	16707	+	ENSG00000021826	ENST00000497121	10151	CPS1	carbamoyl-phosphate synthase 1 [Source:HGNC Symbol;Acc:HGNC:2323]
2	210798242	210798543	302	Hct116_peak_1691	43	3.35782	4.37184	0.31695	240	Distal Intergenic	210671615	210679107	7493	+	ENSG00000021826	ENST00000479988	126627	CPS1	carbamoyl-phosphate synthase 1 [Source:HGNC Symbol;Acc:HGNC:2323]
1	56980032	56980317	286	Hct116_peak_67	29	2.68626	2.98989	0	145	Intron (ENST00000417420/ENSG00000236341, intron 2 of 3)	56960063	56966140	6078	-	ENSG00000021852	ENST00000494324	-13892	C8B	complement C8 beta chain [Source:HGNC Symbol;Acc:HGNC:1353]
5	161805497	161805845	349	Hct116_peak_2525	44	3.52471	4.44077	0.31695	188	Distal Intergenic	161847063	161898218	51156	+	ENSG00000022355	ENST00000638112	-41218	GABRA1	gamma-aminobutyric acid type A receptor subunit alpha1 [Source:HGNC Symbol;Acc:HGNC:4075]
5	161837185	161837613	429	Hct116_peak_2526	44	3.52471	4.44077	0.31695	278	Distal Intergenic	161847063	161898218	51156	+	ENSG00000022355	ENST00000638112	-9450	GABRA1	gamma-aminobutyric acid type A receptor subunit alpha1 [Source:HGNC Symbol;Acc:HGNC:4075]
11	47264248	47264568	321	Hct116_peak_709	48	3.62899	4.8037	0.59958	153	Intron (ENST00000616973/ENSG00000025434, intron 7 of 9)	47267945	47268844	900	+	ENSG00000025434	ENST00000462051	-3377	NR1H3	nuclear receptor subfamily 1 group H member 3 [Source:HGNC Symbol;Acc:HGNC:7966]
13	23686680	23686965	286	Hct116_peak_957	33	2.9032	3.32068	0.01234	158	Distal Intergenic	23730189	23756830	26642	-	ENSG00000027001	ENST00000464194	69865	MIPEP	mitochondrial intermediate peptidase [Source:HGNC Symbol;Acc:HGNC:7104]
2	212998166	212998523	358	Hct116_peak_1694	28	2.50439	2.8348	0	194	Intron (ENST00000415387/ENSG00000273118, intron 1 of 4)	213006039	213015278	9240	-	ENSG00000030419	ENST00000484040	16755	IKZF2	IKAROS family zinc finger 2 [Source:HGNC Symbol;Acc:HGNC:13177]
1	69564785	69565070	286	Hct116_peak_90	36	3.13307	3.66934	0.01234	230	Promoter (2-3kb)	69567922	70144364	576443	+	ENSG00000033122	ENST00000651989	-2852	LRRC7	leucine rich repeat containing 7 [Source:HGNC Symbol;Acc:HGNC:18531]
2	224502726	224503024	299	Hct116_peak_1713	48	3.66185	4.85569	0.59958	210	Promoter (1-2kb)	224502992	224504324	1333	-	ENSG00000036257	ENST00000481135	1300	CUL3	cullin 3 [Source:HGNC Symbol;Acc:HGNC:2553]
5	154047329	154047614	286	Hct116_peak_2517	43	3.45195	4.32834	0.31695	134	Intron (ENST00000439768/ENSG00000037749, intron 1 of 1)	154039058	154057399	18342	+	ENSG00000037749	ENST00000519928	8271	MFAP3	microfibril associated protein 3 [Source:HGNC Symbol;Acc:HGNC:7034]
5	41326125	41326573	449	Hct116_peak_2373	29	2.74144	2.94685	0	136	Intron (ENST00000377801/ENSG00000182836, intron 2 of 2)	41142234	41261438	119205	-	ENSG00000039537	ENST00000263413	-64687	C6	complement C6 [Source:HGNC Symbol;Acc:HGNC:1339]
2	98573333	98573630	298	Hct116_peak_1578	30	2.73162	3.05924	0	137	Promoter (1-2kb)	98571897	98587573	15677	+	ENSG00000040933	ENST00000498026	1436	INPP4A	inositol polyphosphate-4-phosphatase type I A [Source:HGNC Symbol;Acc:HGNC:6074]
13	108703987	108704272	286	Hct116_peak_1011	52	3.91634	5.25636	0.84737	197	Intron (ENST00000356711/ENSG00000041515, intron 2 of 34)	108629611	109208005	578395	+	ENSG00000041515	ENST00000457511	74376	MYO16	myosin XVI [Source:HGNC Symbol;Acc:HGNC:29822]
8	132934443	132934728	286	Hct116_peak_3259	74	4.62416	7.46086	2.71744	174	Intron (ENST00000220616/ENSG00000042832, intron 24 of 47)	132919440	133134827	215388	+	ENSG00000042832	ENST00000519178	15003	TG	thyroglobulin [Source:HGNC Symbol;Acc:HGNC:11764]
8	132957934	132958219	286	Hct116_peak_3260	41	3.24989	4.19831	0.31096	135	Intron (ENST00000220616/ENSG00000042832, intron 27 of 47)	132962994	132967897	4904	+	ENSG00000042832	ENST00000518058	-4775	TG	thyroglobulin [Source:HGNC Symbol;Acc:HGNC:11764]
8	133132143	133132454	312	Hct116_peak_3263	23	2.30371	2.39996	0	142	Promoter (<=1kb)	133133387	133134877	1491	+	ENSG00000042832	ENST00000522691	-933	TG	thyroglobulin [Source:HGNC Symbol;Acc:HGNC:11764]
5	138674241	138674577	337	Hct116_peak_2491	29	2.68626	2.98989	0	118	Intron (ENST00000517980/ENSG00000044115, intron 2 of 5)	138663837	138783353	119517	+	ENSG00000044115	ENST00000524127	10404	CTNNA1	catenin alpha 1 [Source:HGNC Symbol;Acc:HGNC:2509]
8	67926117	67926415	299	Hct116_peak_2927	44	3.52471	4.44077	0.31695	248	Distal Intergenic	67952046	68237032	284987	+	ENSG00000046889	ENST00000288368	-25631	PREX2	phosphatidylinositol-3,4,5-trisphosphate dependent Rac exchange factor 2 [Source:HGNC Symbol;Acc:HGNC:22950]
8	67950435	67950729	295	Hct116_peak_2928	34	2.78265	3.43333	0.01234	39	Promoter (1-2kb)	67952046	68237032	284987	+	ENSG00000046889	ENST00000288368	-1317	PREX2	phosphatidylinositol-3,4,5-trisphosphate dependent Rac exchange factor 2 [Source:HGNC Symbol;Acc:HGNC:22950]
8	67968648	67969050	403	Hct116_peak_2929	48	3.66185	4.85569	0.59958	130	Intron (ENST00000288368/ENSG00000046889, intron 1 of 39)	67952489	68111089	158601	+	ENSG00000046889	ENST00000517617	16159	PREX2	phosphatidylinositol-3,4,5-trisphosphate dependent Rac exchange factor 2 [Source:HGNC Symbol;Acc:HGNC:22950]
8	68010092	68010387	296	Hct116_peak_2930	33	2.9032	3.32068	0.01234	240	Intron (ENST00000288368/ENSG00000046889, intron 1 of 39)	67952489	68111089	158601	+	ENSG00000046889	ENST00000517617	57603	PREX2	phosphatidylinositol-3,4,5-trisphosphate dependent Rac exchange factor 2 [Source:HGNC Symbol;Acc:HGNC:22950]
5	113566935	113567220	286	Hct116_peak_2449	31	2.77853	3.13086	0.00801	212	Promoter (1-2kb)	113565719	113579666	13948	+	ENSG00000047188	ENST00000506333	1216	YTHDC2	YTH domain containing 2 [Source:HGNC Symbol;Acc:HGNC:24721]
12	5859379	5859704	326	Hct116_peak_824	40	3.26609	4.04023	0.228	121	Intron (ENST00000546188/ENSG00000047617, intron 3 of 24)	5827805	5870436	42632	-	ENSG00000047617	ENST00000544988	10732	ANO2	anoctamin 2 [Source:HGNC Symbol;Acc:HGNC:1183]
6	117334828	117335135	308	Hct116_peak_2656	60	4.25944	6.03497	1.49264	151	Promoter (2-3kb)	117328420	117337340	8921	-	ENSG00000047936	ENST00000403284	2205	ROS1	ROS proto-oncogene 1, receptor tyrosine kinase [Source:HGNC Symbol;Acc:HGNC:10261]
6	117360145	117360430	286	Hct116_peak_2657	51	3.6936	5.12445	0.81424	109	Exon (ENST00000368507/ENSG00000047936, exon 23 of 44)	117328420	117337340	8921	-	ENSG00000047936	ENST00000403284	-22805	ROS1	ROS proto-oncogene 1, receptor tyrosine kinase [Source:HGNC Symbol;Acc:HGNC:10261]
1	7788739	7789024	286	Hct116_peak_10	29	2.68626	2.98989	0	146	Promoter (1-2kb)	7787322	7788570	1249	+	ENSG00000049246	ENST00000602883	1417	PER3	period circadian regulator 3 [Source:HGNC Symbol;Acc:HGNC:8847]
2	32963935	32964318	384	Hct116_peak_1493	46	3.50325	4.60412	0.44923	231	Intron (ENST00000404816/ENSG00000049323, intron 2 of 33)	32946953	33399509	452557	+	ENSG00000049323	ENST00000404816	16982	LTBP1	latent transforming growth factor beta binding protein 1 [Source:HGNC Symbol;Acc:HGNC:6714]
2	33199879	33200164	286	Hct116_peak_1494	29	2.68626	2.98989	0	54	Intron (ENST00000404816/ENSG00000049323, intron 7 of 33)	33243662	33273711	30050	+	ENSG00000049323	ENST00000413303	-43498	LTBP1	latent transforming growth factor beta binding protein 1 [Source:HGNC Symbol;Acc:HGNC:6714]
16	56929228	56929888	661	Hct116_peak_1177	39	3.20851	3.95063	0.21815	253	Promoter (2-3kb)	56932142	56935554	3413	+	ENSG00000051108	ENST00000562914	-2254	HERPUD1	homocysteine inducible ER protein with ubiquitin like domain 1 [Source:HGNC Symbol;Acc:HGNC:13744]
5	133607239	133607524	286	Hct116_peak_2482	51	3.87222	5.18711	0.84737	214	Intron (ENST00000265342/ENSG00000053108, intron 1 of 15)	133198468	133603994	405527	-	ENSG00000053108	ENST00000621681	-3245	FSTL4	follistatin like 4 [Source:HGNC Symbol;Acc:HGNC:21389]
1	243322038	243322366	329	Hct116_peak_296	40	3.29776	4.08943	0.228	179	Intron (ENST00000366541/ENSG00000054282, intron 9 of 17)	243307784	243316895	9112	+	ENSG00000054282	ENST00000463012	14254	SDCCAG8	SHH signaling and ciliogenesis regulator SDCCAG8 [Source:HGNC Symbol;Acc:HGNC:10671]
11	73383550	73383921	372	Hct116_peak_735	30	2.75487	3.09476	0	335	Intron (ENST00000064780/ENSG00000054967, intron 1 of 10)	73376668	73396640	19973	+	ENSG00000054967	ENST00000393580	6882	RELT	RELT TNF receptor [Source:HGNC Symbol;Acc:HGNC:13764]
5	154013552	154013837	286	Hct116_peak_2516	28	2.65962	2.82599	0	274	Intron (ENST00000351797/ENSG00000055147, intron 8 of 13)	154026312	154027381	1070	-	ENSG00000055147	ENST00000518735	13544	FAM114A2	family with sequence similarity 114 member A2 [Source:HGNC Symbol;Acc:HGNC:1333]
3	179786151	179786533	383	Hct116_peak_2095	31	2.8026	3.16756	0.01234	242	Promoter (2-3kb)	179784048	179795717	11670	+	ENSG00000058056	ENST00000681736	2103	USP13	ubiquitin specific peptidase 13 [Source:HGNC Symbol;Acc:HGNC:12611]
7	90771934	90772522	589	Hct116_peak_2784	26	2.56492	2.6861	0	341	Intron (ENST00000449528/ENSG00000058091, intron 7 of 7)	90726504	90790614	64111	+	ENSG00000058091	ENST00000478540	45430	CDK14	cyclin dependent kinase 14 [Source:HGNC Symbol;Acc:HGNC:8883]
7	90794354	90794674	321	Hct116_peak_2785	27	2.63487	2.78943	0	81	Intron (ENST00000380050/ENSG00000058091, intron 5 of 14)	90824605	90955796	131192	+	ENSG00000058091	ENST00000487145	-29931	CDK14	cyclin dependent kinase 14 [Source:HGNC Symbol;Acc:HGNC:8883]
7	90800412	90800713	302	Hct116_peak_2786	50	3.79946	5.07273	0.77639	145	Intron (ENST00000380050/ENSG00000058091, intron 5 of 14)	90824605	90955796	131192	+	ENSG00000058091	ENST00000487145	-23892	CDK14	cyclin dependent kinase 14 [Source:HGNC Symbol;Acc:HGNC:8883]
12	79922444	79922729	286	Hct116_peak_892	29	2.64238	2.9227	0	132	Intron (ENST00000261207/ENSG00000058272, intron 2 of 25)	79775923	79913911	137989	-	ENSG00000058272	ENST00000546369	-8533	PPP1R12A	protein phosphatase 1 regulatory subunit 12A [Source:HGNC Symbol;Acc:HGNC:7618]
1	53869431	53869716	286	Hct116_peak_65	48	3.66417	4.85936	0.59958	162	Intron (ENST00000464950/ENSG00000058799, intron 6 of 10)	53851719	53889733	38015	-	ENSG00000058799	ENST00000464950	20017	YIPF1	Yip1 domain family member 1 [Source:HGNC Symbol;Acc:HGNC:25231]
3	186336775	186337185	411	Hct116_peak_2105	29	2.59168	2.97559	0	316	Intron (ENST00000265022/ENSG00000058866, intron 1 of 24)	186306708	186320488	13781	-	ENSG00000058866	ENST00000466466	-16287	DGKG	diacylglycerol kinase gamma [Source:HGNC Symbol;Acc:HGNC:2853]
1	29303893	29304178	286	Hct116_peak_28	39	3.20851	3.95063	0.21815	100	Exon (ENST00000345512/ENSG00000060656, exon 17 of 31)	29311346	29312659	1314	+	ENSG00000060656	ENST00000526080	-7168	PTPRU	protein tyrosine phosphatase receptor type U [Source:HGNC Symbol;Acc:HGNC:9683]
11	32959906	32960191	286	Hct116_peak_704	23	2.37015	2.39807	0	133	Promoter (2-3kb)	32957806	32969068	11263	+	ENSG00000060749	ENST00000528034	2100	QSER1	glutamine and serine rich 1 [Source:HGNC Symbol;Acc:HGNC:26154]
16	75629862	75630147	286	Hct116_peak_1191	32	2.82709	3.20487	0.01234	127	Promoter (<=1kb)	75627846	75629009	1164	-	ENSG00000065427	ENST00000569298	-853	KARS1	lysyl-tRNA synthetase 1 [Source:HGNC Symbol;Acc:HGNC:6215]
3	123707686	123708036	351	Hct116_peak_2008	32	2.82709	3.20487	0.01234	122	3' UTR	123681030	123701457	20428	-	ENSG00000065534	ENST00000504946	-6229	MYLK	myosin light chain kinase [Source:HGNC Symbol;Acc:HGNC:7590]
1	197103094	197103380	287	Hct116_peak_225	24	2.41052	2.45782	0	140	Exon (ENST00000367409/ENSG00000066279, exon 18 of 28)	197084121	197129974	45854	-	ENSG00000066279	ENST00000367408	26594	ASPM	assembly factor for spindle microtubules [Source:HGNC Symbol;Acc:HGNC:19048]
10	121544225	121544527	303	Hct116_peak_592	29	2.68626	2.98989	0	250	Intron (ENST00000358487/ENSG00000066468, intron 5 of 17)	121478347	121554260	75914	-	ENSG00000066468	ENST00000683418	9733	FGFR2	fibroblast growth factor receptor 2 [Source:HGNC Symbol;Acc:HGNC:3689]
5	129078926	129079229	304	Hct116_peak_2476	47	3.56502	4.70229	0.52472	154	Distal Intergenic	129094749	129114028	19280	+	ENSG00000066583	ENST00000173527	-15520	ISOC1	isochorismatase domain containing 1 [Source:HGNC Symbol;Acc:HGNC:24254]
8	134481626	134482048	423	Hct116_peak_3276	40	3.29567	4.08618	0.228	348	Intron (ENST00000520356/ENSG00000066827, intron 13 of 13)	134478222	134510182	31961	-	ENSG00000066827	ENST00000521673	28134	ZFAT	zinc finger and AT-hook domain containing [Source:HGNC Symbol;Acc:HGNC:19899]
8	134500294	134500651	358	Hct116_peak_3277	23	2.35047	2.36893	0	103	Intron (ENST00000520356/ENSG00000066827, intron 13 of 13)	134478222	134510182	31961	-	ENSG00000066827	ENST00000521673	9531	ZFAT	zinc finger and AT-hook domain containing [Source:HGNC Symbol;Acc:HGNC:19899]
8	134587984	134588398	415	Hct116_peak_3278	35	2.94859	3.54354	0.01234	258	3' UTR	134512574	134594885	82312	-	ENSG00000066827	ENST00000517307	6487	ZFAT	zinc finger and AT-hook domain containing [Source:HGNC Symbol;Acc:HGNC:19899]
8	134613204	134613590	387	Hct116_peak_3279	24	2.43122	2.48845	0	89	Intron (ENST00000520356/ENSG00000066827, intron 3 of 13)	134583951	134600668	16718	-	ENSG00000066827	ENST00000519827	-12536	ZFAT	zinc finger and AT-hook domain containing [Source:HGNC Symbol;Acc:HGNC:19899]
8	65688938	65689223	286	Hct116_peak_2925	40	3.06092	4.07105	0.228	161	Intron (ENST00000523170/ENSG00000066855, intron 4 of 6)	65679503	65704837	25335	+	ENSG00000066855	ENST00000518636	9435	MTFR1	mitochondrial fission regulator 1 [Source:HGNC Symbol;Acc:HGNC:29510]
12	78108263	78108550	288	Hct116_peak_890	25	2.4737	2.55129	0	144	Intron (ENST00000397909/ENSG00000067798, intron 12 of 39)	78118044	78213008	94965	+	ENSG00000067798	ENST00000552895	-9494	NAV3	neuron navigator 3 [Source:HGNC Symbol;Acc:HGNC:15998]
18	18381951	18382409	459	Hct116_peak_1375	57	3.39776	5.71821	1.21651	279	Distal Intergenic	20953290	20954870	1581	-	ENSG00000067900	ENST00000578051	2572461	ROCK1	Rho associated coiled-coil containing protein kinase 1 [Source:HGNC Symbol;Acc:HGNC:10251]
5	136340731	136341016	286	Hct116_peak_2489	29	2.74144	2.94685	0	85	Intron (ENST00000513104/ENSG00000069018, intron 2 of 11)	136213435	136365254	151820	-	ENSG00000069018	ENST00000514963	24238	TRPC7	transient receptor potential cation channel subfamily C member 7 [Source:HGNC Symbol;Acc:HGNC:20754]
5	66746161	66746552	392	Hct116_peak_2400	33	2.93134	3.36344	0.01234	175	Intron (ENST00000403625/ENSG00000069020, intron 1 of 28)	66738031	66788705	50675	+	ENSG00000069020	ENST00000478569	8130	MAST4	microtubule associated serine/threonine kinase family member 4 [Source:HGNC Symbol;Acc:HGNC:19037]
15	52024296	52024581	286	Hct116_peak_1070	24	2.43122	2.48845	0	90	Promoter (<=1kb)	52024581	52046053	21473	+	ENSG00000069956	ENST00000560774	0	MAPK6	mitogen-activated protein kinase 6 [Source:HGNC Symbol;Acc:HGNC:6879]
12	89666165	89666515	351	Hct116_peak_899	25	2.38876	2.53197	0	194	Intron (ENST00000428670/ENSG00000070961, intron 1 of 20)	89588049	89656111	68063	-	ENSG00000070961	ENST00000359142	-10054	ATP2B1	ATPase plasma membrane Ca2+ transporting 1 [Source:HGNC Symbol;Acc:HGNC:814]
4	148084778	148085076	299	Hct116_peak_2287	44	3.52471	4.44077	0.31695	245	Intron (ENST00000344721/ENSG00000151623, intron 8 of 8)	148065240	148072376	7137	+	ENSG00000071205	ENST00000510076	19538	ARHGAP10	Rho GTPase activating protein 10 [Source:HGNC Symbol;Acc:HGNC:26099]
6	166611765	166612050	286	Hct116_peak_2710	42	3.41952	4.27817	0.31695	210	Intron (ENST00000265678/ENSG00000071242, intron 1 of 20)	166409364	166627251	217888	-	ENSG00000071242	ENST00000265678	15201	RPS6KA2	ribosomal protein S6 kinase A2 [Source:HGNC Symbol;Acc:HGNC:10431]
6	166816553	166817020	468	Hct116_peak_2711	44	3.52471	4.44077	0.31695	79	Intron (ENST00000510118/ENSG00000071242, intron 2 of 22)	166409388	166862511	453124	-	ENSG00000071242	ENST00000510118	45491	RPS6KA2	ribosomal protein S6 kinase A2 [Source:HGNC Symbol;Acc:HGNC:10431]
12	72565421	72565966	546	Hct116_peak_884	36	3.02204	3.65905	0.01234	155	Promoter (2-3kb)	72562852	72582520	19669	+	ENSG00000072657	ENST00000549401	2569	TRHDE	thyrotropin releasing hormone degrading enzyme [Source:HGNC Symbol;Acc:HGNC:30748]
3	3141614	3141899	286	Hct116_peak_1860	33	2.9032	3.32068	0.01234	200	Promoter (1-2kb)	3140540	3149023	8484	+	ENSG00000072756	ENST00000652340	1074	TRNT1	tRNA nucleotidyl transferase 1 [Source:HGNC Symbol;Acc:HGNC:17341]
3	189610540	189610882	343	Hct116_peak_2109	29	2.68626	2.98989	0	164	Distal Intergenic	189631389	189897276	265888	+	ENSG00000073282	ENST00000264731	-20507	TP63	tumor protein p63 [Source:HGNC Symbol;Acc:HGNC:15979]
12	305563	305848	286	Hct116_peak_818	26	2.48032	2.67352	0	139	Promoter (1-2kb)	306894	307773	880	-	ENSG00000073614	ENST00000540156	1925	KDM5A	lysine demethylase 5A [Source:HGNC Symbol;Acc:HGNC:9886]
2	120829529	120829814	286	Hct116_peak_1587	31	2.72763	3.19332	0.01234	116	Intron (ENST00000482119/ENSG00000074047, intron 2 of 3)	120797345	120975034	177690	+	ENSG00000074047	ENST00000433812	32184	GLI2	GLI family zinc finger 2 [Source:HGNC Symbol;Acc:HGNC:4318]
2	121445667	121445952	286	Hct116_peak_1588	40	3.29567	4.08618	0.228	123	Intron (ENST00000409078/ENSG00000074054, intron 19 of 38)	121459622	121461195	1574	-	ENSG00000074054	ENST00000491646	15243	CLASP1	cytoplasmic linker associated protein 1 [Source:HGNC Symbol;Acc:HGNC:17088]
11	108143945	108144230	286	Hct116_peak_782	44	3.41452	4.4626	0.33255	214	Promoter (1-2kb)	108146121	108147588	1468	+	ENSG00000075239	ENST00000533597	-1891	ACAT1	acetyl-CoA acetyltransferase 1 [Source:HGNC Symbol;Acc:HGNC:93]
3	172045138	172045423	286	Hct116_peak_2085	48	3.54638	4.88332	0.62057	147	Promoter (1-2kb)	172046913	172397481	350569	+	ENSG00000075420	ENST00000416957	-1490	FNDC3B	fibronectin type III domain containing 3B [Source:HGNC Symbol;Acc:HGNC:24670]
3	128797780	128798065	286	Hct116_peak_2016	35	2.94859	3.54354	0.01234	118	Promoter (<=1kb)	128797969	128814796	16828	+	ENSG00000075785	ENST00000676147	0	RAB7A	RAB7A, member RAS oncogene family [Source:HGNC Symbol;Acc:HGNC:9788]
10	100768679	100769026	348	Hct116_peak_442	23	2.21343	2.35965	0	253	Intron (ENST00000679374/ENSG00000075891, intron 3 of 9)	100748850	100824654	75805	+	ENSG00000075891	ENST00000554172	19829	PAX2	paired box 2 [Source:HGNC Symbol;Acc:HGNC:8616]
1	170082969	170083309	341	Hct116_peak_195	24	2.43122	2.48845	0	225	Promoter (1-2kb)	170035509	170085208	49700	-	ENSG00000075945	ENST00000490550	1899	KIFAP3	kinesin associated protein 3 [Source:HGNC Symbol;Acc:HGNC:17060]
1	208054250	208054801	552	Hct116_peak_233	39	3.23705	3.99505	0.228	370	Exon (ENST00000367033/ENSG00000076356, exon 14 of 32)	208038907	208040264	1358	-	ENSG00000076356	ENST00000463510	-13986	PLXNA2	plexin A2 [Source:HGNC Symbol;Acc:HGNC:9100]
16	27330560	27330845	286	Hct116_peak_1138	25	2.49551	2.58352	0	99	Intron (ENST00000566117/ENSG00000077238, intron 1 of 3)	27340204	27341200	997	+	ENSG00000077238	ENST00000628578	-9359	IL4R	interleukin 4 receptor [Source:HGNC Symbol;Acc:HGNC:6015]
11	89211331	89211616	286	Hct116_peak_750	51	3.8355	5.12941	0.81587	144	Intron (ENST00000263321/ENSG00000077498, intron 2 of 4)	89177893	89200611	22719	+	ENSG00000077498	ENST00000526139	33438	TYR	tyrosinase [Source:HGNC Symbol;Acc:HGNC:12442]
11	89287066	89287382	317	Hct116_peak_751	58	3.96357	5.80454	1.29364	158	Intron (ENST00000263321/ENSG00000077498, intron 4 of 4)	89283767	89295308	11542	+	ENSG00000077498	ENST00000528243	3299	TYR	tyrosinase [Source:HGNC Symbol;Acc:HGNC:12442]
10	20869455	20869740	286	Hct116_peak_328	31	2.8026	3.16756	0.01234	97	Exon (ENST00000377122/ENSG00000078114, exon 6 of 28)	20835513	20845495	9983	-	ENSG00000078114	ENST00000482754	-23960	NEBL	nebulette [Source:HGNC Symbol;Acc:HGNC:16932]
10	21003436	21003721	286	Hct116_peak_329	34	2.98351	3.44265	0.01234	195	Promoter (<=1kb)	20961672	21002696	41025	-	ENSG00000078114	ENST00000674777	-740	NEBL	nebulette [Source:HGNC Symbol;Acc:HGNC:16932]
9	119121110	119121554	445	Hct116_peak_3452	52	3.91634	5.25636	0.84737	259	Distal Intergenic	119153458	119208886	55429	-	ENSG00000078725	ENST00000482797	87332	BRINP1	BMP/retinoic acid inducible neural specific 1 [Source:HGNC Symbol;Acc:HGNC:2687]
9	119284196	119284481	286	Hct116_peak_3453	36	3.13307	3.66934	0.01234	95	Intron (ENST00000265922/ENSG00000078725, intron 2 of 7)	119153458	119208886	55429	-	ENSG00000078725	ENST00000482797	-75310	BRINP1	BMP/retinoic acid inducible neural specific 1 [Source:HGNC Symbol;Acc:HGNC:2687]
8	91957197	91957548	352	Hct116_peak_3037	26	2.5633	2.6837	0	107	3' UTR	91960240	91971160	10921	-	ENSG00000079102	ENST00000521078	13612	RUNX1T1	RUNX1 partner transcriptional co-repressor 1 [Source:HGNC Symbol;Acc:HGNC:1535]
8	91970300	91970700	401	Hct116_peak_3038	28	2.50439	2.8348	0	147	Promoter (<=1kb)	91960240	91971160	10921	-	ENSG00000079102	ENST00000521078	460	RUNX1T1	RUNX1 partner transcriptional co-repressor 1 [Source:HGNC Symbol;Acc:HGNC:1535]
2	230240232	230240517	286	Hct116_peak_1718	36	3.04734	3.69875	0.03299	137	Intron (ENST00000420434/ENSG00000079263, intron 3 of 25)	230230414	230238927	8514	+	ENSG00000079263	ENST00000538494	9818	SP140	SP140 nuclear body protein [Source:HGNC Symbol;Acc:HGNC:17133]
19	42422275	42422776	502	Hct116_peak_1437	36	2.99715	3.61996	0.01234	145	Promoter (<=1kb)	42408311	42423203	14893	-	ENSG00000079435	ENST00000597001	427	LIPE	lipase E, hormone sensitive type [Source:HGNC Symbol;Acc:HGNC:6621]
6	25459920	25460205	286	Hct116_peak_2585	24	2.26861	2.45047	0	139	Intron (ENST00000329474/ENSG00000079691, intron 8 of 36)	25465536	25472631	7096	+	ENSG00000079691	ENST00000497227	-5331	CARMIL1	capping protein regulator and myosin 1 linker 1 [Source:HGNC Symbol;Acc:HGNC:21581]
3	97061136	97061421	286	Hct116_peak_1984	36	3.13307	3.66934	0.01234	215	Intron (ENST00000470610/ENSG00000080224, intron 3 of 4)	96814791	97010134	195344	+	ENSG00000080224	ENST00000506569	246345	EPHA6	EPH receptor A6 [Source:HGNC Symbol;Acc:HGNC:19296]
5	114055456	114055873	418	Hct116_peak_2450	29	2.74144	2.94685	0	221	Promoter (<=1kb)	114055926	114229386	173461	+	ENSG00000080709	ENST00000512927	-53	KCNN2	potassium calcium-activated channel subfamily N member 2 [Source:HGNC Symbol;Acc:HGNC:6291]
1	201312645	201312945	301	Hct116_peak_228	42	3.30297	4.28379	0.31695	139	Intron (ENST00000263946/ENSG00000081277, intron 2 of 14)	201316192	201320172	3981	+	ENSG00000081277	ENST00000475988	-3247	PKP1	plakophilin 1 [Source:HGNC Symbol;Acc:HGNC:9023]
7	122465976	122466348	373	Hct116_peak_2833	28	2.57918	2.82573	0	314	Intron (ENST00000449022/ENSG00000081803, intron 14 of 29)	122319399	122438376	118978	-	ENSG00000081803	ENST00000462699	-27600	CADPS2	calcium dependent secretion activator 2 [Source:HGNC Symbol;Acc:HGNC:16018]
1	215034242	215034527	286	Hct116_peak_247	48	3.66417	4.85936	0.59958	194	Intron (ENST00000486921/ENSG00000082482, intron 1 of 6)	215005855	215235219	229365	+	ENSG00000082482	ENST00000391895	28387	KCNK2	potassium two pore domain channel subfamily K member 2 [Source:HGNC Symbol;Acc:HGNC:6277]
1	215072318	215072922	605	Hct116_peak_248	37	3.09923	3.78003	0.09522	165	Intron (ENST00000486921/ENSG00000082482, intron 1 of 6)	215081793	215169245	87453	+	ENSG00000082482	ENST00000478774	-8871	KCNK2	potassium two pore domain channel subfamily K member 2 [Source:HGNC Symbol;Acc:HGNC:6277]
1	215163350	215163763	414	Hct116_peak_249	40	3.29776	4.08943	0.228	210	Intron (ENST00000486921/ENSG00000082482, intron 2 of 6)	215083517	215169265	85749	+	ENSG00000082482	ENST00000457122	79833	KCNK2	potassium two pore domain channel subfamily K member 2 [Source:HGNC Symbol;Acc:HGNC:6277]
12	1452283	1452656	374	Hct116_peak_819	26	2.48032	2.67352	0	124	Intron (ENST00000543086/ENSG00000082805, intron 17 of 17)	1443291	1491079	47789	+	ENSG00000082805	ENST00000543151	8992	ERC1	ELKS/RAB6-interacting/CAST family member 1 [Source:HGNC Symbol;Acc:HGNC:17072]
9	71025217	71025518	302	Hct116_peak_3399	34	3.01128	3.48478	0.01234	239	Intron (ENST00000677713/ENSG00000083067, intron 1 of 25)	70529063	71121598	592536	-	ENSG00000083067	ENST00000377110	96080	TRPM3	transient receptor potential cation channel subfamily M member 3 [Source:HGNC Symbol;Acc:HGNC:17992]
9	71040410	71040714	305	Hct116_peak_3400	34	2.78265	3.43333	0.01234	131	Intron (ENST00000677713/ENSG00000083067, intron 1 of 25)	70529063	71121598	592536	-	ENSG00000083067	ENST00000377110	80884	TRPM3	transient receptor potential cation channel subfamily M member 3 [Source:HGNC Symbol;Acc:HGNC:17992]
9	71258073	71258413	341	Hct116_peak_3401	48	3.66417	4.85936	0.59958	189	Intron (ENST00000357533/ENSG00000083067, intron 1 of 24)	70529060	71121621	592562	-	ENSG00000083067	ENST00000677713	-136452	TRPM3	transient receptor potential cation channel subfamily M member 3 [Source:HGNC Symbol;Acc:HGNC:17992]
1	40399322	40399730	409	Hct116_peak_44	29	2.68626	2.98989	0	127	Promoter (2-3kb)	40396800	40423324	26525	+	ENSG00000084070	ENST00000539317	2522	SMAP2	small ArfGAP2 [Source:HGNC Symbol;Acc:HGNC:25082]
3	169284677	169285070	394	Hct116_peak_2082	23	2.35047	2.36893	0	195	Intron (ENST00000651503/ENSG00000085276, intron 2 of 16)	169128024	169269238	141215	-	ENSG00000085276	ENST00000481315	-15439	MECOM	MDS1 and EVI1 complex locus [Source:HGNC Symbol;Acc:HGNC:3498]
5	78438820	78439161	342	Hct116_peak_2411	44	3.38593	4.41688	0.31695	149	Intron (ENST00000614488/ENSG00000085365, intron 5 of 7)	78457793	78476829	19037	+	ENSG00000085365	ENST00000506858	-18632	SCAMP1	secretory carrier membrane protein 1 [Source:HGNC Symbol;Acc:HGNC:10563]
1	108194244	108194529	286	Hct116_peak_129	33	2.93134	3.36344	0.01234	137	Promoter (1-2kb)	108134823	108192818	57996	-	ENSG00000085491	ENST00000370041	-1426	SLC25A24	solute carrier family 25 member 24 [Source:HGNC Symbol;Acc:HGNC:20662]
1	52400289	52400717	429	Hct116_peak_63	39	3.23705	3.99505	0.228	129	Intron (ENST00000371568/ENSG00000085840, intron 3 of 16)	52372831	52404387	31557	-	ENSG00000085840	ENST00000371566	3670	ORC1	origin recognition complex subunit 1 [Source:HGNC Symbol;Acc:HGNC:8487]
7	6025099	6025470	372	Hct116_peak_2725	24	2.41052	2.45782	0	103	Promoter (1-2kb)	6023176	6026552	3377	-	ENSG00000086232	ENST00000422786	1082	EIF2AK1	eukaryotic translation initiation factor 2 alpha kinase 1 [Source:HGNC Symbol;Acc:HGNC:24921]
7	37864066	37864351	286	Hct116_peak_2754	36	3.13307	3.66934	0.01234	95	Exon (ENST00000199447/ENSG00000086288, exon 9 of 18)	37850253	37888399	38147	+	ENSG00000086288	ENST00000426106	13813	NME8	NME/NM23 family member 8 [Source:HGNC Symbol;Acc:HGNC:16473]
10	13349842	13350151	310	Hct116_peak_318	23	2.33112	2.34026	0	103	Promoter (1-2kb)	13317439	13348298	30860	-	ENSG00000086475	ENST00000545675	-1544	SEPHS1	selenophosphate synthetase 1 [Source:HGNC Symbol;Acc:HGNC:19685]
5	179359345	179359630	286	Hct116_peak_2547	52	3.91634	5.25636	0.84737	245	Distal Intergenic	179110853	179345461	234609	-	ENSG00000087116	ENST00000251582	-13884	ADAMTS2	ADAM metallopeptidase with thrombospondin type 1 motif 2 [Source:HGNC Symbol;Acc:HGNC:218]
16	56228763	56229243	481	Hct116_peak_1176	29	2.74144	2.94685	0	277	Promoter (2-3kb)	56226379	56334775	108397	+	ENSG00000087258	ENST00000563440	2384	GNAO1	G protein subunit alpha o1 [Source:HGNC Symbol;Acc:HGNC:4389]
20	36101423	36101852	430	Hct116_peak_1778	53	3.69218	5.34984	0.93242	212	Intron (ENST00000202028/ENSG00000088367, intron 1 of 19)	36092837	36175715	82879	+	ENSG00000088367	ENST00000447825	8586	EPB41L1	erythrocyte membrane protein band 4.1 like 1 [Source:HGNC Symbol;Acc:HGNC:3378]
12	117044490	117044993	504	Hct116_peak_937	23	2.37015	2.39807	0	143	Promoter (1-2kb)	117038957	117046831	7875	-	ENSG00000088992	ENST00000549210	1838	TESC	tescalcin [Source:HGNC Symbol;Acc:HGNC:26065]
12	120127413	120127748	336	Hct116_peak_947	49	3.45557	4.94621	0.66962	159	3' UTR	120134600	120137390	2791	-	ENSG00000089154	ENST00000549815	9642	GCN1	GCN1 activator of EIF2AK4 [Source:HGNC Symbol;Acc:HGNC:4199]
12	120199151	120199436	286	Hct116_peak_948	30	2.70875	3.02429	0	135	Promoter (1-2kb)	120196702	120197808	1107	-	ENSG00000089157	ENST00000552292	-1343	RPLP0	ribosomal protein lateral stalk subunit P0 [Source:HGNC Symbol;Acc:HGNC:10371]
12	114352339	114352624	286	Hct116_peak_934	29	2.74144	2.94685	0	138	Downstream (1-2kb)	114366097	114403898	37802	-	ENSG00000089225	ENST00000526441	51274	TBX5	T-box transcription factor 5 [Source:HGNC Symbol;Acc:HGNC:11604]
12	117392952	117393237	286	Hct116_peak_939	33	2.93134	3.36344	0.01234	147	Intron (ENST00000549189/ENSG00000089250, intron 1 of 1)	117208144	117361802	153659	-	ENSG00000089250	ENST00000618760	-31150	NOS1	nitric oxide synthase 1 [Source:HGNC Symbol;Acc:HGNC:7872]
12	117403442	117403727	286	Hct116_peak_940	36	3.13307	3.66934	0.01234	268	Intron (ENST00000549189/ENSG00000089250, intron 1 of 1)	117208144	117361802	153659	-	ENSG00000089250	ENST00000618760	-41640	NOS1	nitric oxide synthase 1 [Source:HGNC Symbol;Acc:HGNC:7872]
12	117406130	117406415	286	Hct116_peak_941	29	2.74144	2.94685	0	92	Intron (ENST00000549189/ENSG00000089250, intron 1 of 1)	117208144	117361802	153659	-	ENSG00000089250	ENST00000618760	-44328	NOS1	nitric oxide synthase 1 [Source:HGNC Symbol;Acc:HGNC:7872]
1	26926566	26926851	286	Hct116_peak_23	26	2.5177	2.61633	0	105	Intron (ENST00000435827/ENSG00000090273, intron 4 of 6)	26922142	26942776	20635	+	ENSG00000090273	ENST00000452707	4424	NUDC	nuclear distribution C, dynein complex regulator [Source:HGNC Symbol;Acc:HGNC:8045]
3	190088263	190088573	311	Hct116_peak_2110	47	3.33918	4.74489	0.55777	163	Intron (ENST00000319332/ENSG00000090530, intron 1 of 14)	189988907	190116648	127742	-	ENSG00000090530	ENST00000444866	28075	P3H2	prolyl 3-hydroxylase 2 [Source:HGNC Symbol;Acc:HGNC:19317]
7	76501800	76502085	286	Hct116_peak_2769	35	3.0684	3.57137	0.01234	156	Promoter (<=1kb)	76501889	76505991	4103	+	ENSG00000091073	ENST00000468546	0	DTX2	deltex E3 ubiquitin ligase 2 [Source:HGNC Symbol;Acc:HGNC:15973]
7	105521678	105522003	326	Hct116_peak_2809	29	2.68626	2.98989	0	159	Promoter (<=1kb)	105456511	105522258	65748	-	ENSG00000091127	ENST00000356362	255	PUS7	pseudouridine synthase 7 [Source:HGNC Symbol;Acc:HGNC:26033]
7	108280209	108280546	338	Hct116_peak_2810	40	3.29567	4.08618	0.228	189	Intron (ENST00000413765/ENSG00000091129, intron 3 of 30)	108232417	108313295	80879	-	ENSG00000091129	ENST00000419936	32749	NRCAM	neuronal cell adhesion molecule [Source:HGNC Symbol;Acc:HGNC:7994]
7	108383674	108383959	286	Hct116_peak_2811	41	3.35645	4.18049	0.29862	137	Intron (ENST00000413765/ENSG00000091129, intron 2 of 30)	108232417	108328655	96239	-	ENSG00000091129	ENST00000456431	-55019	NRCAM	neuronal cell adhesion molecule [Source:HGNC Symbol;Acc:HGNC:7994]
18	56983100	56983385	286	Hct116_peak_1394	41	3.35645	4.18049	0.29862	140	Intron (ENST00000589935/ENSG00000091157, intron 1 of 1)	56962435	57010314	47880	+	ENSG00000091157	ENST00000585669	20665	WDR7	WD repeat domain 7 [Source:HGNC Symbol;Acc:HGNC:13490]
2	173137146	173137431	286	Hct116_peak_1642	32	2.74822	3.22615	0.01234	104	Intron (ENST00000539448/ENSG00000091436, intron 2 of 11)	173160010	173191177	31168	+	ENSG00000091436	ENST00000480606	-22579	MAP3K20	mitogen-activated protein kinase kinase kinase 20 [Source:HGNC Symbol;Acc:HGNC:17797]
17	5614921	5615291	371	Hct116_peak_1255	25	2.45228	2.5196	0	94	Intron (ENST00000576905/ENSG00000091592, intron 1 of 2)	5583851	5619424	35574	-	ENSG00000091592	ENST00000576905	4133	NLRP1	NLR family pyrin domain containing 1 [Source:HGNC Symbol;Acc:HGNC:14374]
6	151642134	151642419	286	Hct116_peak_2690	29	2.68626	2.98989	0	96	Distal Intergenic	151656691	151807857	151167	+	ENSG00000091831	ENST00000473497	-14272	ESR1	estrogen receptor 1 [Source:HGNC Symbol;Acc:HGNC:3467]
14	24510170	24510498	329	Hct116_peak_1018	33	2.93134	3.36344	0.01234	85	Promoter (1-2kb)	24505506	24508265	2760	-	ENSG00000092009	ENST00000206446	-1905	CMA1	chymase 1 [Source:HGNC Symbol;Acc:HGNC:2097]
3	16657218	16657510	293	Hct116_peak_1888	36	2.99715	3.61996	0.01234	199	Intron (ENST00000454457/ENSG00000092345, intron 1 of 6)	16596750	16670306	73557	-	ENSG00000092345	ENST00000454457	12796	DAZL	deleted in azoospermia like [Source:HGNC Symbol;Acc:HGNC:2685]
1	218397466	218397893	428	Hct116_peak_255	45	3.44359	4.50904	0.36971	224	Intron (ENST00000366930/ENSG00000092969, intron 1 of 6)	218434126	218442141	8016	+	ENSG00000092969	ENST00000479322	-36233	TGFB2	transforming growth factor beta 2 [Source:HGNC Symbol;Acc:HGNC:11768]
1	217467687	217468125	439	Hct116_peak_252	29	2.74144	2.94685	0	301	Intron (ENST00000366935/ENSG00000092978, intron 8 of 9)	217491506	217498764	7259	-	ENSG00000092978	ENST00000489246	30639	GPATCH2	G-patch domain containing 2 [Source:HGNC Symbol;Acc:HGNC:25499]
10	93643909	93644194	286	Hct116_peak_417	30	2.73162	3.05924	0	96	Intron (ENST00000371447/ENSG00000095464, intron 14 of 21)	93662056	93665673	3618	+	ENSG00000095464	ENST00000475427	-17862	PDE6C	phosphodiesterase 6C [Source:HGNC Symbol;Acc:HGNC:8787]
10	95491221	95491506	286	Hct116_peak_423	40	3.14868	4.03461	0.228	31	Promoter (1-2kb)	95490737	95493185	2449	-	ENSG00000095637	ENST00000482068	1679	SORBS1	sorbin and SH3 domain containing 1 [Source:HGNC Symbol;Acc:HGNC:14565]
10	26004996	26005286	291	Hct116_peak_338	36	3.09778	3.61588	0.01234	126	Intron (ENST00000642197/ENSG00000095777, intron 6 of 26)	25952100	26016915	64816	+	ENSG00000095777	ENST00000376301	52896	MYO3A	myosin IIIA [Source:HGNC Symbol;Acc:HGNC:7601]
22	24313959	24314575	617	Hct116_peak_1844	23	2.35047	2.36893	0	340	Intron (ENST00000437398/ENSG00000100014, intron 3 of 15)	24304396	24321688	17293	+	ENSG00000100014	ENST00000440893	9563	SPECC1L	sperm antigen with calponin homology and coiled-coil domains 1 like [Source:HGNC Symbol;Acc:HGNC:29022]
22	37916418	37916756	339	Hct116_peak_1848	73	4.76343	7.39678	2.66182	151	Promoter (<=1kb)	37917137	37919655	2519	+	ENSG00000100139	ENST00000680868	-381	MICALL1	MICAL like 1 [Source:HGNC Symbol;Acc:HGNC:29804]
22	38704268	38704599	332	Hct116_peak_1850	35	2.77275	3.5739	0.01234	194	Promoter (1-2kb)	38705742	38716867	11126	+	ENSG00000100226	ENST00000484657	-1143	GTPBP1	GTP binding protein 1 [Source:HGNC Symbol;Acc:HGNC:4669]
22	36513979	36514467	489	Hct116_peak_1846	40	3.29776	4.08943	0.228	211	Promoter (1-2kb)	36510868	36512929	2062	-	ENSG00000100353	ENST00000462641	-1050	EIF3D	eukaryotic translation initiation factor 3 subunit D [Source:HGNC Symbol;Acc:HGNC:3278]
22	36521080	36521514	435	Hct116_peak_1847	23	2.37015	2.39807	0	163	Promoter (1-2kb)	36511701	36519501	7801	-	ENSG00000100353	ENST00000458572	-1579	EIF3D	eukaryotic translation initiation factor 3 subunit D [Source:HGNC Symbol;Acc:HGNC:3278]
22	40739874	40740181	308	Hct116_peak_1851	39	3.18048	3.90693	0.18945	137	Distal Intergenic	40770088	40780194	10107	-	ENSG00000100372	ENST00000402844	40013	SLC25A17	solute carrier family 25 member 17 [Source:HGNC Symbol;Acc:HGNC:10987]
22	41162136	41162421	286	Hct116_peak_1852	34	2.78265	3.43333	0.01234	96	Promoter (<=1kb)	41162727	41169329	6603	+	ENSG00000100393	ENST00000635584	-306	EP300	E1A binding protein p300 [Source:HGNC Symbol;Acc:HGNC:3373]
22	41328414	41328699	286	Hct116_peak_1854	33	2.9032	3.32068	0.01234	204	Intron (ENST00000352645/ENSG00000100403, intron 5 of 22)	41301715	41336843	35129	+	ENSG00000100403	ENST00000486331	26699	ZC3H7B	zinc finger CCCH-type containing 7B [Source:HGNC Symbol;Acc:HGNC:30869]
14	50939134	50939419	286	Hct116_peak_1025	38	3.15293	3.86395	0.15979	131	Intron (ENST00000532462/ENSG00000100504, intron 1 of 19)	50857891	50944456	86566	-	ENSG00000100504	ENST00000532462	5037	PYGL	glycogen phosphorylase L [Source:HGNC Symbol;Acc:HGNC:9725]
14	54296842	54297127	286	Hct116_peak_1029	42	3.30297	4.28379	0.31695	214	Distal Intergenic	54396849	54417951	21103	+	ENSG00000100526	ENST00000555837	-99722	CDKN3	cyclin dependent kinase inhibitor 3 [Source:HGNC Symbol;Acc:HGNC:1791]
14	80652159	80652450	292	Hct116_peak_1047	38	3.15293	3.86395	0.15979	243	Intron (ENST00000554502/ENSG00000100629, intron 8 of 14)	80490479	80580425	89947	-	ENSG00000100629	ENST00000556061	-71734	CEP128	centrosomal protein 128 [Source:HGNC Symbol;Acc:HGNC:20359]
14	96848929	96849281	353	Hct116_peak_1051	31	2.61861	3.15854	0.01234	171	Intron (ENST00000553683/ENSG00000100749, intron 5 of 13)	96852837	96945365	92529	+	ENSG00000100749	ENST00000681677	-3556	VRK1	VRK serine/threonine kinase 1 [Source:HGNC Symbol;Acc:HGNC:12718]
20	63892444	63892891	448	Hct116_peak_1788	45	3.44359	4.50904	0.36971	232	Promoter (2-3kb)	63895126	63936011	40886	+	ENSG00000101152	ENST00000360864	-2235	DNAJC5	DnaJ heat shock protein family (Hsp40) member C5 [Source:HGNC Symbol;Acc:HGNC:16235]
20	381672	382042	371	Hct116_peak_1728	26	2.48032	2.67352	0	158	Promoter (<=1kb)	381297	396748	15452	+	ENSG00000101255	ENST00000422053	375	TRIB3	tribbles pseudokinase 3 [Source:HGNC Symbol;Acc:HGNC:16228]
20	523667	523952	286	Hct116_peak_1729	31	2.77853	3.13086	0.00801	155	Intron (ENST00000217244/ENSG00000101266, intron 2 of 13)	500761	508498	7738	-	ENSG00000101266	ENST00000645641	-15169	CSNK2A1	casein kinase 2 alpha 1 [Source:HGNC Symbol;Acc:HGNC:2457]
20	31511127	31511412	286	Hct116_peak_1775	48	3.66417	4.85936	0.59958	229	Promoter (2-3kb)	31514410	31569567	55158	+	ENSG00000101294	ENST00000335574	-2998	HM13	histocompatibility minor 13 [Source:HGNC Symbol;Acc:HGNC:16435]
20	9251496	9251821	326	Hct116_peak_1735	40	3.29567	4.08618	0.228	144	Intron (ENST00000407043/ENSG00000101333, intron 3 of 6)	9217390	9480813	263424	+	ENSG00000101333	ENST00000278655	34106	PLCB4	phospholipase C beta 4 [Source:HGNC Symbol;Acc:HGNC:9059]
18	54264529	54264814	286	Hct116_peak_1391	23	2.37015	2.39807	0	97	Distal Intergenic	54269517	54298234	28718	+	ENSG00000101751	ENST00000579534	-4703	POLI	DNA polymerase iota [Source:HGNC Symbol;Acc:HGNC:9182]
13	46892343	46892649	307	Hct116_peak_966	59	4.02938	5.91365	1.38516	158	5' UTR	46895305	46895813	509	-	ENSG00000102468	ENST00000612998	3164	HTR2A	5-hydroxytryptamine receptor 2A [Source:HGNC Symbol;Acc:HGNC:5293]
13	108279596	108279933	338	Hct116_peak_1010	44	3.52471	4.44077	0.31695	224	Intron (ENST00000430559/ENSG00000102524, intron 2 of 4)	108270227	108303604	33378	+	ENSG00000102524	ENST00000479435	9369	TNFSF13B	TNF superfamily member 13b [Source:HGNC Symbol;Acc:HGNC:11929]
13	48947555	48947840	286	Hct116_peak_969	39	3.1004	3.95616	0.21815	136	Distal Intergenic	48975912	49209779	233868	+	ENSG00000102531	ENST00000492622	-28072	FNDC3A	fibronectin type III domain containing 3A [Source:HGNC Symbol;Acc:HGNC:20296]
16	72033171	72033552	382	Hct116_peak_1186	24	2.39016	2.4277	0	213	Distal Intergenic	72015623	72024512	8890	+	ENSG00000102967	ENST00000571392	17548	DHODH	dihydroorotate dehydrogenase (quinone) [Source:HGNC Symbol;Acc:HGNC:2867]
16	68265130	68265549	420	Hct116_peak_1182	27	2.55879	2.79438	0	105	Promoter (<=1kb)	68265516	68274798	9283	+	ENSG00000103064	ENST00000562727	0	SLC7A6	solute carrier family 7 member 6 [Source:HGNC Symbol;Acc:HGNC:11064]
16	77183166	77183451	286	Hct116_peak_1192	26	2.56492	2.6861	0	142	Distal Intergenic	77190835	77194360	3526	+	ENSG00000103111	ENST00000569610	-7384	MON1B	MON1 homolog B, secretory trafficking associated [Source:HGNC Symbol;Acc:HGNC:25020]
16	83856298	83856583	286	Hct116_peak_1238	31	2.8026	3.16756	0.01234	265	Distal Intergenic	83899115	83927031	27917	+	ENSG00000103150	ENST00000262430	-42532	MLYCD	malonyl-CoA decarboxylase [Source:HGNC Symbol;Acc:HGNC:7150]
16	84764126	84764568	443	Hct116_peak_1239	35	2.69164	3.5853	0.01234	198	3' UTR	84768265	84779306	11042	+	ENSG00000103194	ENST00000569925	-3697	USP10	ubiquitin specific peptidase 10 [Source:HGNC Symbol;Acc:HGNC:12608]
16	1312267	1312552	286	Hct116_peak_1114	48	3.66417	4.85936	0.59958	40	Promoter (<=1kb)	1312185	1327017	14833	+	ENSG00000103275	ENST00000562470	82	UBE2I	ubiquitin conjugating enzyme E2 I [Source:HGNC Symbol;Acc:HGNC:12485]
16	23524913	23525198	286	Hct116_peak_1132	47	3.56502	4.70229	0.52472	126	Promoter (<=1kb)	23523037	23524084	1048	-	ENSG00000103356	ENST00000564776	-829	EARS2	glutamyl-tRNA synthetase 2, mitochondrial [Source:HGNC Symbol;Acc:HGNC:29419]
15	99155747	99156032	286	Hct116_peak_1110	44	3.52471	4.44077	0.31695	165	Promoter (<=1kb)	99148512	99156279	7768	-	ENSG00000103852	ENST00000558438	247	TTC23	tetratricopeptide repeat domain 23 [Source:HGNC Symbol;Acc:HGNC:25730]
15	80793526	80793811	286	Hct116_peak_1085	27	2.63487	2.78943	0	142	Intron (ENST00000220244/ENSG00000103888, intron 1 of 28)	80779371	80951776	172406	+	ENSG00000103888	ENST00000356249	14155	CEMIP	cell migration inducing hyaluronidase 1 [Source:HGNC Symbol;Acc:HGNC:29213]
15	50057897	50058208	312	Hct116_peak_1069	29	2.68626	2.98989	0	146	Intron (ENST00000284509/ENSG00000104043, intron 3 of 27)	50009272	50047387	38116	-	ENSG00000104043	ENST00000558024	-10510	ATP8B4	ATPase phospholipid transporting 8B4 (putative) [Source:HGNC Symbol;Acc:HGNC:13536]
8	71402938	71403223	286	Hct116_peak_2949	52	3.91634	5.25636	0.84737	141	Intron (ENST00000645793/ENSG00000104313, intron 4 of 20)	71199048	71362136	163089	-	ENSG00000104313	ENST00000388741	-40802	EYA1	EYA transcriptional coactivator and phosphatase 1 [Source:HGNC Symbol;Acc:HGNC:3519]
8	71535584	71536000	417	Hct116_peak_2950	35	3.0684	3.57137	0.01234	144	5' UTR	71197521	71547626	350106	-	ENSG00000104313	ENST00000647540	11626	EYA1	EYA transcriptional coactivator and phosphatase 1 [Source:HGNC Symbol;Acc:HGNC:3519]
8	71542878	71543222	345	Hct116_peak_2951	36	3.13307	3.66934	0.01234	154	Intron (ENST00000645793/ENSG00000104313, intron 1 of 20)	71197521	71547626	350106	-	ENSG00000104313	ENST00000647540	4404	EYA1	EYA transcriptional coactivator and phosphatase 1 [Source:HGNC Symbol;Acc:HGNC:3519]
8	72045734	72046034	301	Hct116_peak_2953	23	2.33112	2.34026	0	121	Promoter (<=1kb)	72038766	72046545	7780	-	ENSG00000104321	ENST00000522271	511	TRPA1	transient receptor potential cation channel subfamily A member 1 [Source:HGNC Symbol;Acc:HGNC:497]
8	96658123	96658825	703	Hct116_peak_3074	52	3.90965	5.24587	0.84737	536	Intron (ENST00000220763/ENSG00000104324, intron 1 of 7)	96645375	96835097	189723	+	ENSG00000104324	ENST00000517742	12748	CPQ	carboxypeptidase Q [Source:HGNC Symbol;Acc:HGNC:16910]
8	96686583	96686966	384	Hct116_peak_3075	29	2.68626	2.98989	0	194	Intron (ENST00000220763/ENSG00000104324, intron 1 of 7)	96645375	96835097	189723	+	ENSG00000104324	ENST00000517742	41208	CPQ	carboxypeptidase Q [Source:HGNC Symbol;Acc:HGNC:16910]
8	96713762	96714185	424	Hct116_peak_3076	26	2.56492	2.6861	0	205	Intron (ENST00000220763/ENSG00000104324, intron 1 of 7)	96732292	96785328	53037	+	ENSG00000104324	ENST00000525310	-18107	CPQ	carboxypeptidase Q [Source:HGNC Symbol;Acc:HGNC:16910]
8	96719497	96719807	311	Hct116_peak_3077	52	3.91634	5.25636	0.84737	164	Intron (ENST00000220763/ENSG00000104324, intron 1 of 7)	96732292	96785328	53037	+	ENSG00000104324	ENST00000525310	-12485	CPQ	carboxypeptidase Q [Source:HGNC Symbol;Acc:HGNC:16910]
8	96792989	96793409	421	Hct116_peak_3078	26	2.5633	2.6837	0	334	Intron (ENST00000220763/ENSG00000104324, intron 2 of 7)	96761240	96785287	24048	+	ENSG00000104324	ENST00000521142	31749	CPQ	carboxypeptidase Q [Source:HGNC Symbol;Acc:HGNC:16910]
8	96902091	96902447	357	Hct116_peak_3079	34	3.01128	3.48478	0.01234	113	Intron (ENST00000220763/ENSG00000104324, intron 4 of 7)	97029469	97149654	120186	+	ENSG00000104324	ENST00000522617	-127022	CPQ	carboxypeptidase Q [Source:HGNC Symbol;Acc:HGNC:16910]
8	97015313	97015770	458	Hct116_peak_3080	32	2.82709	3.20487	0.01234	367	Intron (ENST00000220763/ENSG00000104324, intron 5 of 7)	97029469	97149654	120186	+	ENSG00000104324	ENST00000522617	-13699	CPQ	carboxypeptidase Q [Source:HGNC Symbol;Acc:HGNC:16910]
8	97077570	97078111	542	Hct116_peak_3081	36	3.13307	3.66934	0.01234	264	Intron (ENST00000220763/ENSG00000104324, intron 7 of 7)	97055527	97092936	37410	+	ENSG00000104324	ENST00000529551	22043	CPQ	carboxypeptidase Q [Source:HGNC Symbol;Acc:HGNC:16910]
8	98669491	98669776	286	Hct116_peak_3093	30	2.46733	3.03282	0	256	Intron (ENST00000617590/ENSG00000104375, intron 4 of 8)	98547960	98651724	103765	-	ENSG00000104375	ENST00000518582	-17767	STK3	serine/threonine kinase 3 [Source:HGNC Symbol;Acc:HGNC:11406]
8	74446963	74447372	410	Hct116_peak_2964	52	3.4947	5.23406	0.84737	196	Intron (ENST00000674710/ENSG00000104381, intron 6 of 7)	74496409	74518007	21599	+	ENSG00000104381	ENST00000675460	-49037	GDAP1	ganglioside induced differentiation associated protein 1 [Source:HGNC Symbol;Acc:HGNC:15968]
8	74482679	74482964	286	Hct116_peak_2965	33	2.76166	3.39836	0.01234	118	Intron (ENST00000674710/ENSG00000104381, intron 7 of 7)	74496409	74518007	21599	+	ENSG00000104381	ENST00000675460	-13445	GDAP1	ganglioside induced differentiation associated protein 1 [Source:HGNC Symbol;Acc:HGNC:15968]
8	108303245	108303586	342	Hct116_peak_3133	25	2.4737	2.55129	0	127	Exon (ENST00000677215/ENSG00000104408, exon 3 of 3)	108241893	108355726	113834	-	ENSG00000104408	ENST00000518634	52140	EIF3E	eukaryotic translation initiation factor 3 subunit E [Source:HGNC Symbol;Acc:HGNC:3277]
8	108366606	108366891	286	Hct116_peak_3134	30	2.64825	3.06641	0	227	Intron (ENST00000677409/ENSG00000104408, intron 1 of 13)	108241893	108355726	113834	-	ENSG00000104408	ENST00000518634	-10880	EIF3E	eukaryotic translation initiation factor 3 subunit E [Source:HGNC Symbol;Acc:HGNC:3277]
8	108418701	108418986	286	Hct116_peak_3135	38	3.00816	3.80557	0.1186	110	Intron (ENST00000677409/ENSG00000104408, intron 1 of 13)	108309022	108435333	126312	-	ENSG00000104408	ENST00000522088	16347	EIF3E	eukaryotic translation initiation factor 3 subunit E [Source:HGNC Symbol;Acc:HGNC:3277]
8	78785675	78785992	318	Hct116_peak_2971	36	3.02204	3.65905	0.01234	139	Intron (ENST00000263851/ENSG00000104432, intron 2 of 5)	78733665	78804928	71264	-	ENSG00000104432	ENST00000520215	18936	IL7	interleukin 7 [Source:HGNC Symbol;Acc:HGNC:6023]
8	115249347	115249719	373	Hct116_peak_3192	36	3.13307	3.66934	0.01234	159	Distal Intergenic	115414429	115492221	77793	-	ENSG00000104447	ENST00000518018	242502	TRPS1	transcriptional repressor GATA binding 1 [Source:HGNC Symbol;Acc:HGNC:12340]
8	115296671	115297073	403	Hct116_peak_3193	52	3.91634	5.25636	0.84737	135	Distal Intergenic	115414429	115492221	77793	-	ENSG00000104447	ENST00000518018	195148	TRPS1	transcriptional repressor GATA binding 1 [Source:HGNC Symbol;Acc:HGNC:12340]
8	115312134	115312492	359	Hct116_peak_3194	52	3.91634	5.25636	0.84737	163	Distal Intergenic	115414429	115492221	77793	-	ENSG00000104447	ENST00000518018	179729	TRPS1	transcriptional repressor GATA binding 1 [Source:HGNC Symbol;Acc:HGNC:12340]
8	115795981	115796282	302	Hct116_peak_3199	40	3.29567	4.08618	0.228	144	Intron (ENST00000422939/ENSG00000104447, intron 1 of 4)	115619913	115809673	189761	-	ENSG00000104447	ENST00000422939	13391	TRPS1	transcriptional repressor GATA binding 1 [Source:HGNC Symbol;Acc:HGNC:12340]
8	115597907	115598192	286	Hct116_peak_3196	43	3.485	4.37943	0.31695	118	Intron (ENST00000640765/ENSG00000104447, intron 3 of 5)	115413814	115620070	206257	-	ENSG00000104447	ENST00000519076	21878	TRPS1	transcriptional repressor GATA binding 1 [Source:HGNC Symbol;Acc:HGNC:12340]
8	115686626	115686964	339	Hct116_peak_3197	44	3.52471	4.44077	0.31695	234	Intron (ENST00000422939/ENSG00000104447, intron 2 of 4)	115619774	115669483	49710	-	ENSG00000104447	ENST00000519815	-17143	TRPS1	transcriptional repressor GATA binding 1 [Source:HGNC Symbol;Acc:HGNC:12340]
8	115731008	115731293	286	Hct116_peak_3198	40	3.29776	4.08943	0.228	227	Intron (ENST00000422939/ENSG00000104447, intron 1 of 4)	115619774	115669483	49710	-	ENSG00000104447	ENST00000519815	-61525	TRPS1	transcriptional repressor GATA binding 1 [Source:HGNC Symbol;Acc:HGNC:12340]
8	115808666	115808951	286	Hct116_peak_3200	26	2.5633	2.6837	0	101	Promoter (<=1kb)	115619913	115809673	189761	-	ENSG00000104447	ENST00000422939	722	TRPS1	transcriptional repressor GATA binding 1 [Source:HGNC Symbol;Acc:HGNC:12340]
8	1851241	1851700	460	Hct116_peak_2892	29	2.74144	2.94685	0	437	Intron (ENST00000635855/ENSG00000283239, intron 3 of 29)	1858755	1869280	10526	+	ENSG00000104728	ENST00000382795	-7055	ARHGEF10	Rho guanine nucleotide exchange factor 10 [Source:HGNC Symbol;Acc:HGNC:14103]
19	49086685	49086990	306	Hct116_peak_1444	32	2.85201	3.24282	0.01234	147	Promoter (<=1kb)	49086524	49101668	15145	+	ENSG00000104852	ENST00000599687	161	SNRNP70	small nuclear ribonucleoprotein U1 subunit 70 [Source:HGNC Symbol;Acc:HGNC:11150]
19	3632069	3632498	430	Hct116_peak_1415	44	3.52471	4.44077	0.31695	267	3' UTR	3610660	3626815	16156	-	ENSG00000105298	ENST00000221899	-5254	CACTIN	cactin, spliceosome C complex subunit [Source:HGNC Symbol;Acc:HGNC:29938]
19	47748576	47748861	286	Hct116_peak_1442	25	2.49551	2.58352	0	86	Promoter (1-2kb)	47750178	47757005	6828	+	ENSG00000105373	ENST00000595143	-1317	NOP53	NOP53 ribosome biogenesis factor [Source:HGNC Symbol;Acc:HGNC:4333]
19	48389050	48389335	286	Hct116_peak_1443	32	2.85201	3.24282	0.01234	104	Promoter (1-2kb)	48382578	48390855	8278	-	ENSG00000105438	ENST00000597017	1520	KDELR1	KDEL endoplasmic reticulum protein retention receptor 1 [Source:HGNC Symbol;Acc:HGNC:6304]
7	90357101	90357401	301	Hct116_peak_2783	38	3.12585	3.82165	0.12757	119	Promoter (2-3kb)	90354528	90385076	30549	+	ENSG00000105793	ENST00000474503	2573	GTPBP10	GTP binding protein 10 [Source:HGNC Symbol;Acc:HGNC:25106]
7	19539394	19539679	286	Hct116_peak_2736	43	3.35782	4.37184	0.31695	216	Intron (ENST00000412563/ENSG00000223838, intron 4 of 5)	19698565	19700335	1771	-	ENSG00000105849	ENST00000462263	160656	POLR1F	RNA polymerase I subunit F [Source:HGNC Symbol;Acc:HGNC:18027]
7	21446089	21446608	520	Hct116_peak_2738	43	3.35782	4.37184	0.31695	384	Intron (ENST00000432066/ENSG00000105866, intron 1 of 1)	21428201	21514505	86305	+	ENSG00000105866	ENST00000649633	17888	SP4	Sp4 transcription factor [Source:HGNC Symbol;Acc:HGNC:11209]
7	24626484	24626769	286	Hct116_peak_2741	48	3.66185	4.85569	0.59958	140	Promoter (2-3kb)	24623668	24624070	403	+	ENSG00000105926	ENST00000625307	2816	MPP6	membrane palmitoylated protein 6 [Source:HGNC Symbol;Acc:HGNC:18167]
7	116144884	116145169	286	Hct116_peak_2827	25	2.40653	2.55948	0	87	Intron (ENST00000484212/ENSG00000105967, intron 1 of 8)	116110773	116159895	49123	-	ENSG00000105967	ENST00000474337	14726	TFEC	transcription factor EC [Source:HGNC Symbol;Acc:HGNC:11754]
7	157324877	157325222	346	Hct116_peak_2888	37	3.09923	3.78003	0.09522	212	Distal Intergenic	157335381	157382336	46956	+	ENSG00000105993	ENST00000441561	-10159	DNAJB6	DnaJ heat shock protein family (Hsp40) member B6 [Source:HGNC Symbol;Acc:HGNC:14888]
7	2592358	2592791	434	Hct116_peak_2721	26	2.5177	2.61633	0	271	Promoter (2-3kb)	2589905	2598736	8832	+	ENSG00000106012	ENST00000490913	2453	IQCE	IQ motif containing E [Source:HGNC Symbol;Acc:HGNC:29171]
7	121024947	121025277	331	Hct116_peak_2830	30	2.64825	3.06641	0	185	Intron (ENST00000340646/ENSG00000106034, intron 3 of 4)	121015744	121050442	34699	+	ENSG00000106034	ENST00000521774	9203	CPED1	cadherin like and PC-esterase domain containing 1 [Source:HGNC Symbol;Acc:HGNC:26159]
7	30870797	30871082	286	Hct116_peak_2743	26	2.5633	2.6837	0	104	Intron (ENST00000458257/ENSG00000254959, intron 15 of 19)	30857747	30892386	34640	+	ENSG00000106125	ENST00000409881	13050	MINDY4	MINDY lysine 48 deubiquitinase 4 [Source:HGNC Symbol;Acc:HGNC:21916]
7	98667695	98667980	286	Hct116_peak_2794	44	3.52471	4.44077	0.31695	177	Distal Intergenic	98619667	98627253	7587	+	ENSG00000106236	ENST00000466102	48028	NPTX2	neuronal pentraxin 2 [Source:HGNC Symbol;Acc:HGNC:7953]
7	121974970	121975379	410	Hct116_peak_2831	30	2.75487	3.09476	0	145	Intron (ENST00000651065/ENSG00000106278, intron 4 of 30)	122011208	122013312	2105	+	ENSG00000106278	ENST00000483028	-35829	PTPRZ1	protein tyrosine phosphatase receptor type Z1 [Source:HGNC Symbol;Acc:HGNC:9685]
7	101154150	101154519	370	Hct116_peak_2799	28	2.59991	2.85756	0	206	Promoter (<=1kb)	101154456	101160533	6078	+	ENSG00000106367	ENST00000646950	0	AP1S1	adaptor related protein complex 1 subunit sigma 1 [Source:HGNC Symbol;Acc:HGNC:559]
7	7161199	7161484	286	Hct116_peak_2727	25	2.49551	2.58352	0	105	Intron (ENST00000429911/ENSG00000106392, intron 2 of 3)	7156934	7238428	81495	+	ENSG00000106392	ENST00000429911	4265	C1GALT1	core 1 synthase, glycoprotein-N-acetylgalactosamine 3-beta-galactosyltransferase 1 [Source:HGNC Symbol;Acc:HGNC:24337]
7	144421464	144421749	286	Hct116_peak_2869	29	2.74144	2.94685	0	126	Distal Intergenic	144397240	144410227	12988	-	ENSG00000106410	ENST00000483238	-11237	NOBOX	NOBOX oogenesis homeobox [Source:HGNC Symbol;Acc:HGNC:22448]
7	150786950	150787490	541	Hct116_peak_2880	52	3.91634	5.25636	0.84737	356	Distal Intergenic	150791301	150796732	5432	-	ENSG00000106565	ENST00000429904	9242	TMEM176B	transmembrane protein 176B [Source:HGNC Symbol;Acc:HGNC:29596]
7	42197443	42197778	336	Hct116_peak_2756	44	3.52471	4.44077	0.31695	168	Intron (ENST00000678429/ENSG00000106571, intron 2 of 14)	41960949	42227721	266773	-	ENSG00000106571	ENST00000678429	29943	GLI3	GLI family zinc finger 3 [Source:HGNC Symbol;Acc:HGNC:4319]
9	720483	720768	286	Hct116_peak_3351	36	3.13307	3.66934	0.01234	95	Intron (ENST00000382303/ENSG00000107104, intron 7 of 15)	732442	746102	13661	+	ENSG00000107104	ENST00000382289	-11674	KANK1	KN motif and ankyrin repeat domains 1 [Source:HGNC Symbol;Acc:HGNC:19309]
9	12595844	12596180	337	Hct116_peak_3359	33	2.93134	3.36344	0.01234	96	Distal Intergenic	12685439	12694303	8865	+	ENSG00000107165	ENST00000473763	-89259	TYRP1	tyrosinase related protein 1 [Source:HGNC Symbol;Acc:HGNC:12450]
9	12689250	12689535	286	Hct116_peak_3360	33	2.9032	3.32068	0.01234	135	Intron (ENST00000473763/ENSG00000107165, intron 1 of 1)	12693309	12694487	1179	+	ENSG00000107165	ENST00000459790	-3774	TYRP1	tyrosinase related protein 1 [Source:HGNC Symbol;Acc:HGNC:12450]
9	4003543	4003847	305	Hct116_peak_3355	39	3.1004	3.95616	0.21815	140	Intron (ENST00000324333/ENSG00000107249, intron 3 of 9)	3825255	3975199	149945	-	ENSG00000107249	ENST00000461870	-28344	GLIS3	GLIS family zinc finger 3 [Source:HGNC Symbol;Acc:HGNC:28510]
9	4156115	4156571	457	Hct116_peak_3356	43	3.45195	4.32834	0.31695	344	Intron (ENST00000381971/ENSG00000107249, intron 2 of 10)	3824127	4152183	328057	-	ENSG00000107249	ENST00000324333	-3932	GLIS3	GLIS family zinc finger 3 [Source:HGNC Symbol;Acc:HGNC:28510]
1	1337694	1337979	286	Hct116_peak_2	29	2.68626	2.98989	0	136	Promoter (1-2kb)	1336412	1339422	3011	-	ENSG00000107404	ENST00000632445	1443	DVL1	dishevelled segment polarity protein 1 [Source:HGNC Symbol;Acc:HGNC:3084]
10	115107191	115107476	286	Hct116_peak_552	23	2.25553	2.32493	0	142	Intron (ENST00000616894/ENSG00000107518, intron 2 of 9)	115093859	115946742	852884	+	ENSG00000107518	ENST00000650603	13332	ATRNL1	attractin like 1 [Source:HGNC Symbol;Acc:HGNC:29063]
10	115146918	115147203	286	Hct116_peak_553	53	3.72048	5.39765	0.96915	130	Intron (ENST00000616894/ENSG00000107518, intron 7 of 9)	115171253	115220460	49208	+	ENSG00000107518	ENST00000524503	-24050	ATRNL1	attractin like 1 [Source:HGNC Symbol;Acc:HGNC:29063]
10	115194476	115194785	310	Hct116_peak_554	24	2.26861	2.45047	0	182	Intron (ENST00000355044/ENSG00000107518, intron 8 of 28)	115171253	115220460	49208	+	ENSG00000107518	ENST00000524503	23223	ATRNL1	attractin like 1 [Source:HGNC Symbol;Acc:HGNC:29063]
10	115409659	115410083	425	Hct116_peak_555	49	3.45557	4.94621	0.66962	148	Intron (ENST00000355044/ENSG00000107518, intron 20 of 28)	115467174	115597982	130809	+	ENSG00000107518	ENST00000424738	-57091	ATRNL1	attractin like 1 [Source:HGNC Symbol;Acc:HGNC:29063]
10	115520655	115521028	374	Hct116_peak_556	32	2.85201	3.24282	0.01234	294	Intron (ENST00000355044/ENSG00000107518, intron 25 of 28)	115467174	115597982	130809	+	ENSG00000107518	ENST00000424738	53481	ATRNL1	attractin like 1 [Source:HGNC Symbol;Acc:HGNC:29063]
10	115623610	115624062	453	Hct116_peak_557	23	2.35047	2.36893	0	328	Intron (ENST00000355044/ENSG00000107518, intron 26 of 28)	115467174	115597982	130809	+	ENSG00000107518	ENST00000424738	156436	ATRNL1	attractin like 1 [Source:HGNC Symbol;Acc:HGNC:29063]
10	115981304	115981589	286	Hct116_peak_563	23	2.35047	2.36893	0	87	Distal Intergenic	115909351	115944959	35609	+	ENSG00000107518	ENST00000449616	71953	ATRNL1	attractin like 1 [Source:HGNC Symbol;Acc:HGNC:29063]
10	116039249	116039534	286	Hct116_peak_564	36	3.12772	3.66124	0.01234	99	Distal Intergenic	115909351	115944959	35609	+	ENSG00000107518	ENST00000449616	129898	ATRNL1	attractin like 1 [Source:HGNC Symbol;Acc:HGNC:29063]
10	98571194	98571479	286	Hct116_peak_426	56	3.86878	5.64664	1.17305	131	Intron (ENST00000404542/ENSG00000172987, intron 6 of 8)	98416198	98446935	30738	-	ENSG00000107521	ENST00000361490	-124259	HPS1	HPS1 biogenesis of lysosomal organelles complex 3 subunit 1 [Source:HGNC Symbol;Acc:HGNC:5163]
10	86805068	86805353	286	Hct116_peak_412	31	2.8026	3.16756	0.01234	229	Intron (ENST00000638429/ENSG00000107779, intron 1 of 13)	86838862	86929738	90877	+	ENSG00000107779	ENST00000636056	-33509	BMPR1A	bone morphogenetic protein receptor type 1A [Source:HGNC Symbol;Acc:HGNC:1076]
10	106621333	106621618	286	Hct116_peak_486	29	2.74144	2.94685	0	100	Intron (ENST00000263054/ENSG00000108018, intron 19 of 25)	106600267	106618274	18008	-	ENSG00000108018	ENST00000478809	-3059	SORCS1	sortilin related VPS10 domain containing receptor 1 [Source:HGNC Symbol;Acc:HGNC:16697]
10	106628915	106629200	286	Hct116_peak_487	33	2.92948	3.36062	0.01234	128	Promoter (<=1kb)	106620118	106629389	9272	-	ENSG00000108018	ENST00000486192	189	SORCS1	sortilin related VPS10 domain containing receptor 1 [Source:HGNC Symbol;Acc:HGNC:16697]
10	106636062	106636347	286	Hct116_peak_488	33	2.93134	3.36344	0.01234	128	Intron (ENST00000263054/ENSG00000108018, intron 18 of 25)	106620118	106629389	9272	-	ENSG00000108018	ENST00000486192	-6673	SORCS1	sortilin related VPS10 domain containing receptor 1 [Source:HGNC Symbol;Acc:HGNC:16697]
10	106802062	106802347	286	Hct116_peak_489	29	2.74144	2.94685	0	114	Intron (ENST00000263054/ENSG00000108018, intron 3 of 25)	106577182	106699358	122177	-	ENSG00000108018	ENST00000369698	-102704	SORCS1	sortilin related VPS10 domain containing receptor 1 [Source:HGNC Symbol;Acc:HGNC:16697]
10	107068289	107068802	514	Hct116_peak_490	29	2.74144	2.94685	0	136	Intron (ENST00000263054/ENSG00000108018, intron 1 of 25)	106573663	107164706	591044	-	ENSG00000108018	ENST00000263054	95904	SORCS1	sortilin related VPS10 domain containing receptor 1 [Source:HGNC Symbol;Acc:HGNC:16697]
10	107150299	107150797	499	Hct116_peak_491	52	3.91634	5.25636	0.84737	267	Intron (ENST00000263054/ENSG00000108018, intron 1 of 25)	106573663	107164706	591044	-	ENSG00000108018	ENST00000263054	13909	SORCS1	sortilin related VPS10 domain containing receptor 1 [Source:HGNC Symbol;Acc:HGNC:16697]
10	107238627	107238993	367	Hct116_peak_492	44	3.52471	4.44077	0.31695	180	Distal Intergenic	106573663	107164706	591044	-	ENSG00000108018	ENST00000263054	-73921	SORCS1	sortilin related VPS10 domain containing receptor 1 [Source:HGNC Symbol;Acc:HGNC:16697]
17	30290491	30290850	360	Hct116_peak_1282	23	2.35047	2.36893	0	313	Promoter (<=1kb)	30272741	30291667	18927	-	ENSG00000108578	ENST00000584603	817	BLMH	bleomycin hydrolase [Source:HGNC Symbol;Acc:HGNC:1059]
4	67753441	67753799	359	Hct116_peak_2207	41	3.32578	4.13293	0.26314	119	Promoter (<=1kb)	67740480	67754335	13856	-	ENSG00000109163	ENST00000420975	536	GNRHR	gonadotropin releasing hormone receptor [Source:HGNC Symbol;Acc:HGNC:4421]
4	49091383	49092262	880	Hct116_peak_2158a	32	2.44231	3.25141	0.01234	160	Distal Intergenic	49028692	49031276	2585	+	ENSG00000109182	ENST00000507372	62691	CWH43	cell wall biogenesis 43 C-terminal homolog [Source:HGNC Symbol;Acc:HGNC:26133]
4	49091383	49092262	880	Hct116_peak_2158b	71	2.67096	7.19335	2.47915	684	Distal Intergenic	49028692	49031276	2585	+	ENSG00000109182	ENST00000507372	62691	CWH43	cell wall biogenesis 43 C-terminal homolog [Source:HGNC Symbol;Acc:HGNC:26133]
4	49092579	49093042	464	Hct116_peak_2159	28	1.49307	2.82242	0	168	Distal Intergenic	49028692	49031276	2585	+	ENSG00000109182	ENST00000507372	63887	CWH43	cell wall biogenesis 43 C-terminal homolog [Source:HGNC Symbol;Acc:HGNC:26133]
4	49094749	49095063	315	Hct116_peak_2160	29	2.04986	2.92702	0	81	Distal Intergenic	49028692	49031276	2585	+	ENSG00000109182	ENST00000507372	66057	CWH43	cell wall biogenesis 43 C-terminal homolog [Source:HGNC Symbol;Acc:HGNC:26133]
4	49096617	49097532	916	Hct116_peak_2161a	36	1.72597	3.67224	0.01519	280	Distal Intergenic	49028692	49031276	2585	+	ENSG00000109182	ENST00000507372	67925	CWH43	cell wall biogenesis 43 C-terminal homolog [Source:HGNC Symbol;Acc:HGNC:26133]
4	49096617	49097532	916	Hct116_peak_2161b	54	2.03413	5.46801	1.02526	642	Distal Intergenic	49028692	49031276	2585	+	ENSG00000109182	ENST00000507372	67925	CWH43	cell wall biogenesis 43 C-terminal homolog [Source:HGNC Symbol;Acc:HGNC:26133]
4	49098190	49098896	707	Hct116_peak_2162	40	1.80748	4.05536	0.228	467	Distal Intergenic	49028692	49031276	2585	+	ENSG00000109182	ENST00000507372	69498	CWH43	cell wall biogenesis 43 C-terminal homolog [Source:HGNC Symbol;Acc:HGNC:26133]
4	49102318	49102860	543	Hct116_peak_2163	221	2.89441	22.1258	16.506	221	Distal Intergenic	49028692	49031276	2585	+	ENSG00000109182	ENST00000507372	73626	CWH43	cell wall biogenesis 43 C-terminal homolog [Source:HGNC Symbol;Acc:HGNC:26133]
4	49104324	49104645	322	Hct116_peak_2164	74	2.64882	7.4155	2.6781	135	Distal Intergenic	49028692	49031276	2585	+	ENSG00000109182	ENST00000507372	75632	CWH43	cell wall biogenesis 43 C-terminal homolog [Source:HGNC Symbol;Acc:HGNC:26133]
4	49105390	49105842	453	Hct116_peak_2165a	32	1.95396	3.26793	0.01234	263	Distal Intergenic	49028692	49031276	2585	+	ENSG00000109182	ENST00000507372	76698	CWH43	cell wall biogenesis 43 C-terminal homolog [Source:HGNC Symbol;Acc:HGNC:26133]
4	49105390	49105842	453	Hct116_peak_2165b	33	1.93799	3.37873	0.01234	437	Distal Intergenic	49028692	49031276	2585	+	ENSG00000109182	ENST00000507372	76698	CWH43	cell wall biogenesis 43 C-terminal homolog [Source:HGNC Symbol;Acc:HGNC:26133]
4	49108155	49108616	462	Hct116_peak_2166	104	1.87036	10.4576	5.46176	228	Distal Intergenic	49028692	49031276	2585	+	ENSG00000109182	ENST00000507372	79463	CWH43	cell wall biogenesis 43 C-terminal homolog [Source:HGNC Symbol;Acc:HGNC:26133]
4	49109497	49110047	551	Hct116_peak_2167	27	1.45886	2.75605	0	313	Distal Intergenic	49028692	49031276	2585	+	ENSG00000109182	ENST00000507372	80805	CWH43	cell wall biogenesis 43 C-terminal homolog [Source:HGNC Symbol;Acc:HGNC:26133]
4	49110527	49110978	452	Hct116_peak_2168	88	1.91613	8.82744	3.95394	224	Distal Intergenic	49028692	49031276	2585	+	ENSG00000109182	ENST00000507372	81835	CWH43	cell wall biogenesis 43 C-terminal homolog [Source:HGNC Symbol;Acc:HGNC:26133]
4	49112291	49112907	617	Hct116_peak_2169	31	1.84742	3.19814	0.01234	380	Distal Intergenic	49028692	49031276	2585	+	ENSG00000109182	ENST00000507372	83599	CWH43	cell wall biogenesis 43 C-terminal homolog [Source:HGNC Symbol;Acc:HGNC:26133]
4	51293393	51293775	383	Hct116_peak_2202	40	3.29776	4.08943	0.228	137	Distal Intergenic	51843000	51914294	71295	+	ENSG00000109184	ENST00000509376	-549225	DCUN1D4	defective in cullin neddylation 1 domain containing 4 [Source:HGNC Symbol;Acc:HGNC:28998]
4	86399633	86400020	388	Hct116_peak_2225	36	3.13307	3.66934	0.01234	123	5' UTR	86016075	86384229	368155	-	ENSG00000109339	ENST00000641283	-15404	MAPK10	mitogen-activated protein kinase 10 [Source:HGNC Symbol;Acc:HGNC:6872]
4	167983773	167984313	541	Hct116_peak_2317	30	2.75487	3.09476	0	98	Intron (ENST00000506926/ENSG00000248601, intron 1 of 3)	168092537	168187736	95200	+	ENSG00000109511	ENST00000359299	-108224	ANXA10	annexin A10 [Source:HGNC Symbol;Acc:HGNC:534]
4	151144168	151144592	425	Hct116_peak_2296	58	3.9962	5.8587	1.33841	219	Promoter (<=1kb)	151137733	151144404	6672	-	ENSG00000109686	ENST00000508492	0	SH3D19	SH3 domain containing 19 [Source:HGNC Symbol;Acc:HGNC:30418]
4	157159891	157160191	301	Hct116_peak_2301	36	3.04734	3.69875	0.03299	133	Intron (ENST00000541722/ENSG00000109738, intron 8 of 8)	157136365	157138900	2536	+	ENSG00000109738	ENST00000510970	23526	GLRB	glycine receptor beta [Source:HGNC Symbol;Acc:HGNC:4329]
11	118922941	118923278	338	Hct116_peak_800	40	3.06092	4.07105	0.228	143	Promoter (1-2kb)	118925164	118958554	33391	+	ENSG00000110375	ENST00000534788	-1886	UPK2	uroplakin 2 [Source:HGNC Symbol;Acc:HGNC:12579]
11	47333215	47333744	530	Hct116_peak_710	26	2.5633	2.6837	0	89	Exon (ENST00000256993/ENSG00000134571, exon 27 of 33)	47328142	47329406	1265	+	ENSG00000110514	ENST00000469699	5073	MADD	MAP kinase activating death domain [Source:HGNC Symbol;Acc:HGNC:6766]
11	107657553	107657838	286	Hct116_peak_781	36	3.02204	3.65905	0.01234	175	Intron (ENST00000531234/ENSG00000110675, intron 12 of 12)	107653436	107655993	2558	+	ENSG00000110675	ENST00000534236	4117	ELMOD1	ELMO domain containing 1 [Source:HGNC Symbol;Acc:HGNC:25334]
11	16177216	16177639	424	Hct116_peak_680	26	2.5633	2.6837	0	135	Intron (ENST00000316399/ENSG00000110693, intron 5 of 14)	16049782	16111869	62088	-	ENSG00000110693	ENST00000524650	-65347	SOX6	SRY-box transcription factor 6 [Source:HGNC Symbol;Acc:HGNC:16421]
11	16250092	16250377	286	Hct116_peak_681	36	3.13307	3.66934	0.01234	200	Promoter (2-3kb)	16186781	16252536	65756	-	ENSG00000110693	ENST00000531297	2159	SOX6	SRY-box transcription factor 6 [Source:HGNC Symbol;Acc:HGNC:16421]
11	16650704	16650999	296	Hct116_peak_682	50	3.79946	5.07273	0.77639	133	Intron (ENST00000527893/ENSG00000110696, intron 2 of 3)	16613132	16748421	135290	+	ENSG00000110696	ENST00000527893	37572	C11orf58	chromosome 11 open reading frame 58 [Source:HGNC Symbol;Acc:HGNC:16990]
12	6013488	6013866	379	Hct116_peak_825	30	2.75487	3.09476	0	193	Exon (ENST00000261405/ENSG00000110799, exon 32 of 52)	6019528	6021926	2399	-	ENSG00000110799	ENST00000539641	8060	VWF	von Willebrand factor [Source:HGNC Symbol;Acc:HGNC:12726]
12	107756470	107757050	581	Hct116_peak_930	35	2.94859	3.54354	0.01234	128	Exon (ENST00000228437/ENSG00000110851, exon 3 of 12)	107754028	107760928	6901	-	ENSG00000110851	ENST00000547188	3878	PRDM4	PR/SET domain 4 [Source:HGNC Symbol;Acc:HGNC:9348]
12	51010893	51011178	286	Hct116_peak_864	32	2.68823	3.2756	0.01234	212	Promoter (1-2kb)	50988173	51009270	21098	-	ENSG00000110911	ENST00000545993	-1623	SLC11A2	solute carrier family 11 member 2 [Source:HGNC Symbol;Acc:HGNC:10908]
12	56656116	56656552	437	Hct116_peak_870	41	3.24989	4.19831	0.31096	166	Distal Intergenic	56638376	56645984	7609	-	ENSG00000110955	ENST00000547808	-10132	ATP5F1B	ATP synthase F1 subunit beta [Source:HGNC Symbol;Acc:HGNC:830]
12	196599	196884	286	Hct116_peak_817	40	3.26609	4.04023	0.228	133	Promoter (2-3kb)	195226	199054	3829	-	ENSG00000111181	ENST00000542825	2170	SLC6A12	solute carrier family 6 member 12 [Source:HGNC Symbol;Acc:HGNC:11045]
12	106649167	106649452	286	Hct116_peak_929	48	3.66417	4.85936	0.59958	97	Intron (ENST00000392842/ENSG00000111783, intron 3 of 17)	106645882	106709430	63549	+	ENSG00000111783	ENST00000551640	3285	RFX4	regulatory factor X4 [Source:HGNC Symbol;Acc:HGNC:9985]
6	11258401	11258785	385	Hct116_peak_2566	25	2.45228	2.5196	0	275	Exon (ENST00000500636/ENSG00000247925, exon 4 of 5)	11183301	11232682	49382	-	ENSG00000111859	ENST00000620854	-25719	NEDD9	neural precursor cell expressed, developmentally down-regulated 9 [Source:HGNC Symbol;Acc:HGNC:7733]
6	118663063	118663348	286	Hct116_peak_2665	23	2.37015	2.39807	0	93	Promoter (1-2kb)	118656763	118664521	7759	-	ENSG00000111860	ENST00000489276	1173	CEP85L	centrosomal protein 85 like [Source:HGNC Symbol;Acc:HGNC:21638]
6	125157291	125157576	286	Hct116_peak_2674	25	2.24303	2.5157	0	80	Promoter (2-3kb)	125154381	125263125	108745	+	ENSG00000111907	ENST00000534199	2910	TPD52L1	TPD52 like 1 [Source:HGNC Symbol;Acc:HGNC:12006]
6	24840454	24840841	388	Hct116_peak_2584	47	3.59672	4.75258	0.55922	140	Promoter (2-3kb)	24840272	24843136	2865	-	ENSG00000111913	ENST00000473070	2295	RIPOR2	RHO family interacting cell polarization regulator 2 [Source:HGNC Symbol;Acc:HGNC:13872]
6	36541255	36541540	286	Hct116_peak_2593	50	3.66319	5.07481	0.77649	165	Intron (ENST00000229812/ENSG00000112079, intron 1 of 13)	36493892	36547479	53588	-	ENSG00000112079	ENST00000229812	5939	STK38	serine/threonine kinase 38 [Source:HGNC Symbol;Acc:HGNC:17847]
6	12773657	12773942	286	Hct116_peak_2567	29	2.74144	2.94685	0	94	Intron (ENST00000676159/ENSG00000112137, intron 4 of 14)	12749435	13184820	435386	+	ENSG00000112137	ENST00000406205	24222	PHACTR1	phosphatase and actin regulator 1 [Source:HGNC Symbol;Acc:HGNC:20990]
6	12798313	12798602	290	Hct116_peak_2568	29	2.68626	2.98989	0	164	Intron (ENST00000676159/ENSG00000112137, intron 4 of 14)	12749435	13184820	435386	+	ENSG00000112137	ENST00000406205	48878	PHACTR1	phosphatase and actin regulator 1 [Source:HGNC Symbol;Acc:HGNC:20990]
6	12847025	12847316	292	Hct116_peak_2569	33	2.92948	3.36062	0.01234	222	Intron (ENST00000676159/ENSG00000112137, intron 4 of 14)	12749435	13184820	435386	+	ENSG00000112137	ENST00000406205	97590	PHACTR1	phosphatase and actin regulator 1 [Source:HGNC Symbol;Acc:HGNC:20990]
6	13127416	13127727	312	Hct116_peak_2570	56	4.03059	5.66933	1.17305	168	Intron (ENST00000676159/ENSG00000112137, intron 5 of 14)	13160208	13277660	117453	+	ENSG00000112137	ENST00000674953	-32481	PHACTR1	phosphatase and actin regulator 1 [Source:HGNC Symbol;Acc:HGNC:20990]
6	13170386	13170671	286	Hct116_peak_2571	40	3.29567	4.08618	0.228	219	Intron (ENST00000676159/ENSG00000112137, intron 6 of 14)	13160208	13277660	117453	+	ENSG00000112137	ENST00000674953	10178	PHACTR1	phosphatase and actin regulator 1 [Source:HGNC Symbol;Acc:HGNC:20990]
6	98982353	98982699	347	Hct116_peak_2642	30	2.75487	3.09476	0	145	Distal Intergenic	98873725	98948006	74282	-	ENSG00000112234	ENST00000229971	-34347	FBXL4	F-box and leucine rich repeat protein 4 [Source:HGNC Symbol;Acc:HGNC:13601]
6	99000228	99000513	286	Hct116_peak_2643	43	3.35782	4.37184	0.31695	222	Distal Intergenic	98873725	98948006	74282	-	ENSG00000112234	ENST00000229971	-52222	FBXL4	F-box and leucine rich repeat protein 4 [Source:HGNC Symbol;Acc:HGNC:13601]
6	70233012	70233344	333	Hct116_peak_2612	26	2.5633	2.6837	0	160	Promoter (2-3kb)	70216168	70236102	19935	-	ENSG00000112280	ENST00000682313	2758	COL9A1	collagen type IX alpha 1 chain [Source:HGNC Symbol;Acc:HGNC:2217]
6	160303400	160303795	396	Hct116_peak_2701	29	2.74144	2.94685	0	106	Distal Intergenic	160244185	160277638	33454	-	ENSG00000112499	ENST00000366952	-25762	SLC22A2	solute carrier family 22 member 2 [Source:HGNC Symbol;Acc:HGNC:10966]
6	168681544	168681829	286	Hct116_peak_2713	26	2.56492	2.6861	0	123	Distal Intergenic	168653203	168673445	20243	+	ENSG00000112562	ENST00000477998	28341	SMOC2	SPARC related modular calcium binding 2 [Source:HGNC Symbol;Acc:HGNC:20323]
6	42991778	42992211	434	Hct116_peak_2598	29	2.66414	2.95603	0	217	Intron (ENST00000394110/ENSG00000112640, intron 2 of 15)	42984652	43011327	26676	+	ENSG00000112640	ENST00000461010	7126	PPP2R5D	protein phosphatase 2 regulatory subunit B'delta [Source:HGNC Symbol;Acc:HGNC:9312]
6	300550	300941	392	Hct116_peak_2551	33	2.9032	3.32068	0.01234	143	Intron (ENST00000603296/ENSG00000112679, intron 1 of 5)	292540	350950	58411	+	ENSG00000112679	ENST00000603726	8010	DUSP22	dual specificity phosphatase 22 [Source:HGNC Symbol;Acc:HGNC:16077]
6	352061	352353	293	Hct116_peak_2552	34	2.78265	3.43333	0.01234	183	Distal Intergenic	338006	350928	12923	+	ENSG00000112679	ENST00000604988	14055	DUSP22	dual specificity phosphatase 22 [Source:HGNC Symbol;Acc:HGNC:16077]
6	354637	355067	431	Hct116_peak_2553	33	2.92948	3.36062	0.01234	255	Distal Intergenic	338006	350928	12923	+	ENSG00000112679	ENST00000604988	16631	DUSP22	dual specificity phosphatase 22 [Source:HGNC Symbol;Acc:HGNC:16077]
5	138138515	138138800	286	Hct116_peak_2490	37	3.07307	3.73907	0.06459	250	Promoter (<=1kb)	138129421	138139167	9747	-	ENSG00000112981	ENST00000511353	367	NME5	NME/NM23 family member 5 [Source:HGNC Symbol;Acc:HGNC:7853]
5	157245380	157245665	286	Hct116_peak_2520	36	3.02204	3.65905	0.01234	148	Promoter (<=1kb)	157244891	157245976	1086	+	ENSG00000113263	ENST00000523926	489	ITK	IL2 inducible T cell kinase [Source:HGNC Symbol;Acc:HGNC:6171]
5	80727085	80727418	334	Hct116_peak_2413	44	3.38593	4.41688	0.31695	121	Intron (ENST00000670357/ENSG00000113318, intron 9 of 24)	80715205	80761610	46406	+	ENSG00000113318	ENST00000512258	11880	MSH3	mutS homolog 3 [Source:HGNC Symbol;Acc:HGNC:7326]
5	59344045	59344337	293	Hct116_peak_2390	53	3.85358	5.38423	0.95965	141	Intron (ENST00000340635/ENSG00000113448, intron 1 of 14)	58974563	59356975	382413	-	ENSG00000113448	ENST00000405755	12638	PDE4D	phosphodiesterase 4D [Source:HGNC Symbol;Acc:HGNC:8783]
5	35108812	35109102	291	Hct116_peak_2368	44	3.52471	4.44077	0.31695	139	Intron (ENST00000509140/ENSG00000113494, intron 1 of 8)	35048759	35118122	69364	-	ENSG00000113494	ENST00000509140	9020	PRLR	prolactin receptor [Source:HGNC Symbol;Acc:HGNC:9446]
5	35157456	35157767	312	Hct116_peak_2369	34	2.78265	3.43333	0.01234	160	Intron (ENST00000618457/ENSG00000113494, intron 1 of 9)	35084535	35135451	50917	-	ENSG00000113494	ENST00000503330	-22005	PRLR	prolactin receptor [Source:HGNC Symbol;Acc:HGNC:9446]
5	100919210	100919495	286	Hct116_peak_2435	44	3.52471	4.44077	0.31695	93	Distal Intergenic	100806933	100903282	96350	-	ENSG00000113532	ENST00000231461	-15928	ST8SIA4	ST8 alpha-N-acetyl-neuraminide alpha-2,8-sialyltransferase 4 [Source:HGNC Symbol;Acc:HGNC:10871]
5	101193794	101194079	286	Hct116_peak_2436	42	3.30297	4.28379	0.31695	142	Distal Intergenic	100806933	100903282	96350	-	ENSG00000113532	ENST00000231461	-290512	ST8SIA4	ST8 alpha-N-acetyl-neuraminide alpha-2,8-sialyltransferase 4 [Source:HGNC Symbol;Acc:HGNC:10871]
5	134162288	134162573	286	Hct116_peak_2484	28	2.50439	2.8348	0	130	Promoter (<=1kb)	134157474	134161897	4424	-	ENSG00000113558	ENST00000517691	-391	SKP1	S-phase kinase associated protein 1 [Source:HGNC Symbol;Acc:HGNC:10899]
3	122130756	122131041	286	Hct116_peak_2007	40	3.29567	4.08618	0.228	134	Distal Intergenic	122091601	122119593	27993	+	ENSG00000114013	ENST00000478741	39155	CD86	CD86 molecule [Source:HGNC Symbol;Acc:HGNC:1705]
3	138518522	138518916	395	Hct116_peak_2044	36	3.02204	3.65905	0.01234	371	Intron (ENST00000264982/ENSG00000114107, intron 11 of 17)	138496910	138500180	3271	-	ENSG00000114107	ENST00000459695	-18342	CEP70	centrosomal protein 70 [Source:HGNC Symbol;Acc:HGNC:29972]
3	139482520	139482805	286	Hct116_peak_2047	37	3.09923	3.78003	0.09522	141	Promoter (1-2kb)	139476387	139480747	4361	-	ENSG00000114113	ENST00000506825	-1773	RBP2	retinol binding protein 2 [Source:HGNC Symbol;Acc:HGNC:9920]
3	141782397	141782695	299	Hct116_peak_2055	47	3.59672	4.75258	0.55922	245	Intron (ENST00000648835/ENSG00000285558, intron 2 of 2)	141778148	141818490	40343	+	ENSG00000114124	ENST00000264952	4249	GRK7	G protein-coupled receptor kinase 7 [Source:HGNC Symbol;Acc:HGNC:17031]
3	192442519	192442804	286	Hct116_peak_2116	36	3.02204	3.65905	0.01234	162	Intron (ENST00000445105/ENSG00000114279, intron 2 of 5)	192142509	192409049	266541	-	ENSG00000114279	ENST00000454309	-33470	FGF12	fibroblast growth factor 12 [Source:HGNC Symbol;Acc:HGNC:3668]
3	192690236	192690521	286	Hct116_peak_2117	44	3.52471	4.44077	0.31695	221	Intron (ENST00000445105/ENSG00000114279, intron 2 of 5)	192143988	192727500	583513	-	ENSG00000114279	ENST00000430714	36979	FGF12	fibroblast growth factor 12 [Source:HGNC Symbol;Acc:HGNC:3668]
3	81638785	81639182	398	Hct116_peak_1970	48	3.66417	4.85936	0.59958	197	Intron (ENST00000429644/ENSG00000114480, intron 7 of 15)	81642571	81649878	7308	-	ENSG00000114480	ENST00000498468	10696	GBE1	1,4-alpha-glucan branching enzyme 1 [Source:HGNC Symbol;Acc:HGNC:4180]
3	81702379	81702826	448	Hct116_peak_1971	30	2.75487	3.09476	0	282	Intron (ENST00000429644/ENSG00000114480, intron 2 of 15)	81654579	81670982	16404	-	ENSG00000114480	ENST00000477426	-31397	GBE1	1,4-alpha-glucan branching enzyme 1 [Source:HGNC Symbol;Acc:HGNC:4180]
3	131077130	131077415	286	Hct116_peak_2021	33	2.93134	3.36344	0.01234	173	Intron (ENST00000510769/ENSG00000114670, intron 2 of 13)	131080423	131152569	72147	+	ENSG00000114670	ENST00000602792	-3008	NEK11	NIMA related kinase 11 [Source:HGNC Symbol;Acc:HGNC:18593]
3	131210706	131210991	286	Hct116_peak_2022	29	2.74144	2.94685	0	90	Intron (ENST00000510769/ENSG00000114670, intron 10 of 13)	131165277	131228595	63319	+	ENSG00000114670	ENST00000510823	45429	NEK11	NIMA related kinase 11 [Source:HGNC Symbol;Acc:HGNC:18593]
2	25146381	25146666	286	Hct116_peak_1486	28	2.65962	2.82599	0	125	3' UTR	25160985	25168571	7587	-	ENSG00000115138	ENST00000264708	21905	POMC	proopiomelanocortin [Source:HGNC Symbol;Acc:HGNC:9201]
2	157751097	157751408	312	Hct116_peak_1624	38	3.15293	3.86395	0.15979	46	Intron (ENST00000682025/ENSG00000115170, intron 10 of 11)	157736446	157741654	5209	-	ENSG00000115170	ENST00000683514	-9443	ACVR1	activin A receptor type 1 [Source:HGNC Symbol;Acc:HGNC:171]
2	53770917	53771354	438	Hct116_peak_1522	49	3.48035	4.98883	0.70534	196	Promoter (2-3kb)	53670298	53768246	97949	-	ENSG00000115239	ENST00000482829	-2671	ASB3	ankyrin repeat and SOCS box containing 3 [Source:HGNC Symbol;Acc:HGNC:16013]
2	74980937	74981364	428	Hct116_peak_1541	32	2.82709	3.20487	0.01234	263	Distal Intergenic	74959111	74960146	1036	+	ENSG00000115350	ENST00000473023	21826	POLE4	DNA polymerase epsilon 4, accessory subunit [Source:HGNC Symbol;Acc:HGNC:18755]
2	75647392	75647677	286	Hct116_peak_1542	24	2.41052	2.45782	0	90	Promoter (<=1kb)	75646979	75655130	8152	+	ENSG00000115364	ENST00000476622	413	MRPL19	mitochondrial ribosomal protein L19 [Source:HGNC Symbol;Acc:HGNC:14052]
2	55918844	55919129	286	Hct116_peak_1523	36	3.13307	3.66934	0.01234	101	Promoter (1-2kb)	55866907	55917780	50874	-	ENSG00000115380	ENST00000634374	-1064	EFEMP1	EGF containing fibulin extracellular matrix protein 1 [Source:HGNC Symbol;Acc:HGNC:3218]
2	85374701	85375035	335	Hct116_peak_1545	40	3.29776	4.08943	0.228	154	Promoter (1-2kb)	85376882	85390995	14114	+	ENSG00000115459	ENST00000496957	-1847	ELMOD3	ELMO domain containing 3 [Source:HGNC Symbol;Acc:HGNC:26158]
2	86500374	86500779	406	Hct116_peak_1546	24	2.43122	2.48845	0	97	Downstream (2-3kb)	86489177	86490928	1752	+	ENSG00000115548	ENST00000483866	11197	KDM3A	lysine demethylase 3A [Source:HGNC Symbol;Acc:HGNC:20815]
2	218628251	218628744	494	Hct116_peak_1705	23	2.31208	2.31204	0	286	Promoter (<=1kb)	218629354	218633672	4319	+	ENSG00000115556	ENST00000497482	-610	PLCD4	phospholipase C delta 4 [Source:HGNC Symbol;Acc:HGNC:9062]
2	32414719	32415004	286	Hct116_peak_1491	26	2.48032	2.67352	0	223	Exon (ENST00000421745/ENSG00000115760, exon 10 of 74)	32433648	32441435	7788	+	ENSG00000115760	ENST00000444173	-18644	BIRC6	baculoviral IAP repeat containing 6 [Source:HGNC Symbol;Acc:HGNC:13516]
2	37937154	37937598	445	Hct116_peak_1500	24	2.41052	2.45782	0	208	Intron (ENST00000414644/ENSG00000115841, intron 2 of 2)	37928759	38017744	88986	+	ENSG00000115841	ENST00000406384	8395	RMDN2	regulator of microtubule dynamics 2 [Source:HGNC Symbol;Acc:HGNC:26567]
2	43349148	43349550	403	Hct116_peak_1507	29	2.68626	2.98989	0	314	Intron (ENST00000407351/ENSG00000115970, intron 14 of 22)	43344121	43372237	28117	-	ENSG00000115970	ENST00000497770	22687	THADA	THADA armadillo repeat containing [Source:HGNC Symbol;Acc:HGNC:19217]
2	205098050	205098335	286	Hct116_peak_1679	36	3.13307	3.66934	0.01234	207	Intron (ENST00000406610/ENSG00000116117, intron 4 of 22)	205103692	205121688	17997	+	ENSG00000116117	ENST00000489565	-5357	PARD3B	par-3 family cell polarity regulator beta [Source:HGNC Symbol;Acc:HGNC:14446]
2	205340660	205340994	335	Hct116_peak_1680	36	3.13307	3.66934	0.01234	226	Intron (ENST00000406610/ENSG00000116117, intron 18 of 22)	205347809	205440471	92663	+	ENSG00000116117	ENST00000494482	-6815	PARD3B	par-3 family cell polarity regulator beta [Source:HGNC Symbol;Acc:HGNC:14446]
2	205542697	205542982	286	Hct116_peak_1681	26	2.5633	2.6837	0	85	Intron (ENST00000406610/ENSG00000116117, intron 21 of 22)	205482590	205616062	133473	+	ENSG00000116117	ENST00000488622	60107	PARD3B	par-3 family cell polarity regulator beta [Source:HGNC Symbol;Acc:HGNC:14446]
1	176759131	176759715	585	Hct116_peak_198	29	2.74144	2.94685	0	189	Intron (ENST00000367662/ENSG00000116183, intron 14 of 22)	176791445	176836802	45358	+	ENSG00000116183	ENST00000479836	-31730	PAPPA2	pappalysin 2 [Source:HGNC Symbol;Acc:HGNC:14615]
1	179572763	179573048	286	Hct116_peak_205	65	4.39701	6.51607	1.88032	131	Promoter (2-3kb)	179550539	179575948	25410	-	ENSG00000116218	ENST00000367615	2900	NPHS2	NPHS2 stomatin family member, podocin [Source:HGNC Symbol;Acc:HGNC:13394]
1	70408163	70408448	286	Hct116_peak_91	25	2.40653	2.55948	0	268	Promoter (2-3kb)	70411218	70439851	28634	+	ENSG00000116761	ENST00000411986	-2770	CTH	cystathionine gamma-lyase [Source:HGNC Symbol;Acc:HGNC:2501]
1	232501937	232502222	286	Hct116_peak_288	40	3.06092	4.07105	0.228	130	Intron (ENST00000366630/ENSG00000116991, intron 2 of 21)	232490686	232493660	2975	-	ENSG00000116991	ENST00000486472	-8277	SIPA1L2	signal induced proliferation associated 1 like 2 [Source:HGNC Symbol;Acc:HGNC:23800]
1	76872290	76872660	371	Hct116_peak_105	36	3.13307	3.66934	0.01234	100	Intron (ENST00000318803/ENSG00000117069, intron 2 of 4)	76867482	76869074	1593	+	ENSG00000117069	ENST00000496845	4808	ST6GALNAC5	ST6 N-acetylgalactosaminide alpha-2,6-sialyltransferase 5 [Source:HGNC Symbol;Acc:HGNC:19342]
1	76951143	76951428	286	Hct116_peak_106	51	3.8355	5.12941	0.81587	139	Intron (ENST00000318803/ENSG00000117069, intron 2 of 4)	76995457	77050316	54860	+	ENSG00000117069	ENST00000488940	-44029	ST6GALNAC5	ST6 N-acetylgalactosaminide alpha-2,6-sialyltransferase 5 [Source:HGNC Symbol;Acc:HGNC:19342]
1	160633824	160634109	286	Hct116_peak_183	23	2.35047	2.36893	0	107	Intron (ENST00000302035/ENSG00000117090, intron 3 of 6)	160610765	160646958	36194	-	ENSG00000117090	ENST00000538290	12849	SLAMF1	signaling lymphocytic activation molecule family member 1 [Source:HGNC Symbol;Acc:HGNC:10903]
1	23824818	23825103	286	Hct116_peak_21	30	2.75487	3.09476	0	184	Promoter (<=1kb)	23801910	23825402	23493	-	ENSG00000117305	ENST00000235958	299	HMGCL	3-hydroxy-3-methylglutaryl-CoA lyase [Source:HGNC Symbol;Acc:HGNC:5005]
1	96870074	96870359	286	Hct116_peak_124	40	3.29567	4.08618	0.228	97	Distal Intergenic	96806811	96812928	6118	+	ENSG00000117569	ENST00000462433	63263	PTBP2	polypyrimidine tract binding protein 2 [Source:HGNC Symbol;Acc:HGNC:17662]
2	205803019	205803304	286	Hct116_peak_1682	26	2.5633	2.6837	0	140	Distal Intergenic	205764337	205795121	30785	+	ENSG00000118257	ENST00000467850	38682	NRP2	neuropilin 2 [Source:HGNC Symbol;Acc:HGNC:8005]
5	160773745	160774030	286	Hct116_peak_2524	36	3.13307	3.66934	0.01234	275	Intron (ENST00000327245/ENSG00000118322, intron 2 of 25)	160687911	160852154	164244	-	ENSG00000118322	ENST00000520098	78124	ATP10B	ATPase phospholipid transporting 10B (putative) [Source:HGNC Symbol;Acc:HGNC:13543]
6	82841080	82841365	286	Hct116_peak_2624	47	3.56502	4.70229	0.52472	156	Distal Intergenic	82892467	82894033	1567	-	ENSG00000118420	ENST00000503942	52668	UBE3D	ubiquitin protein ligase E3D [Source:HGNC Symbol;Acc:HGNC:21381]
2	199328394	199328747	354	Hct116_peak_1675	36	3.12772	3.66124	0.01234	267	Promoter (<=1kb)	199308860	199329035	20176	-	ENSG00000119042	ENST00000473517	288	SATB2	SATB homeobox 2 [Source:HGNC Symbol;Acc:HGNC:21637]
1	231153592	231153877	286	Hct116_peak_282	42	3.38769	4.2289	0.31695	93	Distal Intergenic	231162058	231221565	59508	+	ENSG00000119283	ENST00000366653	-8181	TRIM67	tripartite motif containing 67 [Source:HGNC Symbol;Acc:HGNC:31859]
14	76416203	76416488	286	Hct116_peak_1043	26	2.5633	2.6837	0	108	Intron (ENST00000512784/ENSG00000119715, intron 1 of 6)	76407538	76498511	90974	+	ENSG00000119715	ENST00000556177	8665	ESRRB	estrogen related receptor beta [Source:HGNC Symbol;Acc:HGNC:3473]
2	23660013	23660298	286	Hct116_peak_1484	40	3.29776	4.08943	0.228	185	Intron (ENST00000486442/ENSG00000119771, intron 5 of 13)	23642392	23697932	55541	+	ENSG00000119771	ENST00000288548	17621	KLHL29	kelch like family member 29 [Source:HGNC Symbol;Acc:HGNC:29404]
2	60472771	60473056	286	Hct116_peak_1527	26	2.56492	2.6861	0	140	Intron (ENST00000646249/ENSG00000119866, intron 3 of 4)	60452649	60484465	31817	-	ENSG00000119866	ENST00000642824	11409	BCL11A	BAF chromatin remodeling complex subunit BCL11A [Source:HGNC Symbol;Acc:HGNC:13221]
10	100950420	100950705	286	Hct116_peak_444	23	2.1236	2.3073	0	100	3' UTR	100943654	100945356	1703	+	ENSG00000119906	ENST00000481654	6766	SLF2	SMC5-SMC6 complex localization factor 2 [Source:HGNC Symbol;Acc:HGNC:17814]
10	92471219	92471526	308	Hct116_peak_416	36	3.02204	3.65905	0.01234	201	Intron (ENST00000371581/ENSG00000119912, intron 7 of 14)	92452270	92476197	23928	-	ENSG00000119912	ENST00000678082	4671	IDE	insulin degrading enzyme [Source:HGNC Symbol;Acc:HGNC:5381]
10	112173349	112173694	346	Hct116_peak_548	55	3.66524	5.5365	1.08581	180	Intron (ENST00000348367/ENSG00000119927, intron 7 of 21)	112153870	112183710	29841	-	ENSG00000119927	ENST00000369425	10016	GPAM	glycerol-3-phosphate acyltransferase, mitochondrial [Source:HGNC Symbol;Acc:HGNC:24865]
10	99322030	99322500	471	Hct116_peak_440	23	2.28743	2.37461	0	311	Distal Intergenic	99329356	99394330	64975	+	ENSG00000119946	ENST00000356713	-6856	CNNM1	cyclin and CBS domain divalent metal cation transport mediator 1 [Source:HGNC Symbol;Acc:HGNC:102]
10	99337538	99337930	393	Hct116_peak_441	24	2.33699	2.45168	0	86	Intron (ENST00000356713/ENSG00000119946, intron 1 of 10)	99329356	99394330	64975	+	ENSG00000119946	ENST00000356713	8182	CNNM1	cyclin and CBS domain divalent metal cation transport mediator 1 [Source:HGNC Symbol;Acc:HGNC:102]
10	110320127	110320469	343	Hct116_peak_525	23	2.22697	2.38197	0	96	Distal Intergenic	110297570	110304938	7369	-	ENSG00000119953	ENST00000674928	-15189	SMNDC1	survival motor neuron domain containing 1 [Source:HGNC Symbol;Acc:HGNC:16900]
10	120918350	120918635	286	Hct116_peak_590	33	2.92948	3.36062	0.01234	255	Distal Intergenic	120907295	120909523	2229	+	ENSG00000120008	ENST00000604714	11055	WDR11	WD repeat domain 11 [Source:HGNC Symbol;Acc:HGNC:13831]
9	4857112	4857397	286	Hct116_peak_3357	31	2.77853	3.13086	0.00801	208	Intron (ENST00000381750/ENSG00000120158, intron 8 of 8)	4860454	4885917	25464	+	ENSG00000120158	ENST00000445485	-3057	RCL1	RNA terminal phosphate cyclase like 1 [Source:HGNC Symbol;Acc:HGNC:17687]
10	23956901	23957186	286	Hct116_peak_333	36	3.13307	3.66934	0.01234	187	Intron (ENST00000376462/ENSG00000120549, intron 1 of 18)	24042131	24219909	177779	+	ENSG00000120549	ENST00000636305	-84945	KIAA1217	KIAA1217 [Source:HGNC Symbol;Acc:HGNC:25428]
10	24097824	24098234	411	Hct116_peak_334	26	2.56492	2.6861	0	88	Intron (ENST00000376462/ENSG00000120549, intron 2 of 18)	24042131	24219909	177779	+	ENSG00000120549	ENST00000636305	55693	KIAA1217	KIAA1217 [Source:HGNC Symbol;Acc:HGNC:25428]
10	24444797	24445316	520	Hct116_peak_336	29	2.68626	2.98989	0	137	Intron (ENST00000376462/ENSG00000120549, intron 6 of 18)	24449433	24545268	95836	+	ENSG00000120549	ENST00000307544	-4117	KIAA1217	KIAA1217 [Source:HGNC Symbol;Acc:HGNC:25428]
10	19987045	19987330	286	Hct116_peak_326	44	3.52471	4.44077	0.31695	103	Intron (ENST00000377242/ENSG00000120594, intron 1 of 12)	20043320	20280357	237038	+	ENSG00000120594	ENST00000377238	-55990	PLXDC2	plexin domain containing 2 [Source:HGNC Symbol;Acc:HGNC:21013]
12	58431	58738	308	Hct116_peak_815	27	2.26312	2.77631	0	141	Distal Intergenic	66767	178455	111689	+	ENSG00000120645	ENST00000538872	-8029	IQSEC3	IQ motif and Sec7 domain ArfGEF 3 [Source:HGNC Symbol;Acc:HGNC:29193]
12	87865	88150	286	Hct116_peak_816	26	2.5633	2.6837	0	82	Intron (ENST00000538872/ENSG00000120645, intron 1 of 13)	77376	171330	93955	+	ENSG00000120645	ENST00000382841	10489	IQSEC3	IQ motif and Sec7 domain ArfGEF 3 [Source:HGNC Symbol;Acc:HGNC:29193]
12	93584588	93584923	336	Hct116_peak_903	43	3.33017	4.32749	0.31695	139	Distal Intergenic	93575058	93583487	8430	+	ENSG00000120833	ENST00000549510	9530	SOCS2	suppressor of cytokine signaling 2 [Source:HGNC Symbol;Acc:HGNC:19382]
17	49788187	49788570	384	Hct116_peak_1290	26	2.2921	2.60079	0	368	Promoter (<=1kb)	49720404	49788575	68172	-	ENSG00000121104	ENST00000503720	5	FAM117A	family with sequence similarity 117 member A [Source:HGNC Symbol;Acc:HGNC:24179]
16	50264015	50264300	286	Hct116_peak_1167	36	3.02204	3.65905	0.01234	51	Promoter (2-3kb)	50266551	50310523	43973	+	ENSG00000121281	ENST00000566433	-2251	ADCY7	adenylate cyclase 7 [Source:HGNC Symbol;Acc:HGNC:238]
3	73321786	73322071	286	Hct116_peak_1965	44	3.52471	4.44077	0.31695	135	Distal Intergenic	73384470	73388146	3677	-	ENSG00000121440	ENST00000478209	66075	PDZRN3	PDZ domain containing ring finger 3 [Source:HGNC Symbol;Acc:HGNC:17704]
12	71921873	71922176	304	Hct116_peak_883	49	3.60384	4.97768	0.69523	161	Intron (ENST00000550746/ENSG00000121749, intron 17 of 17)	71913360	71923215	9856	+	ENSG00000121749	ENST00000546450	8513	TBC1D15	TBC1 domain family member 15 [Source:HGNC Symbol;Acc:HGNC:25694]
10	123888171	123889013	843	Hct116_peak_613	35	2.87964	3.59418	0.01234	99	Promoter (1-2kb)	123880209	123887166	6958	-	ENSG00000121898	ENST00000481775	-1005	CPXM2	carboxypeptidase X, M14 family member 2 [Source:HGNC Symbol;Acc:HGNC:26977]
10	123937759	123938438	680	Hct116_peak_614	51	3.6936	5.12445	0.81424	209	Promoter (1-2kb)	123706207	123940267	234061	-	ENSG00000121898	ENST00000368854	1829	CPXM2	carboxypeptidase X, M14 family member 2 [Source:HGNC Symbol;Acc:HGNC:26977]
1	33731127	33731504	378	Hct116_peak_32	29	2.68626	2.98989	0	93	Intron (ENST00000373381/ENSG00000121904, intron 15 of 70)	33591807	33709504	117698	-	ENSG00000121904	ENST00000373380	-21623	CSMD2	CUB and Sushi multiple domains 2 [Source:HGNC Symbol;Acc:HGNC:19290]
2	144242644	144242929	286	Hct116_peak_1606	27	2.61057	2.75354	0	88	Intron (ENST00000682281/ENSG00000121964, intron 1 of 11)	143946014	144237341	291328	-	ENSG00000121964	ENST00000392867	-5303	GTDC1	glycosyltransferase like domain containing 1 [Source:HGNC Symbol;Acc:HGNC:20887]
16	22880490	22880780	291	Hct116_peak_1131	33	2.93134	3.36344	0.01234	89	Intron (ENST00000261374/ENSG00000122254, intron 1 of 1)	22814497	22916319	101823	+	ENSG00000122254	ENST00000473392	65993	HS3ST2	heparan sulfate-glucosamine 3-sulfotransferase 2 [Source:HGNC Symbol;Acc:HGNC:5195]
1	78270394	78270681	288	Hct116_peak_108	29	2.74144	2.94685	0	137	Intron (ENST00000436742/ENSG00000237413, intron 3 of 5)	78303884	78539749	235866	+	ENSG00000122420	ENST00000370758	-33203	PTGFR	prostaglandin F receptor [Source:HGNC Symbol;Acc:HGNC:9600]
7	33357250	33357535	286	Hct116_peak_2746	29	2.66414	2.95603	0	142	Intron (ENST00000672717/ENSG00000122507, intron 14 of 21)	33351927	33388007	36081	+	ENSG00000122507	ENST00000627264	5323	BBS9	Bardet-Biedl syndrome 9 [Source:HGNC Symbol;Acc:HGNC:30000]
7	33416462	33416820	359	Hct116_peak_2747	37	3.07307	3.73907	0.06459	126	Intron (ENST00000672717/ENSG00000122507, intron 18 of 21)	33383754	33390648	6895	+	ENSG00000122507	ENST00000496029	32708	BBS9	Bardet-Biedl syndrome 9 [Source:HGNC Symbol;Acc:HGNC:30000]
7	33537205	33537490	286	Hct116_peak_2748	50	3.7641	5.01705	0.73019	120	Promoter (<=1kb)	33538183	33652674	114492	+	ENSG00000122507	ENST00000672758	-693	BBS9	Bardet-Biedl syndrome 9 [Source:HGNC Symbol;Acc:HGNC:30000]
10	62907470	62907864	395	Hct116_peak_396	24	2.39016	2.4277	0	260	Intron (ENST00000493899/ENSG00000122877, intron 3 of 7)	62814433	62919900	105468	-	ENSG00000122877	ENST00000493899	12036	EGR2	early growth response 2 [Source:HGNC Symbol;Acc:HGNC:3239]
19	12733520	12733805	286	Hct116_peak_1423	30	2.70875	3.02429	0	141	Promoter (<=1kb)	12730640	12734657	4018	-	ENSG00000123144	ENST00000591254	852	TRIR	telomerase RNA component interacting RNase [Source:HGNC Symbol;Acc:HGNC:28424]
10	7642967	7643252	286	Hct116_peak_313	40	3.29567	4.08618	0.228	158	Promoter (2-3kb)	7571405	7640779	69375	-	ENSG00000123243	ENST00000434980	-2188	ITIH5	inter-alpha-trypsin inhibitor heavy chain 5 [Source:HGNC Symbol;Acc:HGNC:21449]
2	165895168	165895453	286	Hct116_peak_1638	35	2.97268	3.58146	0.01234	215	Intron (ENST00000681167/ENSG00000123607, intron 17 of 25)	165857478	165890641	33164	-	ENSG00000123607	ENST00000392695	-4527	TTC21B	tetratricopeptide repeat domain 21B [Source:HGNC Symbol;Acc:HGNC:25660]
2	157609500	157609785	286	Hct116_peak_1623	32	2.82709	3.20487	0.01234	248	Intron (ENST00000243349/ENSG00000123612, intron 1 of 8)	157533742	157597560	63819	-	ENSG00000123612	ENST00000409680	-11940	ACVR1C	activin A receptor type 1C [Source:HGNC Symbol;Acc:HGNC:18123]
9	89262738	89263074	337	Hct116_peak_3412	44	3.52471	4.44077	0.31695	156	Distal Intergenic	89311195	89316703	5509	+	ENSG00000123975	ENST00000314355	-48121	CKS2	CDC28 protein kinase regulatory subunit 2 [Source:HGNC Symbol;Acc:HGNC:2000]
20	59257840	59258157	318	Hct116_peak_1784	33	2.92948	3.36062	0.01234	92	3' UTR	59300443	59325992	25550	+	ENSG00000124205	ENST00000311585	-42286	EDN3	endothelin 3 [Source:HGNC Symbol;Acc:HGNC:3178]
6	56135225	56135510	286	Hct116_peak_2608	23	2.35047	2.36893	0	129	Intron (ENST00000244728/ENSG00000124749, intron 12 of 29)	56125391	56126643	1253	-	ENSG00000124749	ENST00000469682	-8582	COL21A1	collagen type XXI alpha 1 chain [Source:HGNC Symbol;Acc:HGNC:17025]
6	38708049	38708334	286	Hct116_peak_2596	32	2.82709	3.20487	0.01234	199	Distal Intergenic	38675925	38703145	27221	-	ENSG00000124767	ENST00000373365	-4904	GLO1	glyoxalase I [Source:HGNC Symbol;Acc:HGNC:4323]
6	8097024	8097451	428	Hct116_peak_2562	25	2.49551	2.58352	0	136	Promoter (<=1kb)	8089985	8097311	7327	-	ENSG00000124802	ENST00000515633	0	EEF1E1	eukaryotic translation elongation factor 1 epsilon 1 [Source:HGNC Symbol;Acc:HGNC:3212]
6	49888796	49889196	401	Hct116_peak_2603	33	2.93134	3.36344	0.01234	257	Distal Intergenic	49834860	49877096	42237	-	ENSG00000124812	ENST00000505118	-11700	CRISP1	cysteine rich secretory protein 1 [Source:HGNC Symbol;Acc:HGNC:304]
2	237040737	237041074	338	Hct116_peak_1720	33	2.93134	3.36344	0.01234	89	Intron (ENST00000662924/ENSG00000227252, intron 1 of 2)	237048599	237056167	7569	-	ENSG00000124835	ENST00000244820	15093	-	novel transcript
4	8247562	8247928	367	Hct116_peak_2125	40	3.29776	4.08943	0.228	271	Distal Intergenic	8240844	8241803	960	+	ENSG00000125089	ENST00000512966	6718	SH3TC1	SH3 domain and tetratricopeptide repeats 1 [Source:HGNC Symbol;Acc:HGNC:26009]
16	67105822	67106107	286	Hct116_peak_1181	44	3.26047	4.40844	0.31695	162	Distal Intergenic	67109941	67148544	38604	+	ENSG00000125149	ENST00000219139	-3834	C16orf70	chromosome 16 open reading frame 70 [Source:HGNC Symbol;Acc:HGNC:29564]
13	95205334	95205760	427	Hct116_peak_1000	25	2.4737	2.55129	0	207	Intron (ENST00000645237/ENSG00000125257, intron 8 of 30)	95073270	95148960	75691	-	ENSG00000125257	ENST00000644880	-56374	ABCC4	ATP binding cassette subfamily C member 4 [Source:HGNC Symbol;Acc:HGNC:55]
4	2622067	2622504	438	Hct116_peak_2122	26	2.5177	2.61633	0	82	Promoter (2-3kb)	2625432	2720034	94603	+	ENSG00000125386	ENST00000545951	-2928	FAM193A	family with sequence similarity 193 member A [Source:HGNC Symbol;Acc:HGNC:16822]
20	63511737	63512053	317	Hct116_peak_1787	23	2.35047	2.36893	0	119	Distal Intergenic	63520765	63521526	762	+	ENSG00000125534	ENST00000464438	-8712	PPDPF	pancreatic progenitor cell differentiation and proliferation factor [Source:HGNC Symbol;Acc:HGNC:16142]
19	45463770	45464096	327	Hct116_peak_1440	32	2.68823	3.2756	0.01234	148	Intron (ENST00000423698/ENSG00000012061, intron 1 of 8)	45467995	45473012	5018	+	ENSG00000125740	ENST00000615753	-3899	FOSB	FosB proto-oncogene, AP-1 transcription factor subunit [Source:HGNC Symbol;Acc:HGNC:3797]
20	3931864	3932149	286	Hct116_peak_1731	36	3.02204	3.65905	0.01234	141	Promoter (2-3kb)	3929222	3929882	661	+	ENSG00000125779	ENST00000621891	2642	PANK2	pantothenate kinase 2 [Source:HGNC Symbol;Acc:HGNC:15894]
20	33275392	33275677	286	Hct116_peak_1776	31	2.77853	3.13086	0.00801	95	Promoter (1-2kb)	33273480	33291033	17554	+	ENSG00000125999	ENST00000423645	1912	BPIFB1	BPI fold containing family B member 1 [Source:HGNC Symbol;Acc:HGNC:16108]
8	142742539	142742838	300	Hct116_peak_3349	44	3.28454	4.4488	0.32401	143	Promoter (<=1kb)	142740949	142742406	1458	-	ENSG00000126233	ENST00000246515	-133	SLURP1	secreted LY6/PLAUR domain containing 1 [Source:HGNC Symbol;Acc:HGNC:18746]
7	158916830	158917329	500	Hct116_peak_2890	56	4.03059	5.66933	1.17305	270	Intron (ENST00000407559/ENSG00000126870, intron 14 of 24)	158934193	158956747	22555	+	ENSG00000126870	ENST00000454771	-16864	DYNC2I1	dynein 2 intermediate chain 1 [Source:HGNC Symbol;Acc:HGNC:21862]
7	96609829	96610152	324	Hct116_peak_2793	36	3.09778	3.61588	0.01234	40	Intron (ENST00000466986/ENSG00000127922, intron 2 of 3)	96622430	96645932	23503	-	ENSG00000127922	ENST00000616956	35780	SEM1	SEM1 26S proteasome complex subunit [Source:HGNC Symbol;Acc:HGNC:10845]
17	20214622	20214907	286	Hct116_peak_1264	36	3.02204	3.65905	0.01234	268	Intron (ENST00000676570/ENSG00000128487, intron 4 of 7)	20205796	20237148	31353	+	ENSG00000128487	ENST00000584527	8826	SPECC1	sperm antigen with calponin homology and coiled-coil domains 1 [Source:HGNC Symbol;Acc:HGNC:30615]
7	111793399	111793693	295	Hct116_peak_2821	36	3.13307	3.66934	0.01234	206	Intron (ENST00000423057/ENSG00000128512, intron 14 of 35)	111767081	111789260	22180	-	ENSG00000128512	ENST00000492436	-4139	DOCK4	dedicator of cytokinesis 4 [Source:HGNC Symbol;Acc:HGNC:19192]
7	123005627	123006066	440	Hct116_peak_2834	25	2.45228	2.5196	0	291	Distal Intergenic	122994704	122995700	997	-	ENSG00000128519	ENST00000249284	-9927	TAS2R16	taste 2 receptor member 16 [Source:HGNC Symbol;Acc:HGNC:14921]
7	131589236	131589521	286	Hct116_peak_2841	38	3.12585	3.82165	0.12757	138	Distal Intergenic	131511195	131558217	47023	-	ENSG00000128567	ENST00000465001	-31019	PODXL	podocalyxin like [Source:HGNC Symbol;Acc:HGNC:9171]
7	114413863	114414148	286	Hct116_peak_2825	38	3.0307	3.84246	0.14628	223	Promoter (<=1kb)	114414274	114690163	275890	+	ENSG00000128573	ENST00000393494	-126	FOXP2	forkhead box P2 [Source:HGNC Symbol;Acc:HGNC:13875]
7	114684190	114684509	320	Hct116_peak_2826	35	3.03957	3.52768	0.01234	280	Intron (ENST00000412402/ENSG00000128573, intron 19 of 19)	114661792	114691914	30123	+	ENSG00000128573	ENST00000634664	22398	FOXP2	forkhead box P2 [Source:HGNC Symbol;Acc:HGNC:13875]
7	130108458	130108743	286	Hct116_peak_2839	25	2.45228	2.5196	0	127	Intron (ENST00000335420/ENSG00000128607, intron 2 of 9)	130116445	130117666	1222	+	ENSG00000128607	ENST00000495724	-7702	KLHDC10	kelch domain containing 10 [Source:HGNC Symbol;Acc:HGNC:22194]
2	191439168	191439453	286	Hct116_peak_1664	47	3.56502	4.70229	0.52472	144	Distal Intergenic	191411065	191416511	5447	+	ENSG00000128641	ENST00000427152	28103	MYO1B	myosin IB [Source:HGNC Symbol;Acc:HGNC:7596]
11	14585738	14586197	460	Hct116_peak_676	26	2.56492	2.6861	0	245	Intron (ENST00000418988/ENSG00000129084, intron 2 of 10)	14505064	14643617	138554	-	ENSG00000129084	ENST00000418988	57420	PSMA1	proteasome 20S subunit alpha 1 [Source:HGNC Symbol;Acc:HGNC:9530]
4	176408595	176408971	377	Hct116_peak_2332	36	3.13307	3.66934	0.01234	242	Distal Intergenic	176326956	176328353	1398	+	ENSG00000129128	ENST00000507001	81639	SPCS3	signal peptidase complex subunit 3 [Source:HGNC Symbol;Acc:HGNC:26212]
19	51127636	51127992	357	Hct116_peak_1445	33	2.93134	3.36344	0.01234	33	Promoter (<=1kb)	51127030	51128958	1929	+	ENSG00000129450	ENST00000599948	606	SIGLEC9	sialic acid binding Ig like lectin 9 [Source:HGNC Symbol;Acc:HGNC:10878]
14	34135917	34136202	286	Hct116_peak_1019	29	2.71055	2.90122	0	91	Intron (ENST00000487915/ENSG00000129521, intron 3 of 5)	34127029	34130044	3016	-	ENSG00000129521	ENST00000557521	-5873	EGLN3	egl-9 family hypoxia inducible factor 3 [Source:HGNC Symbol;Acc:HGNC:14661]
5	112296270	112296555	286	Hct116_peak_2448	26	2.56492	2.6861	0	254	Intron (ENST00000261486/ENSG00000129595, intron 2 of 22)	112275239	112307402	32164	-	ENSG00000129595	ENST00000514203	10847	EPB41L4A	erythrocyte membrane protein band 4.1 like 4A [Source:HGNC Symbol;Acc:HGNC:13278]
19	17657447	17657732	286	Hct116_peak_1424	35	2.97268	3.58146	0.01234	192	Intron (ENST00000519716/ENSG00000130477, intron 9 of 43)	17626288	17628337	2050	-	ENSG00000130477	ENST00000601528	-29110	UNC13A	unc-13 homolog A [Source:HGNC Symbol;Acc:HGNC:23150]
19	18416240	18416574	335	Hct116_peak_1426	29	2.64238	2.9227	0	257	Promoter (2-3kb)	18418864	18432214	13351	+	ENSG00000130511	ENST00000597724	-2290	SSBP4	single stranded DNA binding protein 4 [Source:HGNC Symbol;Acc:HGNC:15676]
19	18280286	18280700	415	Hct116_peak_1425	30	2.70875	3.02429	0	271	Promoter (<=1kb)	18280019	18280929	911	-	ENSG00000130522	ENST00000600972	229	JUND	JunD proto-oncogene, AP-1 transcription factor subunit [Source:HGNC Symbol;Acc:HGNC:6206]
1	28298639	28299064	426	Hct116_peak_24	23	2.31208	2.31204	0	84	Distal Intergenic	28329002	28335016	6015	+	ENSG00000130772	ENST00000479574	-29938	MED18	mediator complex subunit 18 [Source:HGNC Symbol;Acc:HGNC:25944]
19	33170841	33171173	333	Hct116_peak_1434	51	3.6936	5.12445	0.81424	151	Intron (ENST00000361680/ENSG00000166359, intron 9 of 11)	33177603	33205291	27689	+	ENSG00000130881	ENST00000592484	-6430	LRP3	LDL receptor related protein 3 [Source:HGNC Symbol;Acc:HGNC:6695]
9	96210570	96210934	365	Hct116_peak_3421	27	2.58672	2.7183	0	109	Distal Intergenic	96239327	96244351	5025	-	ENSG00000130948	ENST00000484816	33417	HSD17B3	hydroxysteroid 17-beta dehydrogenase 3 [Source:HGNC Symbol;Acc:HGNC:5212]
19	43414548	43414877	330	Hct116_peak_1438	33	2.9032	3.32068	0.01234	131	Promoter (<=1kb)	43414888	43418597	3710	+	ENSG00000131126	ENST00000601707	-11	TEX101	testis expressed 101 [Source:HGNC Symbol;Acc:HGNC:30722]
16	85192851	85193136	286	Hct116_peak_1240	34	2.7053	3.45571	0.01234	38	Intron (ENST00000637419/ENSG00000131149, intron 1 of 2)	85171276	85185363	14088	+	ENSG00000131149	ENST00000574293	21575	GSE1	Gse1 coiled-coil protein [Source:HGNC Symbol;Acc:HGNC:28979]
16	85652201	85652740	540	Hct116_peak_1241	31	2.8026	3.16756	0.01234	269	Promoter (1-2kb)	85654432	85676204	21773	+	ENSG00000131149	ENST00000412692	-1692	GSE1	Gse1 coiled-coil protein [Source:HGNC Symbol;Acc:HGNC:28979]
3	14715408	14715743	336	Hct116_peak_1885	34	2.95625	3.40128	0.01234	189	Exon (ENST00000435614/ENSG00000131379, exon 9 of 17)	14704355	14722239	17885	+	ENSG00000131379	ENST00000495387	11053	C3orf20	chromosome 3 open reading frame 20 [Source:HGNC Symbol;Acc:HGNC:25320]
8	135502540	135502828	289	Hct116_peak_3287	37	3.07307	3.73907	0.06459	240	Intron (ENST00000355849/ENSG00000131773, intron 1 of 8)	135538534	135549982	11449	+	ENSG00000131773	ENST00000519600	-35706	KHDRBS3	KH RNA binding domain containing, signal transduction associated 3 [Source:HGNC Symbol;Acc:HGNC:18117]
8	135660812	135661170	359	Hct116_peak_3288	36	3.02204	3.65905	0.01234	191	Distal Intergenic	135647735	135656513	8779	+	ENSG00000131773	ENST00000522578	13077	KHDRBS3	KH RNA binding domain containing, signal transduction associated 3 [Source:HGNC Symbol;Acc:HGNC:18117]
2	20020485	20020864	380	Hct116_peak_1473	24	2.43122	2.48845	0	125	Distal Intergenic	19992052	20012668	20617	-	ENSG00000132031	ENST00000407540	-7817	MATN3	matrilin 3 [Source:HGNC Symbol;Acc:HGNC:6909]
1	48471002	48471416	415	Hct116_peak_54	43	3.485	4.37943	0.31695	134	Promoter (<=1kb)	48297837	48472010	174174	-	ENSG00000132122	ENST00000371843	594	SPATA6	spermatogenesis associated 6 [Source:HGNC Symbol;Acc:HGNC:18309]
17	2803049	2803334	286	Hct116_peak_1251	26	2.5633	2.6837	0	130	Intron (ENST00000637138/ENSG00000132359, intron 3 of 25)	2796482	3034771	238290	+	ENSG00000132359	ENST00000542807	6567	RAP1GAP2	RAP1 GTPase activating protein 2 [Source:HGNC Symbol;Acc:HGNC:29176]
17	3016191	3016476	286	Hct116_peak_1252	32	2.85201	3.24282	0.01234	130	Intron (ENST00000637138/ENSG00000132359, intron 18 of 25)	3008101	3026248	18148	+	ENSG00000132359	ENST00000575979	8090	RAP1GAP2	RAP1 GTPase activating protein 2 [Source:HGNC Symbol;Acc:HGNC:29176]
3	128375680	128375965	286	Hct116_peak_2015	33	2.9032	3.32068	0.01234	122	Intron (ENST00000254730/ENSG00000132394, intron 6 of 6)	128336904	128341788	4885	+	ENSG00000132394	ENST00000483569	38776	EEFSEC	eukaryotic elongation factor, selenocysteine-tRNA specific [Source:HGNC Symbol;Acc:HGNC:24614]
11	68903562	68903924	363	Hct116_peak_732	28	2.62097	2.88988	0	268	Promoter (<=1kb)	68903863	68937091	33229	+	ENSG00000132740	ENST00000676228	0	IGHMBP2	immunoglobulin mu DNA binding protein 2 [Source:HGNC Symbol;Acc:HGNC:5542]
3	22475547	22475921	375	Hct116_peak_1898	23	2.35047	2.36893	0	139	Distal Intergenic	22381945	22382929	985	+	ENSG00000132967	ENST00000451497	93602	HMGB1P5	high mobility group box 1 pseudogene 5 [Source:HGNC Symbol;Acc:HGNC:4997]
13	36833056	36833341	286	Hct116_peak_962	29	2.74144	2.94685	0	150	Distal Intergenic	36825426	36829097	3672	+	ENSG00000133111	ENST00000472888	7630	RFXAP	regulatory factor X associated protein [Source:HGNC Symbol;Acc:HGNC:9988]
12	29877817	29878138	322	Hct116_peak_846	36	3.13307	3.66934	0.01234	115	Distal Intergenic	29500840	29784759	283920	-	ENSG00000133687	ENST00000256062	-93058	TMTC1	transmembrane O-mannosyltransferase targeting cadherins 1 [Source:HGNC Symbol;Acc:HGNC:24099]
12	82189963	82190270	308	Hct116_peak_893	48	3.66185	4.85569	0.59958	147	Distal Intergenic	82352839	82356121	3283	-	ENSG00000133773	ENST00000550589	165851	CCDC59	coiled-coil domain containing 59 [Source:HGNC Symbol;Acc:HGNC:25005]
11	9742143	9742428	286	Hct116_peak_673	29	2.68626	2.98989	0	219	Intron (ENST00000447399/ENSG00000133789, intron 8 of 10)	9726895	9750491	23597	+	ENSG00000133789	ENST00000534562	15248	SWAP70	switching B cell complex subunit SWAP70 [Source:HGNC Symbol;Acc:HGNC:17070]
18	54224942	54225325	384	Hct116_peak_1390	23	2.33112	2.34026	0	199	Promoter (<=1kb)	54151606	54224669	73064	-	ENSG00000134046	ENST00000256429	-273	MBD2	methyl-CpG binding domain protein 2 [Source:HGNC Symbol;Acc:HGNC:6917]
15	35538309	35538598	290	Hct116_peak_1061	35	2.97268	3.58146	0.01234	226	5' UTR	35381835	35542491	160657	-	ENSG00000134146	ENST00000559784	3893	DPH6	diphthamine biosynthesis 6 [Source:HGNC Symbol;Acc:HGNC:30543]
5	53452742	53453027	286	Hct116_peak_2388	36	2.99715	3.61996	0.01234	106	Distal Intergenic	53480626	53487106	6481	+	ENSG00000134363	ENST00000396947	-27599	FST	follistatin [Source:HGNC Symbol;Acc:HGNC:3971]
10	11743547	11743832	286	Hct116_peak_316	41	3.35645	4.18049	0.29862	188	Promoter (1-2kb)	11742446	11755581	13136	+	ENSG00000134463	ENST00000420401	1101	ECHDC3	enoyl-CoA hydratase domain containing 3 [Source:HGNC Symbol;Acc:HGNC:23489]
5	170050598	170050942	345	Hct116_peak_2539	26	2.56492	2.6861	0	96	Intron (ENST00000520908/ENSG00000134516, intron 41 of 51)	170056438	170083377	26940	+	ENSG00000134516	ENST00000520450	-5496	DOCK2	dedicator of cytokinesis 2 [Source:HGNC Symbol;Acc:HGNC:2988]
12	23571800	23572135	336	Hct116_peak_845	28	2.50439	2.8348	0	135	Intron (ENST00000451604/ENSG00000134532, intron 10 of 14)	23534034	23584612	50579	-	ENSG00000134532	ENST00000396007	12477	SOX5	SRY-box transcription factor 5 [Source:HGNC Symbol;Acc:HGNC:11201]
12	15336158	15336519	362	Hct116_peak_833	46	3.41044	4.6587	0.48954	182	Intron (ENST00000674316/ENSG00000151490, intron 1 of 25)	15121065	15348598	227534	-	ENSG00000134533	ENST00000393736	12079	RERG	RAS like estrogen regulated growth inhibitor [Source:HGNC Symbol;Acc:HGNC:15980]
12	21193433	21193718	286	Hct116_peak_841	29	2.74144	2.94685	0	109	Intron (ENST00000256958/ENSG00000134538, intron 7 of 14)	21131194	21239796	108603	+	ENSG00000134538	ENST00000256958	62239	SLCO1B1	solute carrier organic anion transporter family member 1B1 [Source:HGNC Symbol;Acc:HGNC:10959]
11	46881875	46882281	407	Hct116_peak_708	26	2.5403	2.64972	0	258	Exon (ENST00000378623/ENSG00000134569, exon 20 of 38)	46883924	46889687	5764	-	ENSG00000134569	ENST00000529921	7406	LRP4	LDL receptor related protein 4 [Source:HGNC Symbol;Acc:HGNC:6696]
18	36672424	36672800	377	Hct116_peak_1383	36	3.02204	3.65905	0.01234	141	Intron (ENST00000257209/ENSG00000134775, intron 11 of 24)	36692976	36717971	24996	+	ENSG00000134775	ENST00000587493	-20176	FHOD3	formin homology 2 domain containing 3 [Source:HGNC Symbol;Acc:HGNC:26178]
11	125618309	125618624	316	Hct116_peak_809	26	2.44287	2.61569	0	122	Promoter (<=1kb)	125618518	125625215	6698	+	ENSG00000134910	ENST00000526364	0	STT3A	STT3 oligosaccharyltransferase complex catalytic subunit A [Source:HGNC Symbol;Acc:HGNC:6172]
9	85679611	85679896	286	Hct116_peak_3410	24	2.32023	2.42564	0	90	Intron (ENST00000376083/ENSG00000135049, intron 4 of 25)	85657454	85692780	35327	-	ENSG00000135049	ENST00000376080	12884	AGTPBP1	ATP/GTP binding protein 1 [Source:HGNC Symbol;Acc:HGNC:17258]
12	113091904	113092291	388	Hct116_peak_932	43	3.35782	4.37184	0.31695	164	Promoter (1-2kb)	113093490	113094947	1458	+	ENSG00000135144	ENST00000553140	-1199	DTX1	deltex E3 ubiquitin ligase 1 [Source:HGNC Symbol;Acc:HGNC:3060]
7	108546338	108546638	301	Hct116_peak_2812	34	2.87863	3.43312	0.01234	150	Intron (ENST00000489738/ENSG00000135241, intron 1 of 2)	108472531	108528161	55631	-	ENSG00000135241	ENST00000453085	-18177	PNPLA8	patatin like phospholipase domain containing 8 [Source:HGNC Symbol;Acc:HGNC:28900]
6	68885810	68886095	286	Hct116_peak_2610	36	3.13307	3.66934	0.01234	99	Intron (ENST00000370598/ENSG00000135298, intron 3 of 31)	68638676	69388891	750216	+	ENSG00000135298	ENST00000546190	247134	ADGRB3	adhesion G protein-coupled receptor B3 [Source:HGNC Symbol;Acc:HGNC:945]
6	89526455	89526740	286	Hct116_peak_2632	47	3.56502	4.70229	0.52472	131	Intron (ENST00000339746/ENSG00000135299, intron 1 of 15)	89509153	89603115	93963	+	ENSG00000135299	ENST00000523798	17302	ANKRD6	ankyrin repeat domain 6 [Source:HGNC Symbol;Acc:HGNC:17280]
12	49285322	49285699	378	Hct116_peak_863	29	2.68626	2.98989	0	191	Distal Intergenic	49293252	49293997	746	+	ENSG00000135406	ENST00000551194	-7553	PRPH	peripherin [Source:HGNC Symbol;Acc:HGNC:9461]
4	48285551	48285871	321	Hct116_peak_2157	36	3.02204	3.65905	0.01234	239	Distal Intergenic	48135783	48269838	134056	-	ENSG00000135605	ENST00000381501	-15713	TEC	tec protein tyrosine kinase [Source:HGNC Symbol;Acc:HGNC:11719]
1	233256079	233256444	366	Hct116_peak_289	33	2.93134	3.36344	0.01234	137	Promoter (1-2kb)	233065461	233258152	192692	-	ENSG00000135749	ENST00000475463	1708	PCNX2	pecanex 2 [Source:HGNC Symbol;Acc:HGNC:8736]
1	182687657	182687942	286	Hct116_peak_212	34	2.78265	3.43333	0.01234	209	Distal Intergenic	182666946	182684576	17631	-	ENSG00000135824	ENST00000515211	-3081	RGS8	regulator of G protein signaling 8 [Source:HGNC Symbol;Acc:HGNC:16810]
1	180053006	180053291	286	Hct116_peak_206	41	3.35645	4.18049	0.29862	230	Exon (ENST00000367607/ENSG00000135837, exon 23 of 38)	180041662	180048705	7044	+	ENSG00000135837	ENST00000490047	11344	CEP350	centrosomal protein 350 [Source:HGNC Symbol;Acc:HGNC:24238]
12	104766690	104767094	405	Hct116_peak_923	36	3.02204	3.65905	0.01234	200	Distal Intergenic	104804975	104834179	29205	-	ENSG00000136052	ENST00000549713	67085	SLC41A2	solute carrier family 41 member 2 [Source:HGNC Symbol;Acc:HGNC:31045]
13	75657244	75657529	286	Hct116_peak_990	23	2.35047	2.36893	0	90	Intron (ENST00000563635/ENSG00000261553, intron 8 of 14)	75636330	75859866	223537	+	ENSG00000136153	ENST00000377534	20914	LMO7	LIM domain 7 [Source:HGNC Symbol;Acc:HGNC:6646]
13	49448948	49449276	329	Hct116_peak_971	29	2.59168	2.97559	0	194	Promoter (2-3kb)	49451552	49495002	43451	+	ENSG00000136169	ENST00000317257	-2276	SETDB2	SET domain bifurcated histone lysine methyltransferase 2 [Source:HGNC Symbol;Acc:HGNC:20263]
7	22070215	22070770	556	Hct116_peak_2739	36	3.09778	3.61588	0.01234	189	Distal Intergenic	22125232	22136072	10841	-	ENSG00000136237	ENST00000488366	65302	RAPGEF5	Rap guanine nucleotide exchange factor 5 [Source:HGNC Symbol;Acc:HGNC:16862]
7	22412258	22412590	333	Hct116_peak_2740	28	2.50439	2.8348	0	169	Distal Intergenic	22118236	22357154	238919	-	ENSG00000136237	ENST00000665637	-55104	RAPGEF5	Rap guanine nucleotide exchange factor 5 [Source:HGNC Symbol;Acc:HGNC:16862]
15	78454820	78455130	311	Hct116_peak_1084	25	2.4737	2.55129	0	157	Intron (ENST00000560840/ENSG00000136381, intron 2 of 3)	78465299	78470948	5650	+	ENSG00000136381	ENST00000559427	-10169	IREB2	iron responsive element binding protein 2 [Source:HGNC Symbol;Acc:HGNC:6115]
17	48858817	48859138	322	Hct116_peak_1289	49	3.33932	4.95446	0.67748	159	Promoter (2-3kb)	48856101	48863125	7025	+	ENSG00000136436	ENST00000509784	2716	CALCOCO2	calcium binding and coiled-coil domain 2 [Source:HGNC Symbol;Acc:HGNC:29912]
3	187352556	187352881	326	Hct116_peak_2106	50	3.79946	5.07273	0.77639	170	Distal Intergenic	187368385	187372076	3692	+	ENSG00000136514	ENST00000259030	-15504	RTP4	receptor transporter protein 4 [Source:HGNC Symbol;Acc:HGNC:23992]
3	179513703	179514054	352	Hct116_peak_2094	33	2.93134	3.36344	0.01234	101	Distal Intergenic	179562886	179588407	25522	+	ENSG00000136518	ENST00000450518	-48832	ACTL6A	actin like 6A [Source:HGNC Symbol;Acc:HGNC:24124]
8	11656533	11656818	286	Hct116_peak_2895	44	3.38593	4.41688	0.31695	138	Distal Intergenic	11676959	11760000	83042	+	ENSG00000136574	ENST00000528712	-20141	GATA4	GATA binding protein 4 [Source:HGNC Symbol;Acc:HGNC:4173]
1	213282885	213283170	286	Hct116_peak_243	32	2.82709	3.20487	0.01234	73	Distal Intergenic	213242060	213262816	20757	+	ENSG00000136643	ENST00000491616	40825	RPS6KC1	ribosomal protein S6 kinase C1 [Source:HGNC Symbol;Acc:HGNC:10439]
9	127605204	127605575	372	Hct116_peak_3459	28	2.50439	2.8348	0	106	Intron (ENST00000637521/ENSG00000136854, intron 1 of 19)	127611760	127663265	51506	+	ENSG00000136854	ENST00000625363	-6185	STXBP1	syntaxin binding protein 1 [Source:HGNC Symbol;Acc:HGNC:11444]
6	54288320	54288726	407	Hct116_peak_2607	42	3.30297	4.28379	0.31695	266	Distal Intergenic	54307859	54326840	18982	+	ENSG00000137251	ENST00000486436	-19133	TINAG	tubulointerstitial nephritis antigen [Source:HGNC Symbol;Acc:HGNC:14599]
11	121536867	121537348	482	Hct116_peak_802	26	2.5177	2.61633	0	129	Intron (ENST00000260197/ENSG00000137642, intron 12 of 47)	121555042	121558837	3796	+	ENSG00000137642	ENST00000529445	-17694	SORL1	sortilin related receptor 1 [Source:HGNC Symbol;Acc:HGNC:11185]
11	101834742	101835043	302	Hct116_peak_770	29	2.68626	2.98989	0	90	Intron (ENST00000526713/ENSG00000137672, intron 1 of 1)	101504705	101872562	367858	-	ENSG00000137672	ENST00000526713	37519	TRPC6	transient receptor potential cation channel subfamily C member 6 [Source:HGNC Symbol;Acc:HGNC:12338]
11	110516684	110517134	451	Hct116_peak_785	26	2.56492	2.6861	0	94	Distal Intergenic	110577043	110589685	12643	-	ENSG00000137727	ENST00000529591	72551	ARHGAP20	Rho GTPase activating protein 20 [Source:HGNC Symbol;Acc:HGNC:18357]
11	102958980	102959271	292	Hct116_peak_771	29	2.64238	2.9227	0	141	Distal Intergenic	102942995	102955732	12738	-	ENSG00000137745	ENST00000260302	-3248	MMP13	matrix metallopeptidase 13 [Source:HGNC Symbol;Acc:HGNC:7159]
15	40597696	40598225	530	Hct116_peak_1065	30	2.75487	3.09476	0	285	Intron (ENST00000346991/ENSG00000137812, intron 1 of 26)	40594272	40645712	51441	+	ENSG00000137812	ENST00000534204	3424	KNL1	kinetochore scaffold 1 [Source:HGNC Symbol;Acc:HGNC:24054]
15	41432803	41433138	336	Hct116_peak_1066	29	2.68626	2.98989	0	150	Intron (ENST00000558298/ENSG00000137815, intron 1 of 2)	41417132	41452994	35863	+	ENSG00000137815	ENST00000462276	15671	RTF1	RTF1 homolog, Paf1/RNA polymerase II complex component [Source:HGNC Symbol;Acc:HGNC:28996]
1	93797668	93798039	372	Hct116_peak_123	29	2.68626	2.98989	0	101	Intron (ENST00000370244/ENSG00000137936, intron 2 of 13)	93752924	93775444	22521	-	ENSG00000137936	ENST00000433544	-22224	BCAR3	BCAR3 adaptor protein, NSP family member [Source:HGNC Symbol;Acc:HGNC:973]
2	24906569	24906951	383	Hct116_peak_1485	32	2.79036	3.29319	0.01234	124	Intron (ENST00000260600/ENSG00000138031, intron 1 of 20)	24819188	24918987	99800	-	ENSG00000138031	ENST00000405392	12036	ADCY3	adenylate cyclase 3 [Source:HGNC Symbol;Acc:HGNC:234]
10	95086541	95086852	312	Hct116_peak_421	36	3.02204	3.65905	0.01234	254	Distal Intergenic	95038959	95069497	30539	-	ENSG00000138115	ENST00000479946	-17044	CYP2C8	cytochrome P450 family 2 subfamily C member 8 [Source:HGNC Symbol;Acc:HGNC:2622]
10	122161671	122162066	396	Hct116_peak_594	39	3.1004	3.95616	0.21815	242	Promoter (1-2kb)	122163426	122254545	91120	+	ENSG00000138162	ENST00000360561	-1360	TACC2	transforming acidic coiled-coil containing protein 2 [Source:HGNC Symbol;Acc:HGNC:11523]
10	95797068	95797360	293	Hct116_peak_424	38	3.12585	3.82165	0.12757	29	Intron (ENST00000453258/ENSG00000138185, intron 1 of 9)	95823236	95846396	23161	+	ENSG00000138185	ENST00000371206	-25876	ENTPD1	ectonucleoside triphosphate diphosphohydrolase 1 [Source:HGNC Symbol;Acc:HGNC:3363]
15	56500739	56501024	286	Hct116_peak_1072	33	2.93134	3.36344	0.01234	235	Distal Intergenic	56428724	56465137	36414	-	ENSG00000138587	ENST00000260453	-35602	MNS1	meiosis specific nuclear structural 1 [Source:HGNC Symbol;Acc:HGNC:29636]
4	133170592	133170937	346	Hct116_peak_2271	34	2.98351	3.44265	0.01234	192	Intron (ENST00000264360/ENSG00000138650, intron 4 of 4)	133154893	133208606	53714	+	ENSG00000138650	ENST00000511112	15699	PCDH10	protocadherin 10 [Source:HGNC Symbol;Acc:HGNC:13404]
4	82035919	82036333	415	Hct116_peak_2223	26	2.56492	2.6861	0	95	Intron (ENST00000638048/ENSG00000138670, intron 1 of 16)	81427065	82044069	617005	-	ENSG00000138670	ENST00000638048	7736	RASGEF1B	RasGEF domain family member 1B [Source:HGNC Symbol;Acc:HGNC:24881]
4	122188544	122188829	286	Hct116_peak_2252	42	3.30297	4.28379	0.31695	156	Promoter (2-3kb)	122186181	122239929	53749	+	ENSG00000138688	ENST00000424425	2363	KIAA1109	KIAA1109 [Source:HGNC Symbol;Acc:HGNC:26953]
4	98348404	98348713	310	Hct116_peak_2230	42	3.27622	4.24074	0.31695	278	Intron (ENST00000509011/ENSG00000138698, intron 2 of 3)	98352513	98392080	39568	+	ENSG00000138698	ENST00000503745	-3800	RAP1GDS1	Rap1 GTPase-GDP dissociation stimulator 1 [Source:HGNC Symbol;Acc:HGNC:9859]
16	1745835	1746201	367	Hct116_peak_1115	44	3.52471	4.44077	0.31695	185	Promoter (<=1kb)	1747068	1748800	1733	+	ENSG00000138834	ENST00000568774	-867	MAPK8IP3	mitogen-activated protein kinase 8 interacting protein 3 [Source:HGNC Symbol;Acc:HGNC:6884]
12	38856131	38856416	286	Hct116_peak_854	26	2.56492	2.6861	0	101	Intron (ENST00000331366/ENSG00000139117, intron 3 of 19)	38652203	38905591	253389	-	ENSG00000139117	ENST00000331366	49175	CPNE8	copine 8 [Source:HGNC Symbol;Acc:HGNC:23498]
12	43872971	43873306	336	Hct116_peak_861	29	2.64238	2.9227	0	158	Intron (ENST00000266534/ENSG00000139173, intron 2 of 7)	43844851	44388035	543185	+	ENSG00000139173	ENST00000550495	28120	TMEM117	transmembrane protein 117 [Source:HGNC Symbol;Acc:HGNC:25308]
12	125364891	125365176	286	Hct116_peak_950	36	3.13307	3.66934	0.01234	32	Intron (ENST00000682704/ENSG00000139364, intron 2 of 8)	125349452	125588411	238960	+	ENSG00000139364	ENST00000534945	15439	TMEM132B	transmembrane protein 132B [Source:HGNC Symbol;Acc:HGNC:29397]
12	125532006	125532306	301	Hct116_peak_951	44	3.52471	4.44077	0.31695	210	Intron (ENST00000682704/ENSG00000139364, intron 4 of 8)	125622452	125662377	39926	+	ENSG00000139364	ENST00000613307	-90146	TMEM132B	transmembrane protein 132B [Source:HGNC Symbol;Acc:HGNC:29397]
14	70439374	70439659	286	Hct116_peak_1036	26	2.56492	2.6861	0	93	Intron (ENST00000679631/ENSG00000139985, intron 1 of 1)	70452174	70459905	7732	+	ENSG00000139985	ENST00000603540	-12515	ADAM21	ADAM metallopeptidase domain 21 [Source:HGNC Symbol;Acc:HGNC:200]
15	98820442	98820825	384	Hct116_peak_1109	51	3.87222	5.18711	0.84737	187	Promoter (<=1kb)	98820866	98896919	76054	+	ENSG00000140443	ENST00000560186	-41	IGF1R	insulin like growth factor 1 receptor [Source:HGNC Symbol;Acc:HGNC:5465]
15	74711462	74711934	473	Hct116_peak_1082	52	3.91634	5.25636	0.84737	200	Distal Intergenic	74719542	74723097	3556	-	ENSG00000140465	ENST00000612821	11163	CYP1A1	cytochrome P450 family 1 subfamily A member 1 [Source:HGNC Symbol;Acc:HGNC:2595]
15	94418624	94418939	316	Hct116_peak_1104	52	3.91634	5.25636	0.84737	158	Intron (ENST00000456504/ENSG00000140563, intron 18 of 23)	94399531	94402019	2489	+	ENSG00000140563	ENST00000557505	19093	MCTP2	multiple C2 and transmembrane domain containing 2 [Source:HGNC Symbol;Acc:HGNC:25636]
16	77691702	77691987	286	Hct116_peak_1193	40	3.29567	4.08618	0.228	137	Distal Intergenic	77722492	77742260	19769	+	ENSG00000140876	ENST00000613075	-30505	NUDT7	nudix hydrolase 7 [Source:HGNC Symbol;Acc:HGNC:8054]
16	83586191	83586571	381	Hct116_peak_1227	56	4.02804	5.66524	1.17305	156	Intron (ENST00000268613/ENSG00000140945, intron 8 of 14)	83654820	83670881	16062	+	ENSG00000140945	ENST00000562307	-68249	CDH13	cadherin 13 [Source:HGNC Symbol;Acc:HGNC:1753]
16	83597497	83597816	320	Hct116_peak_1228	42	3.41952	4.27817	0.31695	176	Intron (ENST00000268613/ENSG00000140945, intron 8 of 14)	83654820	83670881	16062	+	ENSG00000140945	ENST00000562307	-57004	CDH13	cadherin 13 [Source:HGNC Symbol;Acc:HGNC:1753]
16	83608140	83608546	407	Hct116_peak_1229	28	2.50439	2.8348	0	215	Intron (ENST00000268613/ENSG00000140945, intron 9 of 14)	83654820	83670881	16062	+	ENSG00000140945	ENST00000562307	-46274	CDH13	cadherin 13 [Source:HGNC Symbol;Acc:HGNC:1753]
18	33680797	33681148	352	Hct116_peak_1381	44	3.52471	4.44077	0.31695	214	Intron (ENST00000269197/ENSG00000141431, intron 7 of 11)	33605641	33661658	56018	+	ENSG00000141431	ENST00000590973	75156	ASXL3	ASXL transcriptional regulator 3 [Source:HGNC Symbol;Acc:HGNC:29357]
17	4740634	4740919	286	Hct116_peak_1253	33	2.93134	3.36344	0.01234	104	Promoter (<=1kb)	4740519	4746116	5598	+	ENSG00000141497	ENST00000573751	115	ZMYND15	zinc finger MYND-type containing 15 [Source:HGNC Symbol;Acc:HGNC:20997]
17	80717259	80717553	295	Hct116_peak_1360	38	2.84735	3.87076	0.16595	224	Intron (ENST00000574767/ENSG00000141564, intron 3 of 11)	80708933	80754104	45172	+	ENSG00000141564	ENST00000572733	8326	RPTOR	regulatory associated protein of MTOR complex 1 [Source:HGNC Symbol;Acc:HGNC:30287]
19	4384323	4384699	377	Hct116_peak_1416	40	3.29776	4.08943	0.228	213	Intron (ENST00000269886/ENSG00000141985, intron 1 of 9)	4363853	4380292	16440	-	ENSG00000141985	ENST00000598230	-4031	SH3GL1	SH3 domain containing GRB2 like 1, endophilin A2 [Source:HGNC Symbol;Acc:HGNC:10830]
2	240601324	240601609	286	Hct116_peak_1726	28	2.50439	2.8348	0	76	Intron (ENST00000270364/ENSG00000142330, intron 2 of 3)	240598024	240607520	9497	+	ENSG00000142330	ENST00000426297	3300	CAPN10	calpain 10 [Source:HGNC Symbol;Acc:HGNC:1477]
1	2655654	2656044	391	Hct116_peak_5	26	2.12474	2.60897	0	110	Intron (ENST00000401095/ENSG00000215912, intron 6 of 8)	2590639	2633016	42378	-	ENSG00000142606	ENST00000378412	-22638	MMEL1	membrane metalloendopeptidase like 1 [Source:HGNC Symbol;Acc:HGNC:14668]
1	166845797	166846082	286	Hct116_peak_191	43	3.485	4.37943	0.31695	218	Intron (ENST00000449930/ENSG00000143157, intron 2 of 4)	166840089	166854473	14385	+	ENSG00000143157	ENST00000367875	5708	POGK	pogo transposable element derived with KRAB domain [Source:HGNC Symbol;Acc:HGNC:18800]
1	180673492	180674051	560	Hct116_peak_207	30	2.75487	3.09476	0	51	Intron (ENST00000367590/ENSG00000143324, intron 1 of 14)	180632032	180886126	254095	+	ENSG00000143324	ENST00000367589	41460	XPR1	xenotropic and polytropic retrovirus receptor 1 [Source:HGNC Symbol;Acc:HGNC:12827]
1	186025218	186025503	286	Hct116_peak_217	45	3.44359	4.50904	0.36971	214	Intron (ENST00000271588/ENSG00000143341, intron 36 of 106)	185963808	185978145	14338	+	ENSG00000143341	ENST00000493413	61410	HMCN1	hemicentin 1 [Source:HGNC Symbol;Acc:HGNC:19194]
1	198014818	198015103	286	Hct116_peak_226	29	2.66414	2.95603	0	146	Distal Intergenic	197917372	197935478	18107	+	ENSG00000143355	ENST00000367387	97446	LHX9	LIM homeobox 9 [Source:HGNC Symbol;Acc:HGNC:14222]
1	151322887	151323172	286	Hct116_peak_172	29	2.64238	2.9227	0	140	Intron (ENST00000368874/ENSG00000143393, intron 1 of 10)	151315640	151327377	11738	-	ENSG00000143393	ENST00000438243	4205	PI4KB	phosphatidylinositol 4-kinase beta [Source:HGNC Symbol;Acc:HGNC:8984]
1	210705983	210706268	286	Hct116_peak_237	52	3.91634	5.25636	0.84737	193	Intron (ENST00000367007/ENSG00000143473, intron 10 of 11)	210678418	210683929	5512	-	ENSG00000143473	ENST00000640625	-22054	KCNH1	potassium voltage-gated channel subfamily H member 1 [Source:HGNC Symbol;Acc:HGNC:6250]
1	210946829	210947116	288	Hct116_peak_240	36	3.13307	3.66934	0.01234	209	Intron (ENST00000367007/ENSG00000143473, intron 6 of 11)	210919759	211019190	99432	-	ENSG00000143473	ENST00000639385	72074	KCNH1	potassium voltage-gated channel subfamily H member 1 [Source:HGNC Symbol;Acc:HGNC:6250]
1	153804014	153804299	286	Hct116_peak_176	32	2.79036	3.29319	0.01234	156	Intron (ENST00000637918/ENSG00000143614, intron 2 of 3)	153789030	153812038	23009	-	ENSG00000143614	ENST00000637918	7739	GATAD2B	GATA zinc finger domain containing 2B [Source:HGNC Symbol;Acc:HGNC:30778]
1	224294845	224295203	359	Hct116_peak_269	38	3.12585	3.82165	0.12757	173	Promoter (<=1kb)	224289185	224294341	5157	-	ENSG00000143748	ENST00000462893	-504	NVL	nuclear VCP like [Source:HGNC Symbol;Acc:HGNC:8070]
1	224533463	224533854	392	Hct116_peak_270	41	3.32578	4.13293	0.26314	152	Intron (ENST00000471578/ENSG00000143786, intron 2 of 5)	224529310	224681026	151717	+	ENSG00000143786	ENST00000496277	4153	CNIH3	cornichon family AMPA receptor auxiliary protein 3 [Source:HGNC Symbol;Acc:HGNC:26802]
1	226369946	226370231	286	Hct116_peak_274	36	3.02204	3.65905	0.01234	104	Promoter (<=1kb)	226361295	226371115	9821	-	ENSG00000143799	ENST00000490921	884	PARP1	poly(ADP-ribose) polymerase 1 [Source:HGNC Symbol;Acc:HGNC:270]
1	204113356	204114028	673	Hct116_peak_230	44	3.38593	4.41688	0.31695	159	Promoter (<=1kb)	204112916	204127741	14826	+	ENSG00000143842	ENST00000618875	440	SOX13	SRY-box transcription factor 13 [Source:HGNC Symbol;Acc:HGNC:11192]
2	44596955	44597272	318	Hct116_peak_1508	28	2.50439	2.8348	0	5	Intron (ENST00000378494/ENSG00000143919, intron 3 of 10)	44676594	44743657	67064	+	ENSG00000143919	ENST00000477830	-79322	CAMKMT	calmodulin-lysine N-methyltransferase [Source:HGNC Symbol;Acc:HGNC:26276]
2	66510833	66511243	411	Hct116_peak_1535	29	2.74144	2.94685	0	160	Promoter (1-2kb)	66508927	66568745	59819	+	ENSG00000143995	ENST00000450027	1906	MEIS1	Meis homeobox 1 [Source:HGNC Symbol;Acc:HGNC:7000]
2	72360001	72360286	286	Hct116_peak_1539	36	3.04734	3.69875	0.03299	142	Intron (ENST00000272427/ENSG00000144036, intron 19 of 21)	72179015	72354278	175264	-	ENSG00000144036	ENST00000490919	-5723	EXOC6B	exocyst complex component 6B [Source:HGNC Symbol;Acc:HGNC:17085]
2	72517003	72517288	286	Hct116_peak_1540	33	2.92948	3.36062	0.01234	256	Promoter (1-2kb)	72499928	72515754	15827	-	ENSG00000144036	ENST00000485398	-1249	EXOC6B	exocyst complex component 6B [Source:HGNC Symbol;Acc:HGNC:17085]
2	112228255	112228623	369	Hct116_peak_1583	50	3.50549	5.03198	0.7426	232	Intron (ENST00000409573/ENSG00000144161, intron 8 of 8)	112215905	112231885	15981	-	ENSG00000144161	ENST00000476902	3262	ZC3H8	zinc finger CCCH-type containing 8 [Source:HGNC Symbol;Acc:HGNC:30941]
2	138722614	138722910	297	Hct116_peak_1601	54	3.36454	5.4316	0.99678	146	Intron (ENST00000272641/ENSG00000144227, intron 1 of 1)	138669157	138780390	111234	-	ENSG00000144227	ENST00000272641	57480	NXPH2	neurexophilin 2 [Source:HGNC Symbol;Acc:HGNC:8076]
2	138782629	138783053	425	Hct116_peak_1602	36	2.99715	3.61996	0.01234	223	Promoter (2-3kb)	138669157	138780390	111234	-	ENSG00000144227	ENST00000272641	-2239	NXPH2	neurexophilin 2 [Source:HGNC Symbol;Acc:HGNC:8076]
2	154135706	154135991	286	Hct116_peak_1619	39	3.1004	3.95616	0.21815	140	Intron (ENST00000392825/ENSG00000144278, intron 3 of 12)	154140341	154409340	269000	+	ENSG00000144278	ENST00000431076	-4350	GALNT13	polypeptide N-acetylgalactosaminyltransferase 13 [Source:HGNC Symbol;Acc:HGNC:23242]
2	154196603	154196998	396	Hct116_peak_1620	33	2.9032	3.32068	0.01234	135	Intron (ENST00000392825/ENSG00000144278, intron 4 of 12)	154140341	154409340	269000	+	ENSG00000144278	ENST00000431076	56262	GALNT13	polypeptide N-acetylgalactosaminyltransferase 13 [Source:HGNC Symbol;Acc:HGNC:23242]
2	179656801	179657110	310	Hct116_peak_1652	38	3.15293	3.86395	0.15979	105	Intron (ENST00000410066/ENSG00000144331, intron 3 of 9)	179544827	179660182	115356	-	ENSG00000144331	ENST00000463918	3072	ZNF385B	zinc finger protein 385B [Source:HGNC Symbol;Acc:HGNC:26332]
2	188565496	188565781	286	Hct116_peak_1663	23	2.28743	2.37461	0	93	Intron (ENST00000409843/ENSG00000144366, intron 7 of 12)	188569592	188594321	24730	+	ENSG00000144366	ENST00000478306	-3811	GULP1	GULP PTB domain containing engulfment adaptor 1 [Source:HGNC Symbol;Acc:HGNC:18649]
2	206890304	206890589	286	Hct116_peak_1686	43	3.35782	4.37184	0.31695	125	Intron (ENST00000658889/ENSG00000229321, intron 3 of 4)	206939518	206969474	29957	+	ENSG00000144410	ENST00000272852	-48929	CPO	carboxypeptidase O [Source:HGNC Symbol;Acc:HGNC:21011]
2	213590525	213590810	286	Hct116_peak_1695	28	2.68485	2.86325	0	89	Intron (ENST00000406979/ENSG00000144451, intron 12 of 17)	213489963	214410318	920356	+	ENSG00000144451	ENST00000451561	100562	SPAG16	sperm associated antigen 16 [Source:HGNC Symbol;Acc:HGNC:23225]
2	225506867	225507152	286	Hct116_peak_1714	31	2.77853	3.13086	0.00801	262	Intron (ENST00000636099/ENSG00000144460, intron 3 of 6)	225400886	225654018	253133	+	ENSG00000144460	ENST00000272907	105981	NYAP2	neuronal tyrosine-phosphorylated phosphoinositide-3-kinase adaptor 2 [Source:HGNC Symbol;Acc:HGNC:29291]
3	11638435	11638907	473	Hct116_peak_1882	28	2.57918	2.82573	0	324	Intron (ENST00000430365/ENSG00000144560, intron 1 of 4)	11601992	11633671	31680	-	ENSG00000144560	ENST00000480288	-4764	VGLL4	vestigial like family member 4 [Source:HGNC Symbol;Acc:HGNC:28966]
3	28932754	28933106	353	Hct116_peak_1910	27	2.61057	2.75354	0	191	Intron (ENST00000635992/ENSG00000283563, intron 7 of 13)	28865224	29991161	1125938	+	ENSG00000144642	ENST00000637842	67530	RBMS3	RNA binding motif single stranded interacting protein 3 [Source:HGNC Symbol;Acc:HGNC:13427]
3	29515010	29515403	394	Hct116_peak_1912	36	3.13307	3.66934	0.01234	131	Intron (ENST00000635992/ENSG00000283563, intron 10 of 13)	29434857	29739922	305066	+	ENSG00000144642	ENST00000497205	80153	RBMS3	RNA binding motif single stranded interacting protein 3 [Source:HGNC Symbol;Acc:HGNC:13427]
3	37643142	37643495	354	Hct116_peak_1919	35	3.03957	3.52768	0.01234	156	Intron (ENST00000264741/ENSG00000144668, intron 16 of 27)	37683876	37732999	49124	+	ENSG00000144668	ENST00000461533	-40381	ITGA9	integrin subunit alpha 9 [Source:HGNC Symbol;Acc:HGNC:6145]
3	72804851	72805136	286	Hct116_peak_1964	38	3.12585	3.82165	0.12757	123	Intron (ENST00000325599/ENSG00000144736, intron 9 of 10)	72749277	72795590	46314	-	ENSG00000144736	ENST00000468371	-9261	SHQ1	SHQ1, H/ACA ribonucleoprotein assembly factor [Source:HGNC Symbol;Acc:HGNC:25543]
3	66450636	66451055	420	Hct116_peak_1955	33	2.93134	3.36344	0.01234	276	Intron (ENST00000383703/ENSG00000144749, intron 3 of 19)	66451558	66469245	17688	-	ENSG00000144749	ENST00000495671	18190	LRIG1	leucine rich repeats and immunoglobulin like domains 1 [Source:HGNC Symbol;Acc:HGNC:17360]
3	118929955	118930240	286	Hct116_peak_2002	28	2.50439	2.8348	0	125	Promoter (<=1kb)	118925923	118930253	4331	-	ENSG00000144847	ENST00000459718	13	IGSF11	immunoglobulin superfamily member 11 [Source:HGNC Symbol;Acc:HGNC:16669]
3	133796106	133796483	378	Hct116_peak_2029	23	2.33112	2.34026	0	91	3' UTR	133805615	133807774	2160	+	ENSG00000144867	ENST00000484684	-9132	SRPRB	SRP receptor subunit beta [Source:HGNC Symbol;Acc:HGNC:24085]
3	133071693	133072097	405	Hct116_peak_2027	29	2.74144	2.94685	0	82	Intron (ENST00000514529/ENSG00000144868, intron 2 of 3)	133041786	133380157	338372	+	ENSG00000144868	ENST00000512137	29907	TMEM108	transmembrane protein 108 [Source:HGNC Symbol;Acc:HGNC:28451]
3	133326627	133326912	286	Hct116_peak_2028	29	2.74144	2.94685	0	101	Intron (ENST00000321871/ENSG00000144868, intron 3 of 5)	133379717	133396192	16476	+	ENSG00000144868	ENST00000511388	-52805	TMEM108	transmembrane protein 108 [Source:HGNC Symbol;Acc:HGNC:28451]
3	188749945	188750436	492	Hct116_peak_2108	32	2.85201	3.24282	0.01234	141	Intron (ENST00000617246/ENSG00000145012, intron 8 of 11)	188743647	188746614	2968	+	ENSG00000145012	ENST00000494044	6298	LPP	LIM domain containing preferred translocation partner in lipoma [Source:HGNC Symbol;Acc:HGNC:6679]
3	51150321	51150675	355	Hct116_peak_1940	38	3.12585	3.82165	0.12757	307	Intron (ENST00000266037/ENSG00000088538, intron 10 of 52)	51385291	51389397	4107	+	ENSG00000145050	ENST00000528157	-234616	MANF	mesencephalic astrocyte derived neurotrophic factor [Source:HGNC Symbol;Acc:HGNC:15461]
3	121974012	121974427	416	Hct116_peak_2006	38	3.12585	3.82165	0.12757	261	Distal Intergenic	121988346	122007301	18956	-	ENSG00000145103	ENST00000460554	32874	ILDR1	immunoglobulin like domain containing receptor 1 [Source:HGNC Symbol;Acc:HGNC:28741]
4	47792928	47793215	288	Hct116_peak_2156	24	2.43122	2.48845	0	130	Promoter (2-3kb)	47595482	47790260	194779	-	ENSG00000145244	ENST00000508498	-2668	CORIN	corin, serine peptidase [Source:HGNC Symbol;Acc:HGNC:19012]
4	71692931	71693416	486	Hct116_peak_2210	33	2.93134	3.36344	0.01234	133	Distal Intergenic	71741708	71754478	12771	-	ENSG00000145321	ENST00000503364	61062	GC	GC vitamin D binding protein [Source:HGNC Symbol;Acc:HGNC:4187]
4	163662759	163663044	286	Hct116_peak_2308	28	2.62097	2.88988	0	205	Intron (ENST00000274056/ENSG00000145416, intron 2 of 5)	163527121	163613534	86414	-	ENSG00000145416	ENST00000339875	-49225	MARCHF1	membrane associated ring-CH-type finger 1 [Source:HGNC Symbol;Acc:HGNC:26077]
4	153784592	153784927	336	Hct116_peak_2298	32	2.82709	3.20487	0.01234	142	Intron (ENST00000274063/ENSG00000145423, intron 2 of 2)	153780591	153789083	8493	-	ENSG00000145423	ENST00000274063	4156	SFRP2	secreted frizzled related protein 2 [Source:HGNC Symbol;Acc:HGNC:10777]
5	10448326	10448611	286	Hct116_peak_2361	34	2.95625	3.40128	0.01234	141	Exon (ENST00000503804/ENSG00000145491, exon 3 of 6)	10442081	10461538	19458	+	ENSG00000145491	ENST00000512022	6245	ROPN1L	rhophilin associated tail protein 1 like [Source:HGNC Symbol;Acc:HGNC:24060]
5	79133845	79134130	286	Hct116_peak_2412	46	3.41044	4.6587	0.48954	255	Intron (ENST00000520388/ENSG00000132837, intron 1 of 4)	79121281	79128197	6917	+	ENSG00000145692	ENST00000521279	12564	BHMT	betaine--homocysteine S-methyltransferase [Source:HGNC Symbol;Acc:HGNC:1047]
5	103006487	103006818	332	Hct116_peak_2438	27	2.55879	2.79438	0	103	Promoter (<=1kb)	103007007	103029267	22261	+	ENSG00000145730	ENST00000510006	-189	PAM	peptidylglycine alpha-amidating monooxygenase [Source:HGNC Symbol;Acc:HGNC:8596]
5	119344298	119344649	352	Hct116_peak_2461	29	2.64238	2.9227	0	241	Intron (ENST00000274456/ENSG00000145779, intron 1 of 1)	119354773	119394598	39826	+	ENSG00000145779	ENST00000503646	-10124	TNFAIP8	TNF alpha induced protein 8 [Source:HGNC Symbol;Acc:HGNC:17260]
5	116280371	116280749	379	Hct116_peak_2454	36	3.13307	3.66934	0.01234	194	Intron (ENST00000507356/ENSG00000145781, intron 5 of 6)	116291539	116306923	15385	+	ENSG00000145781	ENST00000508250	-10790	COMMD10	COMM domain containing 10 [Source:HGNC Symbol;Acc:HGNC:30201]
5	143150423	143150820	398	Hct116_peak_2498	23	2.31208	2.31204	0	100	Intron (ENST00000645722/ENSG00000145819, intron 20 of 22)	143164913	143226485	61573	+	ENSG00000145819	ENST00000486650	-14093	ARHGAP26	Rho GTPase activating protein 26 [Source:HGNC Symbol;Acc:HGNC:17073]
5	151906935	151907220	286	Hct116_peak_2509	36	3.13307	3.66934	0.01234	149	Intron (ENST00000274576/ENSG00000145888, intron 1 of 8)	151849691	151924832	75142	-	ENSG00000145888	ENST00000471351	17612	GLRA1	glycine receptor alpha 1 [Source:HGNC Symbol;Acc:HGNC:4326]
5	151928999	151929312	314	Hct116_peak_2510	34	2.78265	3.43333	0.01234	129	Distal Intergenic	151822513	151924851	102339	-	ENSG00000145888	ENST00000274576	-4148	GLRA1	glycine receptor alpha 1 [Source:HGNC Symbol;Acc:HGNC:4326]
5	150892437	150892722	286	Hct116_peak_2507	33	2.93134	3.36344	0.01234	17	Intron (ENST00000520549/ENSG00000237693, intron 3 of 3)	150894399	150904789	10391	-	ENSG00000145908	ENST00000427179	12067	ZNF300	zinc finger protein 300 [Source:HGNC Symbol;Acc:HGNC:13091]
5	167926951	167927459	509	Hct116_peak_2532	29	2.74144	2.94685	0	202	Intron (ENST00000518659/ENSG00000145934, intron 3 of 28)	167934862	168047462	112601	+	ENSG00000145934	ENST00000518693	-7403	TENM2	teneurin transmembrane protein 2 [Source:HGNC Symbol;Acc:HGNC:29943]
6	24221718	24222011	294	Hct116_peak_2582	51	3.6936	5.12445	0.81424	228	Intron (ENST00000378454/ENSG00000146038, intron 7 of 9)	24171756	24205303	33548	-	ENSG00000146038	ENST00000378450	-16415	DCDC2	doublecortin domain containing 2 [Source:HGNC Symbol;Acc:HGNC:18141]
6	78936577	78937215	639	Hct116_peak_2622	40	3.29776	4.08943	0.228	215	3' UTR	78898192	78903102	4911	+	ENSG00000146243	ENST00000606929	38385	IRAK1BP1	interleukin 1 receptor associated kinase 1 binding protein 1 [Source:HGNC Symbol;Acc:HGNC:17368]
6	99360333	99360618	286	Hct116_peak_2644	31	2.8026	3.16756	0.01234	226	Distal Intergenic	99323483	99350062	26580	-	ENSG00000146267	ENST00000480148	-10271	FAXC	failed axon connections homolog, metaxin like GST domain containing [Source:HGNC Symbol;Acc:HGNC:20742]
2	113588078	113588363	286	Hct116_peak_1584	38	3.12585	3.82165	0.12757	246	Promoter (<=1kb)	113588550	113599034	10485	+	ENSG00000146556	ENST00000453662	-187	WASH2P	WASP family homolog 2, pseudogene [Source:HGNC Symbol;Acc:HGNC:33145]
7	112836705	112837088	384	Hct116_peak_2822	29	2.74144	2.94685	0	97	Intron (ENST00000656697/ENSG00000223646, intron 4 of 4)	112767136	112790423	23288	-	ENSG00000146802	ENST00000447395	-46282	TMEM168	transmembrane protein 168 [Source:HGNC Symbol;Acc:HGNC:25826]
8	91381545	91381830	286	Hct116_peak_3024	23	2.25553	2.32493	0	123	Intron (ENST00000522181/ENSG00000147606, intron 15 of 18)	91357248	91393836	36589	+	ENSG00000147606	ENST00000517930	24297	SLC26A7	solute carrier family 26 member 7 [Source:HGNC Symbol;Acc:HGNC:14467]
8	104407533	104407886	354	Hct116_peak_3100	40	3.06092	4.07105	0.228	170	Intron (ENST00000521601/ENSG00000147647, intron 1 of 4)	104381177	104411815	30639	-	ENSG00000147647	ENST00000521372	3929	DPYS	dihydropyrimidinase [Source:HGNC Symbol;Acc:HGNC:3013]
8	108060325	108060610	286	Hct116_peak_3132	39	3.18048	3.90693	0.18945	98	Intron (ENST00000517939/ENSG00000147655, intron 1 of 4)	107901102	108073089	171988	-	ENSG00000147655	ENST00000521502	12479	RSPO2	R-spondin 2 [Source:HGNC Symbol;Acc:HGNC:28583]
8	119139181	119139548	368	Hct116_peak_3235	27	2.4356	2.72328	0	98	Distal Intergenic	119165034	119243528	78495	+	ENSG00000147676	ENST00000522112	-25486	MAL2	mal, T cell differentiation protein 2 [Source:HGNC Symbol;Acc:HGNC:13634]
8	138263791	138264184	394	Hct116_peak_3316	26	2.56492	2.6861	0	210	Intron (ENST00000395297/ENSG00000147724, intron 4 of 19)	138142860	138152404	9545	-	ENSG00000147724	ENST00000467365	-111387	FAM135B	family with sequence similarity 135 member B [Source:HGNC Symbol;Acc:HGNC:28029]
8	138541131	138541416	286	Hct116_peak_3317	44	3.52471	4.44077	0.31695	235	Distal Intergenic	138130023	138497261	367239	-	ENSG00000147724	ENST00000395297	-43870	FAM135B	family with sequence similarity 135 member B [Source:HGNC Symbol;Acc:HGNC:28029]
9	101033130	101033530	401	Hct116_peak_3431	44	3.52471	4.44077	0.31695	127	Intron (ENST00000374874/ENSG00000148123, intron 1 of 7)	101028727	101325135	296409	+	ENSG00000148123	ENST00000374874	4403	PLPPR1	phospholipid phosphatase related 1 [Source:HGNC Symbol;Acc:HGNC:25993]
10	23121279	23121798	520	Hct116_peak_331	33	2.92948	3.36062	0.01234	94	Promoter (2-3kb)	23119144	23120893	1750	+	ENSG00000148450	ENST00000468633	2135	MSRB2	methionine sulfoxide reductase B2 [Source:HGNC Symbol;Acc:HGNC:17061]
10	15417132	15417417	286	Hct116_peak_319	31	2.8026	3.16756	0.01234	92	Distal Intergenic	15211643	15371289	159647	-	ENSG00000148468	ENST00000378116	-45843	FAM171A1	family with sequence similarity 171 member A1 [Source:HGNC Symbol;Acc:HGNC:23522]
10	17481770	17482055	286	Hct116_peak_323	28	2.50439	2.8348	0	143	Distal Intergenic	17315421	17454595	139175	-	ENSG00000148488	ENST00000377602	-27175	ST8SIA6	ST8 alpha-N-acetyl-neuraminide alpha-2,8-sialyltransferase 6 [Source:HGNC Symbol;Acc:HGNC:23317]
10	37093726	37094011	286	Hct116_peak_347	26	2.56492	2.6861	0	101	Distal Intergenic	37125598	37232567	106970	+	ENSG00000148513	ENST00000361713	-31587	ANKRD30A	ankyrin repeat domain 30A [Source:HGNC Symbol;Acc:HGNC:17234]
10	113601110	113601395	286	Hct116_peak_549	32	2.74822	3.22615	0.01234	157	Intron (ENST00000359988/ENSG00000197893, intron 35 of 41)	113567484	113570158	2675	+	ENSG00000148702	ENST00000460714	33626	HABP2	hyaluronan binding protein 2 [Source:HGNC Symbol;Acc:HGNC:4798]
11	22647165	22647549	385	Hct116_peak_689	26	2.56492	2.6861	0	139	Intron (ENST00000528582/ENSG00000148935, intron 1 of 5)	22666583	22702630	36048	+	ENSG00000148935	ENST00000533092	-19034	GAS2	growth arrest specific 2 [Source:HGNC Symbol;Acc:HGNC:4167]
11	31501012	31501358	347	Hct116_peak_700	41	3.35645	4.18049	0.29862	115	Intron (ENST00000526776/ENSG00000148950, intron 1 of 3)	31452198	31509563	57366	-	ENSG00000148950	ENST00000528161	8205	IMMP1L	inner mitochondrial membrane peptidase subunit 1 [Source:HGNC Symbol;Acc:HGNC:26317]
11	7016979	7017279	301	Hct116_peak_665	58	3.96357	5.80454	1.29364	161	Promoter (2-3kb)	6999363	7020235	20873	-	ENSG00000149050	ENST00000536068	2956	ZNF214	zinc finger protein 214 [Source:HGNC Symbol;Acc:HGNC:13006]
11	32586946	32587321	376	Hct116_peak_702	36	3.02204	3.65905	0.01234	217	Promoter (2-3kb)	32589586	32602377	12792	+	ENSG00000149100	ENST00000526267	-2265	EIF3M	eukaryotic translation initiation factor 3 subunit M [Source:HGNC Symbol;Acc:HGNC:24460]
11	48167256	48167541	286	Hct116_peak_711	48	3.66417	4.85936	0.59958	137	3' UTR	48145078	48149866	4789	+	ENSG00000149177	ENST00000527026	22178	PTPRJ	protein tyrosine phosphatase receptor type J [Source:HGNC Symbol;Acc:HGNC:9673]
11	75430829	75431114	286	Hct116_peak_736	29	2.64238	2.9227	0	135	Promoter (<=1kb)	75422394	75430191	7798	-	ENSG00000149243	ENST00000376292	-638	KLHL35	kelch like family member 35 [Source:HGNC Symbol;Acc:HGNC:26597]
11	77979006	77979457	452	Hct116_peak_739	37	2.96406	3.73326	0.06459	96	3' UTR	77977889	77994653	16765	-	ENSG00000149262	ENST00000534408	15196	INTS4	integrator complex subunit 4 [Source:HGNC Symbol;Acc:HGNC:25048]
11	113463845	113464162	318	Hct116_peak_791	52	3.91634	5.25636	0.84737	195	Intron (ENST00000362072/ENSG00000149295, intron 1 of 7)	113409615	113475120	65506	-	ENSG00000149295	ENST00000346454	10958	DRD2	dopamine receptor D2 [Source:HGNC Symbol;Acc:HGNC:3023]
20	10516703	10517204	502	Hct116_peak_1736	24	2.32023	2.42564	0	93	Intron (ENST00000334534/ENSG00000149346, intron 2 of 7)	10435305	10628030	192726	+	ENSG00000149346	ENST00000334534	81398	SLX4IP	SLX4 interacting protein [Source:HGNC Symbol;Acc:HGNC:16225]
11	125460082	125460514	433	Hct116_peak_808	29	2.73676	2.93993	0	220	Exon (ENST00000278919/ENSG00000149557, exon 5 of 10)	125460241	125463540	3300	-	ENSG00000149557	ENST00000534022	3026	FEZ1	fasciculation and elongation protein zeta 1 [Source:HGNC Symbol;Acc:HGNC:3659]
11	65314583	65314868	286	Hct116_peak_726	24	2.39016	2.4277	0	141	Promoter (<=1kb)	65314866	65322417	7552	+	ENSG00000149798	ENST00000279249	0	CDC42EP2	CDC42 effector protein 2 [Source:HGNC Symbol;Acc:HGNC:16263]
16	30004818	30005185	368	Hct116_peak_1139	28	2.65962	2.82599	0	85	Promoter (2-3kb)	30005644	30007253	1610	-	ENSG00000149927	ENST00000564357	2068	DOC2A	double C2 domain alpha [Source:HGNC Symbol;Acc:HGNC:2985]
11	99018778	99019063	286	Hct116_peak_764	52	3.91634	5.25636	0.84737	146	Promoter (1-2kb)	99020949	100358885	1337937	+	ENSG00000149972	ENST00000524871	-1886	CNTN5	contactin 5 [Source:HGNC Symbol;Acc:HGNC:2175]
11	99674426	99674753	328	Hct116_peak_766	33	2.92948	3.36062	0.01234	53	Intron (ENST00000524871/ENSG00000149972, intron 3 of 24)	99556146	99558334	2189	+	ENSG00000149972	ENST00000530458	118280	CNTN5	contactin 5 [Source:HGNC Symbol;Acc:HGNC:2175]
11	99729289	99729574	286	Hct116_peak_767	36	3.13307	3.66934	0.01234	198	Intron (ENST00000524871/ENSG00000149972, intron 3 of 24)	99819532	100358885	539354	+	ENSG00000149972	ENST00000279463	-89958	CNTN5	contactin 5 [Source:HGNC Symbol;Acc:HGNC:2175]
18	37203012	37203297	286	Hct116_peak_1384	44	3.52471	4.44077	0.31695	186	Intron (ENST00000592611/ENSG00000150477, intron 8 of 10)	37229579	37232172	2594	+	ENSG00000150477	ENST00000601437	-26282	KIAA1328	KIAA1328 [Source:HGNC Symbol;Acc:HGNC:29248]
13	51262358	51262676	319	Hct116_peak_974	26	2.5633	2.6837	0	140	Intron (ENST00000280057/ENSG00000150510, intron 4 of 4)	51222398	51284239	61842	+	ENSG00000150510	ENST00000322475	39960	FAM124A	family with sequence similarity 124 member A [Source:HGNC Symbol;Acc:HGNC:26413]
4	176206096	176206456	361	Hct116_peak_2331	28	2.50439	2.8348	0	190	Distal Intergenic	176184579	176195585	11007	-	ENSG00000150628	ENST00000280191	-10511	SPATA4	spermatogenesis associated 4 [Source:HGNC Symbol;Acc:HGNC:17333]
18	69818882	69819167	286	Hct116_peak_1406	32	2.87738	3.28141	0.01234	246	Intron (ENST00000382713/ENSG00000206052, intron 7 of 7)	69831158	69895809	64652	-	ENSG00000150637	ENST00000578928	76642	CD226	CD226 molecule [Source:HGNC Symbol;Acc:HGNC:16961]
18	69895635	69895920	286	Hct116_peak_1407	61	4.30797	6.11216	1.52878	234	Promoter (<=1kb)	69831158	69895809	64652	-	ENSG00000150637	ENST00000578928	0	CD226	CD226 molecule [Source:HGNC Symbol;Acc:HGNC:16961]
11	83534129	83534414	286	Hct116_peak_741	26	2.56492	2.6861	0	82	Intron (ENST00000280241/ENSG00000150672, intron 14 of 21)	83462068	83484213	22146	-	ENSG00000150672	ENST00000457267	-49916	DLG2	discs large MAGUK scaffold protein 2 [Source:HGNC Symbol;Acc:HGNC:2901]
10	127087168	127087718	551	Hct116_peak_624	29	2.68626	2.98989	0	284	Intron (ENST00000280333/ENSG00000150760, intron 23 of 51)	127110245	127128096	17852	+	ENSG00000150760	ENST00000473861	-22527	DOCK1	dedicator of cytokinesis 1 [Source:HGNC Symbol;Acc:HGNC:2987]
10	127281918	127282246	329	Hct116_peak_626	36	3.04734	3.69875	0.03299	187	Intron (ENST00000280333/ENSG00000150760, intron 29 of 51)	127248068	127272196	24129	+	ENSG00000150760	ENST00000464466	33850	DOCK1	dedicator of cytokinesis 1 [Source:HGNC Symbol;Acc:HGNC:2987]
10	127309148	127309504	357	Hct116_peak_627	26	2.56492	2.6861	0	95	Intron (ENST00000280333/ENSG00000150760, intron 29 of 51)	127248068	127272196	24129	+	ENSG00000150760	ENST00000464466	61080	DOCK1	dedicator of cytokinesis 1 [Source:HGNC Symbol;Acc:HGNC:2987]
10	127378638	127378923	286	Hct116_peak_628	45	3.47317	4.5562	0.40794	168	Intron (ENST00000280333/ENSG00000150760, intron 35 of 51)	127248068	127272196	24129	+	ENSG00000150760	ENST00000464466	130570	DOCK1	dedicator of cytokinesis 1 [Source:HGNC Symbol;Acc:HGNC:2987]
3	4526779	4527064	286	Hct116_peak_1864	41	3.35645	4.18049	0.29862	132	Intron (ENST00000357086/ENSG00000150995, intron 4 of 58)	4516492	4847242	330751	+	ENSG00000150995	ENST00000302640	10287	ITPR1	inositol 1,4,5-trisphosphate receptor type 1 [Source:HGNC Symbol;Acc:HGNC:6180]
10	25148736	25149188	453	Hct116_peak_337	33	2.93134	3.36344	0.01234	182	Intron (ENST00000648191/ENSG00000285859, intron 3 of 4)	25174802	25602220	427419	+	ENSG00000151025	ENST00000650135	-25614	GPR158	G protein-coupled receptor 158 [Source:HGNC Symbol;Acc:HGNC:23689]
10	60078370	60079154	785	Hct116_peak_392	29	2.68626	2.98989	0	61	Promoter (1-2kb)	60059700	60080620	20921	-	ENSG00000151150	ENST00000511043	1466	ANK3	ankyrin 3 [Source:HGNC Symbol;Acc:HGNC:494]
10	60261484	60261861	378	Hct116_peak_393	23	2.31208	2.31204	0	281	Exon (ENST00000280772/ENSG00000151150, exon 7 of 44)	60234688	60300482	65795	-	ENSG00000151150	ENST00000503925	38621	ANK3	ankyrin 3 [Source:HGNC Symbol;Acc:HGNC:494]
12	42131565	42131850	286	Hct116_peak_858	26	2.5633	2.6837	0	94	Intron (ENST00000398675/ENSG00000151233, intron 1 of 7)	42087145	42144712	57568	-	ENSG00000151233	ENST00000280876	12862	GXYLT1	glucoside xylosyltransferase 1 [Source:HGNC Symbol;Acc:HGNC:27482]
11	44246744	44247029	286	Hct116_peak_707	44	3.52471	4.44077	0.31695	143	3' UTR	44230343	44245413	15071	+	ENSG00000151348	ENST00000684437	16401	EXT2	exostosin glycosyltransferase 2 [Source:HGNC Symbol;Acc:HGNC:3513]
4	124757464	124757872	409	Hct116_peak_2255	34	2.95625	3.40128	0.01234	126	Distal Intergenic	124667359	124712732	45374	-	ENSG00000151458	ENST00000515641	-44732	ANKRD50	ankyrin repeat domain 50 [Source:HGNC Symbol;Acc:HGNC:29223]
4	17474015	17474360	346	Hct116_peak_2143	23	2.35047	2.36893	0	159	Intron (ENST00000513615/ENSG00000151552, intron 6 of 6)	17490439	17492508	2070	-	ENSG00000151552	ENST00000511609	18148	QDPR	quinoid dihydropteridine reductase [Source:HGNC Symbol;Acc:HGNC:9752]
4	184769677	184770145	469	Hct116_peak_2345	31	2.77853	3.13086	0.00801	103	Promoter (2-3kb)	184755601	184766702	11102	-	ENSG00000151726	ENST00000503407	-2975	ACSL1	acyl-CoA synthetase long chain family member 1 [Source:HGNC Symbol;Acc:HGNC:3569]
10	116122291	116122700	410	Hct116_peak_565	59	4.21905	5.97063	1.43321	159	Intron (ENST00000369236/ENSG00000151892, intron 4 of 8)	116064211	116255795	191585	-	ENSG00000151892	ENST00000682724	133095	GFRA1	GDNF family receptor alpha 1 [Source:HGNC Symbol;Acc:HGNC:4243]
10	116127405	116127690	286	Hct116_peak_566	45	3.47317	4.5562	0.40794	196	Intron (ENST00000369236/ENSG00000151892, intron 3 of 8)	116064211	116255795	191585	-	ENSG00000151892	ENST00000682724	128105	GFRA1	GDNF family receptor alpha 1 [Source:HGNC Symbol;Acc:HGNC:4243]
10	116143151	116143436	286	Hct116_peak_567	36	3.13307	3.66934	0.01234	139	Intron (ENST00000369236/ENSG00000151892, intron 3 of 8)	116064211	116255795	191585	-	ENSG00000151892	ENST00000682724	112359	GFRA1	GDNF family receptor alpha 1 [Source:HGNC Symbol;Acc:HGNC:4243]
10	116237873	116238210	338	Hct116_peak_568	33	2.93134	3.36344	0.01234	7	Intron (ENST00000369236/ENSG00000151892, intron 3 of 8)	116064211	116255795	191585	-	ENSG00000151892	ENST00000682724	17585	GFRA1	GDNF family receptor alpha 1 [Source:HGNC Symbol;Acc:HGNC:4243]
10	116259160	116259603	444	Hct116_peak_569	46	3.41044	4.6587	0.48954	182	Intron (ENST00000369236/ENSG00000151892, intron 3 of 8)	116064211	116255795	191585	-	ENSG00000151892	ENST00000682724	-3365	GFRA1	GDNF family receptor alpha 1 [Source:HGNC Symbol;Acc:HGNC:4243]
10	116300007	116300412	406	Hct116_peak_570	27	2.61057	2.75354	0	86	Distal Intergenic	116269503	116276803	7301	-	ENSG00000151892	ENST00000490345	-23204	GFRA1	GDNF family receptor alpha 1 [Source:HGNC Symbol;Acc:HGNC:4243]
2	223846861	223847155	295	Hct116_peak_1712	29	2.64238	2.9227	0	122	Intron (ENST00000650969/ENSG00000286239, intron 13 of 16)	223765268	223838027	72760	-	ENSG00000152056	ENST00000444408	-8834	AP1S3	adaptor related protein complex 1 subunit sigma 3 [Source:HGNC Symbol;Acc:HGNC:18971]
13	78676766	78677097	332	Hct116_peak_994	36	3.02204	3.65905	0.01234	109	Distal Intergenic	78614289	78659155	44867	-	ENSG00000152193	ENST00000282003	-17611	OBI1	ORC ubiquitin ligase 1 [Source:HGNC Symbol;Acc:HGNC:20308]
5	82136690	82136975	286	Hct116_peak_2415	36	3.02204	3.65905	0.01234	233	Intron (ENST00000282185/ENSG00000152348, intron 3 of 7)	82111392	82276297	164906	+	ENSG00000152348	ENST00000508814	25298	ATG10	autophagy related 10 [Source:HGNC Symbol;Acc:HGNC:20315]
5	75699676	75700013	338	Hct116_peak_2406	29	2.68626	2.98989	0	250	Intron (ENST00000428202/ENSG00000152359, intron 5 of 11)	75692394	75696111	3718	-	ENSG00000152359	ENST00000357564	-3565	POC5	POC5 centriolar protein [Source:HGNC Symbol;Acc:HGNC:26658]
5	115172355	115172640	286	Hct116_peak_2453	35	2.94859	3.54354	0.01234	116	Promoter (1-2kb)	115171106	115174281	3176	-	ENSG00000152503	ENST00000511701	1641	TRIM36	tripartite motif containing 36 [Source:HGNC Symbol;Acc:HGNC:16280]
5	36258574	36258923	350	Hct116_peak_2370	29	2.68626	2.98989	0	236	Intron (ENST00000296604/ENSG00000164188, intron 8 of 13)	36194986	36242279	47294	-	ENSG00000152620	ENST00000506945	-16295	NADK2	NAD kinase 2, mitochondrial [Source:HGNC Symbol;Acc:HGNC:26404]
13	98319690	98319975	286	Hct116_peak_1004	25	2.45228	2.5196	0	84	Intron (ENST00000595437/ENSG00000152767, intron 2 of 27)	98328191	98343812	15622	+	ENSG00000152767	ENST00000601361	-8216	FARP1	FERM, ARH/RhoGEF and pleckstrin domain protein 1 [Source:HGNC Symbol;Acc:HGNC:3591]
3	147458928	147459332	405	Hct116_peak_2061	28	2.68485	2.86325	0	95	Intron (ENST00000472523/ENSG00000152977, intron 1 of 1)	147421327	147510293	88967	+	ENSG00000152977	ENST00000474034	37601	ZIC1	Zic family member 1 [Source:HGNC Symbol;Acc:HGNC:12872]
5	64836261	64836629	369	Hct116_peak_2396	33	2.92948	3.36062	0.01234	139	Intron (ENST00000381070/ENSG00000153015, intron 10 of 13)	64800245	64804907	4663	+	ENSG00000153015	ENST00000506168	36016	CWC27	CWC27 spliceosome associated cyclophilin [Source:HGNC Symbol;Acc:HGNC:10664]
2	160444818	160445110	293	Hct116_peak_1626	44	3.52471	4.44077	0.31695	135	Intron (ENST00000474820/ENSG00000153250, intron 1 of 15)	160303408	160416178	112771	-	ENSG00000153250	ENST00000428519	-28640	RBMS1	RNA binding motif single stranded interacting protein 1 [Source:HGNC Symbol;Acc:HGNC:9907]
3	111555689	111556058	370	Hct116_peak_1995	30	2.26267	3.00626	0	154	Intron (ENST00000438817/ENSG00000153283, intron 2 of 7)	111567581	111579459	11879	+	ENSG00000153283	ENST00000465428	-11523	CD96	CD96 molecule [Source:HGNC Symbol;Acc:HGNC:16892]
8	130148733	130149018	286	Hct116_peak_3249	40	2.95124	4.05878	0.228	201	Intron (ENST00000524124/ENSG00000153317, intron 7 of 23)	130152605	130160063	7459	-	ENSG00000153317	ENST00000524018	11045	ASAP1	ArfGAP with SH3 domain, ankyrin repeat and PH domain 1 [Source:HGNC Symbol;Acc:HGNC:2720]
2	86815197	86815482	286	Hct116_peak_1547	25	2.45228	2.5196	0	268	3' UTR	86784611	86808396	23786	-	ENSG00000153563	ENST00000409511	-6801	CD8A	CD8a molecule [Source:HGNC Symbol;Acc:HGNC:1706]
17	70106768	70107053	286	Hct116_peak_1341	26	2.56492	2.6861	0	274	Promoter (1-2kb)	70105000	70132194	27195	+	ENSG00000153822	ENST00000587892	1768	KCNJ16	potassium inwardly rectifying channel subfamily J member 16 [Source:HGNC Symbol;Acc:HGNC:6262]
2	229290400	229290756	357	Hct116_peak_1717	44	3.52471	4.44077	0.31695	205	Distal Intergenic	229023973	229271287	247315	-	ENSG00000153823	ENST00000392055	-19113	PID1	phosphotyrosine interaction domain containing 1 [Source:HGNC Symbol;Acc:HGNC:26084]
5	66138317	66138727	411	Hct116_peak_2398	25	2.4737	2.55129	0	278	Promoter (1-2kb)	66139971	66162273	22303	+	ENSG00000153914	ENST00000521691	-1244	SREK1	splicing regulatory glutamic acid and lysine rich protein 1 [Source:HGNC Symbol;Acc:HGNC:17882]
17	55893230	55893540	311	Hct116_peak_1321	52	3.75597	5.22599	0.84737	232	Intron (ENST00000635860/ENSG00000153930, intron 1 of 12)	55882301	56449186	566886	+	ENSG00000153930	ENST00000635860	10929	ANKFN1	ankyrin repeat and fibronectin type III domain containing 1 [Source:HGNC Symbol;Acc:HGNC:26766]
17	55971903	55972224	322	Hct116_peak_1322	26	2.5633	2.6837	0	307	Intron (ENST00000635860/ENSG00000153930, intron 3 of 12)	55962062	56511659	549598	+	ENSG00000153930	ENST00000653862	9841	ANKFN1	ankyrin repeat and fibronectin type III domain containing 1 [Source:HGNC Symbol;Acc:HGNC:26766]
17	56044338	56044623	286	Hct116_peak_1323	36	3.02204	3.65905	0.01234	263	Intron (ENST00000635860/ENSG00000153930, intron 3 of 12)	56110958	56228550	117593	+	ENSG00000153930	ENST00000575594	-66335	ANKFN1	ankyrin repeat and fibronectin type III domain containing 1 [Source:HGNC Symbol;Acc:HGNC:26766]
17	56313398	56313683	286	Hct116_peak_1324	32	2.68823	3.2756	0.01234	257	Intron (ENST00000635860/ENSG00000153930, intron 5 of 12)	56323223	56326333	3111	+	ENSG00000153930	ENST00000572312	-9540	ANKFN1	ankyrin repeat and fibronectin type III domain containing 1 [Source:HGNC Symbol;Acc:HGNC:26766]
6	117777513	117777972	460	Hct116_peak_2658	26	2.56492	2.6861	0	116	Distal Intergenic	117675469	117710727	35259	+	ENSG00000153989	ENST00000368494	102044	NUS1	NUS1 dehydrodolichyl diphosphate synthase subunit [Source:HGNC Symbol;Acc:HGNC:21042]
1	77280613	77280973	361	Hct116_peak_107	30	2.46733	3.03282	0	199	Promoter (1-2kb)	77282019	77559966	277948	+	ENSG00000154027	ENST00000354567	-1046	AK5	adenylate kinase 5 [Source:HGNC Symbol;Acc:HGNC:365]
3	98550456	98550785	330	Hct116_peak_1987	51	3.13442	5.17314	0.84737	141	Intron (ENST00000512905/ENSG00000285635, intron 3 of 3)	98531978	98534681	2704	+	ENSG00000154165	ENST00000284311	18478	GPR15	G protein-coupled receptor 15 [Source:HGNC Symbol;Acc:HGNC:4469]
8	107252493	107252835	343	Hct116_peak_3118	40	3.29567	4.08618	0.228	255	Intron (ENST00000517746/ENSG00000154188, intron 8 of 8)	107284519	107295541	11023	-	ENSG00000154188	ENST00000522400	42706	ANGPT1	angiopoietin 1 [Source:HGNC Symbol;Acc:HGNC:484]
8	107255019	107255386	368	Hct116_peak_3119	30	2.70875	3.02429	0	276	Intron (ENST00000517746/ENSG00000154188, intron 8 of 8)	107284519	107295541	11023	-	ENSG00000154188	ENST00000522400	40155	ANGPT1	angiopoietin 1 [Source:HGNC Symbol;Acc:HGNC:484]
8	107285342	107285728	387	Hct116_peak_3120	24	2.41052	2.45782	0	136	Intron (ENST00000517746/ENSG00000154188, intron 6 of 8)	107284519	107295541	11023	-	ENSG00000154188	ENST00000522400	9813	ANGPT1	angiopoietin 1 [Source:HGNC Symbol;Acc:HGNC:484]
8	107313405	107313749	345	Hct116_peak_3121	42	3.41952	4.27817	0.31695	189	Intron (ENST00000517746/ENSG00000154188, intron 4 of 8)	107251527	107321989	70463	-	ENSG00000154188	ENST00000518386	8240	ANGPT1	angiopoietin 1 [Source:HGNC Symbol;Acc:HGNC:484]
8	107355964	107356341	378	Hct116_peak_3122	34	2.95625	3.40128	0.01234	223	Intron (ENST00000517746/ENSG00000154188, intron 1 of 8)	107251512	107336522	85011	-	ENSG00000154188	ENST00000520734	-19442	ANGPT1	angiopoietin 1 [Source:HGNC Symbol;Acc:HGNC:484]
8	107362663	107363088	426	Hct116_peak_3123	31	2.77853	3.13086	0.00801	158	Intron (ENST00000517746/ENSG00000154188, intron 1 of 8)	107251512	107336522	85011	-	ENSG00000154188	ENST00000520734	-26141	ANGPT1	angiopoietin 1 [Source:HGNC Symbol;Acc:HGNC:484]
17	65706093	65706381	289	Hct116_peak_1329	26	2.3721	2.61991	0	226	Intron (ENST00000535342/ENSG00000154240, intron 23 of 26)	65635821	65743124	107304	-	ENSG00000154240	ENST00000581734	36743	CEP112	centrosomal protein 112 [Source:HGNC Symbol;Acc:HGNC:28514]
17	68995712	68996090	379	Hct116_peak_1331	26	2.41941	2.69697	0	141	Exon (ENST00000340001/ENSG00000154258, exon 26 of 39)	68989925	68992682	2758	-	ENSG00000154258	ENST00000460872	-3030	ABCA9	ATP binding cassette subfamily A member 9 [Source:HGNC Symbol;Acc:HGNC:39]
7	114057082	114057367	286	Hct116_peak_2824	36	3.04734	3.69875	0.03299	136	Intron (ENST00000449795/ENSG00000154415, intron 1 of 3)	113879556	114075920	196365	-	ENSG00000154415	ENST00000449795	18553	PPP1R3A	protein phosphatase 1 regulatory subunit 3A [Source:HGNC Symbol;Acc:HGNC:9291]
10	123652916	123653357	442	Hct116_peak_611	34	2.90158	3.46938	0.01234	189	Distal Intergenic	123666355	123697399	31045	+	ENSG00000154478	ENST00000284674	-12998	GPR26	G protein-coupled receptor 26 [Source:HGNC Symbol;Acc:HGNC:4481]
10	126676419	126676704	286	Hct116_peak_619	49	3.72939	4.96234	0.68215	205	Intron (ENST00000657225/ENSG00000154493, intron 1 of 2)	126424997	126670693	245697	-	ENSG00000154493	ENST00000488181	-5726	C10orf90	chromosome 10 open reading frame 90 [Source:HGNC Symbol;Acc:HGNC:26563]
10	126681039	126681354	316	Hct116_peak_620	32	2.85201	3.24282	0.01234	241	Intron (ENST00000657225/ENSG00000154493, intron 1 of 2)	126424997	126670693	245697	-	ENSG00000154493	ENST00000488181	-10346	C10orf90	chromosome 10 open reading frame 90 [Source:HGNC Symbol;Acc:HGNC:26563]
10	126722269	126722630	362	Hct116_peak_621	26	2.48032	2.67352	0	165	Intron (ENST00000657225/ENSG00000154493, intron 1 of 2)	126424997	126670693	245697	-	ENSG00000154493	ENST00000488181	-51576	C10orf90	chromosome 10 open reading frame 90 [Source:HGNC Symbol;Acc:HGNC:26563]
21	25613289	25613574	286	Hct116_peak_1820	44	3.52471	4.44077	0.31695	156	Distal Intergenic	25585656	25607517	21862	-	ENSG00000154719	ENST00000307301	-5772	MRPL39	mitochondrial ribosomal protein L39 [Source:HGNC Symbol;Acc:HGNC:14027]
3	16850940	16851373	434	Hct116_peak_1889	26	2.56492	2.6861	0	294	Intron (ENST00000460467/ENSG00000154822, intron 1 of 2)	16884955	17090604	205650	+	ENSG00000154822	ENST00000615277	-33582	PLCL2	phospholipase C like 2 [Source:HGNC Symbol;Acc:HGNC:9064]
18	10466693	10467064	372	Hct116_peak_1371	29	2.74144	2.94685	0	149	Intron (ENST00000355285/ENSG00000154856, intron 1 of 4)	10471836	10477878	6043	+	ENSG00000154856	ENST00000584596	-4772	APCDD1	APC down-regulated 1 [Source:HGNC Symbol;Acc:HGNC:15718]
17	51678582	51678896	315	Hct116_peak_1293	29	2.74144	2.94685	0	141	Intron (ENST00000570565/ENSG00000154975, intron 4 of 8)	51661593	51747788	86196	-	ENSG00000154975	ENST00000575097	68892	CA10	carbonic anhydrase 10 [Source:HGNC Symbol;Acc:HGNC:1369]
17	51740029	51740430	402	Hct116_peak_1294	40	3.06092	4.07105	0.228	214	Intron (ENST00000570565/ENSG00000154975, intron 4 of 8)	51661593	51747788	86196	-	ENSG00000154975	ENST00000575097	7358	CA10	carbonic anhydrase 10 [Source:HGNC Symbol;Acc:HGNC:1369]
17	52005892	52006495	604	Hct116_peak_1296	44	3.52471	4.44077	0.31695	497	Intron (ENST00000570565/ENSG00000154975, intron 2 of 8)	51630320	52158063	527744	-	ENSG00000154975	ENST00000571371	151568	CA10	carbonic anhydrase 10 [Source:HGNC Symbol;Acc:HGNC:1369]
17	52114890	52115175	286	Hct116_peak_1297	61	4.30797	6.11216	1.52878	151	Intron (ENST00000570565/ENSG00000154975, intron 1 of 8)	51630320	52158063	527744	-	ENSG00000154975	ENST00000571371	42888	CA10	carbonic anhydrase 10 [Source:HGNC Symbol;Acc:HGNC:1369]
17	52173373	52173815	443	Hct116_peak_1298	29	2.74144	2.94685	0	335	Distal Intergenic	51630313	52160017	529705	-	ENSG00000154975	ENST00000442502	-13356	CA10	carbonic anhydrase 10 [Source:HGNC Symbol;Acc:HGNC:1369]
4	107047220	107047505	286	Hct116_peak_2235	36	3.04734	3.69875	0.03299	141	Intron (ENST00000513208/ENSG00000155011, intron 2 of 4)	106921802	107036313	114512	-	ENSG00000155011	ENST00000285311	-10907	DKK2	dickkopf WNT signaling pathway inhibitor 2 [Source:HGNC Symbol;Acc:HGNC:2892]
7	158226999	158227284	286	Hct116_peak_2889	44	3.52471	4.44077	0.31695	249	Intron (ENST00000389413/ENSG00000155093, intron 3 of 21)	158110825	158205277	94453	-	ENSG00000155093	ENST00000404321	-21722	PTPRN2	protein tyrosine phosphatase receptor type N2 [Source:HGNC Symbol;Acc:HGNC:9677]
6	110737535	110738010	476	Hct116_peak_2651	32	2.82709	3.20487	0.01234	135	Intron (ENST00000413605/ENSG00000155111, intron 2 of 11)	110627002	110746201	119200	-	ENSG00000155111	ENST00000463016	8191	CDK19	cyclin dependent kinase 19 [Source:HGNC Symbol;Acc:HGNC:19338]
5	126452393	126452678	286	Hct116_peak_2472	29	2.66414	2.95603	0	138	Intron (ENST00000513040/ENSG00000155324, intron 1 of 13)	126462345	126493005	30661	+	ENSG00000155324	ENST00000502348	-9667	GRAMD2B	GRAM domain containing 2B [Source:HGNC Symbol;Acc:HGNC:24911]
5	153410028	153410324	297	Hct116_peak_2514	36	3.13307	3.66934	0.01234	62	Distal Intergenic	153489615	153706172	216558	+	ENSG00000155511	ENST00000481559	-79291	GRIA1	glutamate ionotropic receptor AMPA type subunit 1 [Source:HGNC Symbol;Acc:HGNC:4571]
7	135544500	135544845	346	Hct116_peak_2852	36	3.04734	3.69875	0.03299	142	Distal Intergenic	135557917	135648753	90837	+	ENSG00000155561	ENST00000285968	-13072	NUP205	nucleoporin 205 [Source:HGNC Symbol;Acc:HGNC:18658]
9	101546161	101546573	413	Hct116_peak_3433	45	3.44359	4.50904	0.36971	249	Intron (ENST00000389120/ENSG00000155827, intron 6 of 19)	101533979	101540628	6650	+	ENSG00000155827	ENST00000466817	12182	RNF20	ring finger protein 20 [Source:HGNC Symbol;Acc:HGNC:10062]
3	141179126	141179411	286	Hct116_peak_2052	32	2.87738	3.28141	0.01234	21	Distal Intergenic	141228726	141287385	58660	+	ENSG00000155893	ENST00000505013	-49315	PXYLP1	2-phosphoxylose phosphatase 1 [Source:HGNC Symbol;Acc:HGNC:26303]
3	141226171	141226456	286	Hct116_peak_2053	24	2.39016	2.4277	0	142	Promoter (2-3kb)	141228726	141287385	58660	+	ENSG00000155893	ENST00000505013	-2270	PXYLP1	2-phosphoxylose phosphatase 1 [Source:HGNC Symbol;Acc:HGNC:26303]
8	133038717	133039002	286	Hct116_peak_3261	29	2.59168	2.97559	0	87	Promoter (1-2kb)	133038260	133040341	2082	-	ENSG00000155926	ENST00000517549	1339	SLA	Src like adaptor [Source:HGNC Symbol;Acc:HGNC:10902]
8	133076188	133076473	286	Hct116_peak_3262	38	3.00816	3.80557	0.1186	206	Promoter (<=1kb)	133072908	133076127	3220	-	ENSG00000155926	ENST00000517615	-61	SLA	Src like adaptor [Source:HGNC Symbol;Acc:HGNC:10902]
12	66453960	66454351	392	Hct116_peak_878	47	3.13781	4.78205	0.58636	238	Intron (ENST00000398016/ENSG00000155974, intron 10 of 23)	66445396	66465422	20027	-	ENSG00000155974	ENST00000535002	11071	GRIP1	glutamate receptor interacting protein 1 [Source:HGNC Symbol;Acc:HGNC:18708]
12	66619581	66619888	308	Hct116_peak_879	48	3.66185	4.85569	0.59958	146	Intron (ENST00000398016/ENSG00000155974, intron 1 of 23)	66515727	66647349	131623	-	ENSG00000155974	ENST00000542309	27461	GRIP1	glutamate receptor interacting protein 1 [Source:HGNC Symbol;Acc:HGNC:18708]
12	66824453	66824852	400	Hct116_peak_880	36	3.13307	3.66934	0.01234	178	Intron (ENST00000643019/ENSG00000155974, intron 1 of 1)	66541872	66804186	262315	-	ENSG00000155974	ENST00000538373	-20267	GRIP1	glutamate receptor interacting protein 1 [Source:HGNC Symbol;Acc:HGNC:18708]
1	110075685	110076146	462	Hct116_peak_131	30	2.70875	3.02429	0	101	Distal Intergenic	110059870	110070672	10803	-	ENSG00000156150	ENST00000647563	-5013	ALX3	ALX homeobox 3 [Source:HGNC Symbol;Acc:HGNC:449]
21	29081021	29081376	356	Hct116_peak_1822	35	3.0684	3.57137	0.01234	84	Promoter (<=1kb)	29080552	29175889	95338	+	ENSG00000156265	ENST00000399947	469	MAP3K7CL	MAP3K7 C-terminal like [Source:HGNC Symbol;Acc:HGNC:16457]
10	104954096	104954617	522	Hct116_peak_455	40	3.26609	4.04023	0.228	246	Intron (ENST00000369701/ENSG00000156395, intron 3 of 26)	105158928	105211250	52323	+	ENSG00000156395	ENST00000393176	-204311	SORCS3	sortilin related VPS10 domain containing receptor 3 [Source:HGNC Symbol;Acc:HGNC:16699]
10	104956567	104956911	345	Hct116_peak_456	50	3.7641	5.01705	0.73019	223	Intron (ENST00000369701/ENSG00000156395, intron 3 of 26)	105158928	105211250	52323	+	ENSG00000156395	ENST00000393176	-202017	SORCS3	sortilin related VPS10 domain containing receptor 3 [Source:HGNC Symbol;Acc:HGNC:16699]
10	104971032	104971680	649	Hct116_peak_457	56	4.03059	5.66933	1.17305	458	Intron (ENST00000369701/ENSG00000156395, intron 3 of 26)	105158928	105211250	52323	+	ENSG00000156395	ENST00000393176	-187248	SORCS3	sortilin related VPS10 domain containing receptor 3 [Source:HGNC Symbol;Acc:HGNC:16699]
10	104984739	104985072	334	Hct116_peak_458	38	3.15293	3.86395	0.15979	244	Intron (ENST00000369701/ENSG00000156395, intron 4 of 26)	105158928	105211250	52323	+	ENSG00000156395	ENST00000393176	-173856	SORCS3	sortilin related VPS10 domain containing receptor 3 [Source:HGNC Symbol;Acc:HGNC:16699]
10	104997977	104998262	286	Hct116_peak_459	48	3.66185	4.85569	0.59958	129	Intron (ENST00000369701/ENSG00000156395, intron 4 of 26)	105158928	105211250	52323	+	ENSG00000156395	ENST00000393176	-160666	SORCS3	sortilin related VPS10 domain containing receptor 3 [Source:HGNC Symbol;Acc:HGNC:16699]
10	105055891	105056187	297	Hct116_peak_460	33	2.92948	3.36062	0.01234	157	Intron (ENST00000369701/ENSG00000156395, intron 5 of 26)	105158928	105211250	52323	+	ENSG00000156395	ENST00000393176	-102741	SORCS3	sortilin related VPS10 domain containing receptor 3 [Source:HGNC Symbol;Acc:HGNC:16699]
10	105088745	105089030	286	Hct116_peak_461	59	4.02938	5.91365	1.38516	108	Intron (ENST00000369701/ENSG00000156395, intron 5 of 26)	105158928	105211250	52323	+	ENSG00000156395	ENST00000393176	-69898	SORCS3	sortilin related VPS10 domain containing receptor 3 [Source:HGNC Symbol;Acc:HGNC:16699]
10	105111613	105111911	299	Hct116_peak_462	44	3.52471	4.44077	0.31695	47	Intron (ENST00000369701/ENSG00000156395, intron 7 of 26)	105158928	105211250	52323	+	ENSG00000156395	ENST00000393176	-47017	SORCS3	sortilin related VPS10 domain containing receptor 3 [Source:HGNC Symbol;Acc:HGNC:16699]
10	105134277	105134642	366	Hct116_peak_463	29	2.74144	2.94685	0	132	Intron (ENST00000369701/ENSG00000156395, intron 7 of 26)	105158928	105211250	52323	+	ENSG00000156395	ENST00000393176	-24286	SORCS3	sortilin related VPS10 domain containing receptor 3 [Source:HGNC Symbol;Acc:HGNC:16699]
10	105209728	105210255	528	Hct116_peak_464	52	3.91634	5.25636	0.84737	392	Intron (ENST00000369701/ENSG00000156395, intron 16 of 26)	105158928	105211250	52323	+	ENSG00000156395	ENST00000393176	50800	SORCS3	sortilin related VPS10 domain containing receptor 3 [Source:HGNC Symbol;Acc:HGNC:16699]
10	105340087	105340382	296	Hct116_peak_465	44	3.52471	4.44077	0.31695	135	Distal Intergenic	105158928	105211250	52323	+	ENSG00000156395	ENST00000393176	181159	SORCS3	sortilin related VPS10 domain containing receptor 3 [Source:HGNC Symbol;Acc:HGNC:16699]
5	141865602	141865887	286	Hct116_peak_2497	38	3.0307	3.84246	0.14628	206	Promoter (<=1kb)	141862885	141866202	3318	-	ENSG00000156453	ENST00000511044	315	PCDH1	protocadherin 1 [Source:HGNC Symbol;Acc:HGNC:8655]
5	147076455	147076837	383	Hct116_peak_2503	29	2.68626	2.98989	0	153	Intron (ENST00000504198/ENSG00000156475, intron 2 of 9)	146701072	147081293	380222	-	ENSG00000156475	ENST00000504565	4456	PPP2R2B	protein phosphatase 2 regulatory subunit Bbeta [Source:HGNC Symbol;Acc:HGNC:9305]
6	73857819	73858104	286	Hct116_peak_2617	49	3.57488	4.93017	0.65589	197	Distal Intergenic	73792655	73804076	11422	+	ENSG00000156535	ENST00000474094	65164	CD109	CD109 molecule [Source:HGNC Symbol;Acc:HGNC:21685]
6	38078955	38079334	380	Hct116_peak_2594	23	2.30371	2.39996	0	164	Intron (ENST00000287218/ENSG00000156639, intron 3 of 5)	38088331	38152844	64514	+	ENSG00000156639	ENST00000440482	-8997	ZFAND3	zinc finger AN1-type containing 3 [Source:HGNC Symbol;Acc:HGNC:18019]
11	58902706	58902991	286	Hct116_peak_721	26	2.5633	2.6837	0	98	Promoter (1-2kb)	58834730	58904215	69486	-	ENSG00000156689	ENST00000533636	1224	GLYATL2	glycine-N-acyltransferase like 2 [Source:HGNC Symbol;Acc:HGNC:24178]
11	60455617	60455947	331	Hct116_peak_723	44	3.52471	4.44077	0.31695	210	Promoter (<=1kb)	60455846	60462393	6548	+	ENSG00000156738	ENST00000532491	0	MS4A1	membrane spanning 4-domains A1 [Source:HGNC Symbol;Acc:HGNC:7315]
3	9532167	9532452	286	Hct116_peak_1880	23	2.37015	2.39807	0	121	Intron (ENST00000287585/ENSG00000156959, intron 2 of 3)	9550612	9552307	1696	-	ENSG00000156959	ENST00000495730	19855	LHFPL4	LHFPL tetraspan subfamily member 4 [Source:HGNC Symbol;Acc:HGNC:29568]
3	53723216	53723733	518	Hct116_peak_1943	36	3.02204	3.65905	0.01234	361	Exon (ENST00000637424/ENSG00000157388, exon 13 of 47)	53730485	53745865	15381	+	ENSG00000157388	ENST00000637714	-6752	CACNA1D	calcium voltage-gated channel subunit alpha1 D [Source:HGNC Symbol;Acc:HGNC:1391]
16	71231547	71231918	372	Hct116_peak_1184	48	3.66417	4.85936	0.59958	153	Promoter (<=1kb)	71031411	71230722	199312	-	ENSG00000157423	ENST00000538248	-825	HYDIN	HYDIN axonemal central pair apparatus protein [Source:HGNC Symbol;Acc:HGNC:19368]
X	106246045	106246330	286	Hct116_peak_3645	29	2.74144	2.94685	0	100	Distal Intergenic	106201736	106208955	7220	+	ENSG00000157502	ENST00000372552	44309	PWWP3B	PWWP domain containing 3B [Source:HGNC Symbol;Acc:HGNC:26583]
2	31148551	31148966	416	Hct116_peak_1488	40	3.29776	4.08943	0.228	284	Promoter (1-2kb)	31065125	31146978	81854	-	ENSG00000158089	ENST00000485468	-1573	GALNT14	polypeptide N-acetylgalactosaminyltransferase 14 [Source:HGNC Symbol;Acc:HGNC:22946]
3	138040811	138041133	323	Hct116_peak_2043	38	3.12585	3.82165	0.12757	135	Distal Intergenic	138064403	138067640	3238	-	ENSG00000158163	ENST00000486487	26507	DZIP1L	DAZ interacting zinc finger protein 1 like [Source:HGNC Symbol;Acc:HGNC:26551]
5	143869577	143869862	286	Hct116_peak_2499	23	2.37015	2.39807	0	96	Distal Intergenic	143812161	143820716	8556	+	ENSG00000158497	ENST00000289448	57416	HMHB1	histocompatibility minor HB-1 [Source:HGNC Symbol;Acc:HGNC:29677]
16	88623366	88623730	365	Hct116_peak_1244	40	3.17339	4.07466	0.228	116	Promoter (<=1kb)	88624043	88631847	7805	+	ENSG00000158545	ENST00000564341	-313	ZC3H18	zinc finger CCCH-type containing 18 [Source:HGNC Symbol;Acc:HGNC:25091]
7	95746836	95747121	286	Hct116_peak_2792	32	2.82709	3.20487	0.01234	80	Distal Intergenic	95772506	96110071	337566	+	ENSG00000158560	ENST00000537881	-25385	DYNC1I1	dynein cytoplasmic 1 intermediate chain 1 [Source:HGNC Symbol;Acc:HGNC:2963]
5	131288570	131288945	376	Hct116_peak_2480	34	2.78265	3.43333	0.01234	181	Intron (ENST00000502840/ENSG00000158985, intron 2 of 3)	131264075	131394690	130616	+	ENSG00000158985	ENST00000360515	24495	CDC42SE2	CDC42 small effector 2 [Source:HGNC Symbol;Acc:HGNC:18547]
21	32644291	32644576	286	Hct116_peak_1823	28	2.62097	2.88988	0	128	Promoter (1-2kb)	32628763	32645710	16948	-	ENSG00000159082	ENST00000438952	1134	SYNJ1	synaptojanin 1 [Source:HGNC Symbol;Acc:HGNC:11503]
21	32681623	32681988	366	Hct116_peak_1824	35	2.87964	3.59418	0.01234	267	Exon (ENST00000357345/ENSG00000159082, exon 11 of 32)	32656691	32658561	1871	-	ENSG00000159082	ENST00000464778	-23062	SYNJ1	synaptojanin 1 [Source:HGNC Symbol;Acc:HGNC:11503]
21	34634289	34634704	416	Hct116_peak_1825	39	3.20851	3.95063	0.21815	291	Distal Intergenic	34516442	34615113	98672	-	ENSG00000159200	ENST00000313806	-19176	RCAN1	regulator of calcineurin 1 [Source:HGNC Symbol;Acc:HGNC:3040]
21	36517458	36517793	336	Hct116_peak_1826	47	3.56502	4.70229	0.52472	171	Intron (ENST00000428667/ENSG00000233818, intron 1 of 1)	36460621	36542600	81980	-	ENSG00000159261	ENST00000399136	24807	CLDN14	claudin 14 [Source:HGNC Symbol;Acc:HGNC:2035]
3	126952872	126953157	286	Hct116_peak_2012	29	2.74144	2.94685	0	90	Exon (ENST00000504973/ENSG00000159685, exon 2 of 4)	126957010	126960406	3397	+	ENSG00000159685	ENST00000510044	-3853	CHCHD6	coiled-coil-helix-coiled-coil-helix domain containing 6 [Source:HGNC Symbol;Acc:HGNC:28184]
3	124452723	124453033	311	Hct116_peak_2009	40	3.29776	4.08943	0.228	100	Promoter (2-3kb)	124455135	124462674	7540	+	ENSG00000160145	ENST00000494648	-2102	KALRN	kalirin RhoGEF kinase [Source:HGNC Symbol;Acc:HGNC:4814]
21	43928745	43929030	286	Hct116_peak_1830	34	2.95625	3.40128	0.01234	109	Intron (ENST00000291572/ENSG00000160216, intron 2 of 9)	43925008	43986536	61529	+	ENSG00000160216	ENST00000398063	3737	AGPAT3	1-acylglycerol-3-phosphate O-acyltransferase 3 [Source:HGNC Symbol;Acc:HGNC:326]
17	29535005	29535312	308	Hct116_peak_1281	34	2.95625	3.40128	0.01234	163	Intron (ENST00000261716/ENSG00000160551, intron 19 of 19)	29522288	29530738	8451	+	ENSG00000160551	ENST00000578653	12717	TAOK1	TAO kinase 1 [Source:HGNC Symbol;Acc:HGNC:29259]
11	116857672	116857960	289	Hct116_peak_798	39	3.1004	3.95616	0.21815	222	3' UTR	116856914	116861384	4471	-	ENSG00000160584	ENST00000480468	3424	SIK3	SIK family kinase 3 [Source:HGNC Symbol;Acc:HGNC:29165]
1	155001638	155002066	429	Hct116_peak_178	56	3.99189	5.6072	1.14471	172	Promoter (<=1kb)	155002630	155018522	15893	+	ENSG00000160685	ENST00000417934	-564	ZBTB7B	zinc finger and BTB domain containing 7B [Source:HGNC Symbol;Acc:HGNC:18668]
12	54648788	54649173	386	Hct116_peak_867	39	3.18048	3.90693	0.18945	221	Promoter (<=1kb)	54644630	54648493	3864	-	ENSG00000161634	ENST00000546807	-295	DCD	dermcidin [Source:HGNC Symbol;Acc:HGNC:14669]
1	50060153	50060631	479	Hct116_peak_60	23	2.35047	2.36893	0	313	Intron (ENST00000651693/ENSG00000162374, intron 2 of 6)	50064073	50180886	116814	+	ENSG00000162374	ENST00000652252	-3442	ELAVL4	ELAV like RNA binding protein 4 [Source:HGNC Symbol;Acc:HGNC:3315]
1	61309239	61309524	286	Hct116_peak_81	34	2.95625	3.40128	0.01234	171	Intron (ENST00000371191/ENSG00000162599, intron 3 of 10)	61277306	61457876	180571	+	ENSG00000162599	ENST00000655770	31933	NFIA	nuclear factor I A [Source:HGNC Symbol;Acc:HGNC:7784]
1	61718302	61718587	286	Hct116_peak_82	27	2.51894	2.73306	0	258	Intron (ENST00000606498/ENSG00000162604, intron 2 of 6)	61694697	61725050	30354	-	ENSG00000162604	ENST00000494926	6463	TM2D1	TM2 domain containing 1 [Source:HGNC Symbol;Acc:HGNC:24142]
1	74844305	74844666	362	Hct116_peak_101	56	4.03059	5.66933	1.17305	179	Distal Intergenic	74763893	74766678	2786	+	ENSG00000162623	ENST00000467646	80412	TYW3	tRNA-yW synthesizing protein 3 homolog [Source:HGNC Symbol;Acc:HGNC:24757]
1	98758974	98759259	286	Hct116_peak_126	52	3.91634	5.25636	0.84737	149	Intron (ENST00000529992/ENSG00000162627, intron 7 of 7)	98662223	98691577	29355	+	ENSG00000162627	ENST00000454199	96751	SNX7	sorting nexin 7 [Source:HGNC Symbol;Acc:HGNC:14971]
1	179492653	179492997	345	Hct116_peak_204	27	2.61057	2.75354	0	282	Promoter (<=1kb)	179491703	179554735	63033	+	ENSG00000162779	ENST00000484883	950	AXDND1	axonemal dynein light chain domain containing 1 [Source:HGNC Symbol;Acc:HGNC:26564]
1	245146640	245146995	356	Hct116_peak_297	49	3.69531	4.90856	0.63831	243	Distal Intergenic	245154985	245709432	554448	+	ENSG00000162849	ENST00000407071	-7990	KIF26B	kinesin family member 26B [Source:HGNC Symbol;Acc:HGNC:25484]
2	48514565	48514920	356	Hct116_peak_1514	47	3.56502	4.70229	0.52472	183	3' UTR	48507211	48515386	8176	+	ENSG00000162869	ENST00000476199	7354	PPP1R21	protein phosphatase 1 regulatory subunit 21 [Source:HGNC Symbol;Acc:HGNC:30595]
2	197663935	197664220	286	Hct116_peak_1668	41	3.22398	4.1565	0.28379	43	Intron (ENST00000295049/ENSG00000162944, intron 1 of 8)	197568224	197675587	107364	-	ENSG00000162944	ENST00000295049	11367	RFTN2	raftlin family member 2 [Source:HGNC Symbol;Acc:HGNC:26402]
1	231731391	231731676	286	Hct116_peak_285	26	2.56492	2.6861	0	209	Intron (ENST00000647072/ENSG00000270106, intron 7 of 7)	231684752	231693935	9184	+	ENSG00000162946	ENST00000602600	46639	DISC1	DISC1 scaffold protein [Source:HGNC Symbol;Acc:HGNC:2888]
2	10924356	10924766	411	Hct116_peak_1461	31	2.70734	3.16094	0.01234	225	Distal Intergenic	10911934	10914225	2292	+	ENSG00000162975	ENST00000295082	12422	KCNF1	potassium voltage-gated channel modifier subfamily F member 1 [Source:HGNC Symbol;Acc:HGNC:6246]
2	17630039	17630555	517	Hct116_peak_1468	34	2.78265	3.43333	0.01234	322	Intron (ENST00000404666/ENSG00000163032, intron 2 of 3)	17665126	17682016	16891	-	ENSG00000163029	ENST00000481708	51461	SMC6	structural maintenance of chromosomes 6 [Source:HGNC Symbol;Acc:HGNC:20466]
4	52168158	52168443	286	Hct116_peak_2204	36	3.13307	3.66934	0.01234	203	Distal Intergenic	52078344	52079900	1557	+	ENSG00000163071	ENST00000510549	89814	SPATA18	spermatogenesis associated 18 [Source:HGNC Symbol;Acc:HGNC:29579]
2	96847648	96847933	286	Hct116_peak_1577	40	3.29776	4.08943	0.228	99	Intron (ENST00000443120/ENSG00000213337, intron 4 of 8)	96837915	96844021	6107	-	ENSG00000163126	ENST00000331001	-3627	ANKRD23	ankyrin repeat domain 23 [Source:HGNC Symbol;Acc:HGNC:24470]
4	15372755	15373040	286	Hct116_peak_2138	36	3.13307	3.66934	0.01234	136	Promoter (1-2kb)	15374549	15442266	67718	+	ENSG00000163145	ENST00000382383	-1509	C1QTNF7	C1q and TNF related 7 [Source:HGNC Symbol;Acc:HGNC:14342]
2	68868394	68868679	286	Hct116_peak_1538	25	2.4737	2.55129	0	91	Promoter (2-3kb)	68860909	68871397	10489	-	ENSG00000163217	ENST00000295379	2718	BMP10	bone morphogenetic protein 10 [Source:HGNC Symbol;Acc:HGNC:20869]
2	68730679	68730964	286	Hct116_peak_1536	39	3.23705	3.99505	0.228	186	Intron (ENST00000463483/ENSG00000163219, intron 2 of 7)	68734811	68826833	92023	+	ENSG00000163219	ENST00000409202	-3847	ARHGAP25	Rho GTPase activating protein 25 [Source:HGNC Symbol;Acc:HGNC:28951]
2	174450323	174450631	309	Hct116_peak_1645	28	2.65962	2.82599	0	80	Intron (ENST00000392552/ENSG00000163328, intron 11 of 15)	174436306	174445422	9117	-	ENSG00000163328	ENST00000459996	-4901	GPR155	G protein-coupled receptor 155 [Source:HGNC Symbol;Acc:HGNC:22951]
3	190292892	190293177	286	Hct116_peak_2111	24	2.43122	2.48845	0	272	Distal Intergenic	190310169	190313218	3050	-	ENSG00000163347	ENST00000490800	20041	CLDN1	claudin 1 [Source:HGNC Symbol;Acc:HGNC:2032]
2	237415858	237416381	524	Hct116_peak_1722	39	3.20851	3.95063	0.21815	240	Promoter (1-2kb)	237410766	237414328	3563	-	ENSG00000163359	ENST00000683145	-1530	COL6A3	collagen type VI alpha 3 chain [Source:HGNC Symbol;Acc:HGNC:2213]
3	68946682	68947061	380	Hct116_peak_1961	44	3.52471	4.44077	0.31695	184	Intron (ENST00000634242/ENSG00000163377, intron 2 of 6)	68752976	68953297	200322	-	ENSG00000163377	ENST00000634242	6236	TAFA4	TAFA chemokine like family member 4 [Source:HGNC Symbol;Acc:HGNC:21591]
3	27755695	27756059	365	Hct116_peak_1906	23	2.35047	2.36893	0	139	Distal Intergenic	27716509	27722711	6203	-	ENSG00000163508	ENST00000461503	-32984	EOMES	eomesodermin [Source:HGNC Symbol;Acc:HGNC:3372]
2	180038717	180039040	324	Hct116_peak_1653	28	2.50439	2.8348	0	120	Distal Intergenic	179944876	180007297	62422	-	ENSG00000163510	ENST00000410053	-31420	CWC22	CWC22 spliceosome associated protein homolog [Source:HGNC Symbol;Acc:HGNC:29322]
1	204930100	204930385	286	Hct116_peak_231	36	3.02204	3.65905	0.01234	137	Promoter (<=1kb)	204929409	204954361	24953	+	ENSG00000163531	ENST00000505079	691	NFASC	neurofascin [Source:HGNC Symbol;Acc:HGNC:29866]
3	170292289	170292574	286	Hct116_peak_2084	29	2.64238	2.9227	0	211	Promoter (<=1kb)	170291642	170305977	14336	+	ENSG00000163558	ENST00000476635	647	PRKCI	protein kinase C iota [Source:HGNC Symbol;Acc:HGNC:9404]
3	19841695	19842140	446	Hct116_peak_1895	26	2.56492	2.6861	0	293	Distal Intergenic	19884362	19898824	14463	-	ENSG00000163576	ENST00000467602	56684	EFHB	EF-hand domain family member B [Source:HGNC Symbol;Acc:HGNC:26330]
3	62596471	62596837	367	Hct116_peak_1948	52	3.91634	5.25636	0.84737	226	Intron (ENST00000612439/ENSG00000163618, intron 6 of 27)	62533022	62585246	52225	-	ENSG00000163618	ENST00000542833	-11225	CADPS	calcium dependent secretion activator [Source:HGNC Symbol;Acc:HGNC:1426]
4	84456389	84456891	503	Hct116_peak_2224	35	2.9249	3.50619	0.01234	91	Distal Intergenic	84491987	84496950	4964	-	ENSG00000163623	ENST00000515820	40059	NKX6-1	NK6 homeobox 1 [Source:HGNC Symbol;Acc:HGNC:7839]
3	63305407	63305764	358	Hct116_peak_1949	36	3.13307	3.66934	0.01234	196	Intron (ENST00000478456/ENSG00000163630, intron 3 of 4)	63278666	63556741	278076	+	ENSG00000163630	ENST00000460142	26741	SYNPR	synaptoporin [Source:HGNC Symbol;Acc:HGNC:16507]
3	64135748	64136033	286	Hct116_peak_1953	44	3.52471	4.44077	0.31695	35	Intron (ENST00000638394/ENSG00000163637, intron 7 of 7)	64145407	64155036	9630	-	ENSG00000163637	ENST00000640095	19003	PRICKLE2	prickle planar cell polarity protein 2 [Source:HGNC Symbol;Acc:HGNC:20340]
3	64152430	64152715	286	Hct116_peak_1954	44	3.52471	4.44077	0.31695	185	Promoter (2-3kb)	64145407	64155036	9630	-	ENSG00000163637	ENST00000640095	2321	PRICKLE2	prickle planar cell polarity protein 2 [Source:HGNC Symbol;Acc:HGNC:20340]
4	41198090	41198375	286	Hct116_peak_2152	23	2.21343	2.35965	0	140	Intron (ENST00000508593/ENSG00000163697, intron 1 of 17)	41065590	41207908	142319	-	ENSG00000163697	ENST00000503555	9533	APBB2	amyloid beta precursor protein binding family B member 2 [Source:HGNC Symbol;Acc:HGNC:582]
3	134181181	134181482	302	Hct116_peak_2030	29	2.57335	2.9461	0	136	Promoter (<=1kb)	134157134	134181672	24539	-	ENSG00000163785	ENST00000473208	190	RYK	receptor like tyrosine kinase [Source:HGNC Symbol;Acc:HGNC:10481]
3	183694571	183694862	292	Hct116_peak_2104	31	2.8026	3.16756	0.01234	100	Promoter (2-3kb)	183697797	183812624	114828	+	ENSG00000163872	ENST00000305135	-2935	YEATS2	YEATS domain containing 2 [Source:HGNC Symbol;Acc:HGNC:25489]
1	37015189	37015525	337	Hct116_peak_40	44	3.52471	4.44077	0.31695	140	Intron (ENST00000373091/ENSG00000163873, intron 1 of 15)	36804618	37034129	229512	-	ENSG00000163873	ENST00000373093	18604	GRIK3	glutamate ionotropic receptor kainate type subunit 3 [Source:HGNC Symbol;Acc:HGNC:4581]
3	56752533	56752928	396	Hct116_peak_1945	23	2.35047	2.36893	0	139	Intron (ENST00000338458/ENSG00000163947, intron 7 of 12)	56729021	56775567	46547	-	ENSG00000163947	ENST00000497267	22639	ARHGEF3	Rho guanine nucleotide exchange factor 3 [Source:HGNC Symbol;Acc:HGNC:683]
4	8095601	8095886	286	Hct116_peak_2124	29	2.68626	2.98989	0	182	Intron (ENST00000676532/ENSG00000163995, intron 3 of 20)	7965329	8071986	106658	-	ENSG00000163995	ENST00000514025	-23615	ABLIM2	actin binding LIM protein family member 2 [Source:HGNC Symbol;Acc:HGNC:19195]
4	123381935	123382367	433	Hct116_peak_2253	59	4.02938	5.91365	1.38516	266	Distal Intergenic	123396795	123401793	4999	+	ENSG00000164056	ENST00000505319	-14428	SPRY1	sprouty RTK signaling antagonist 1 [Source:HGNC Symbol;Acc:HGNC:11269]
4	117943354	117943745	392	Hct116_peak_2243	40	3.29567	4.08618	0.228	157	Distal Intergenic	118033618	118055645	22028	+	ENSG00000164100	ENST00000394488	-89873	NDST3	N-deacetylase and N-sulfotransferase 3 [Source:HGNC Symbol;Acc:HGNC:7682]
4	121671504	121671908	405	Hct116_peak_2250	23	2.31208	2.31204	0	260	Promoter (<=1kb)	121669312	121672558	3247	-	ENSG00000164111	ENST00000515717	650	ANXA5	annexin A5 [Source:HGNC Symbol;Acc:HGNC:543]
4	174491762	174492182	421	Hct116_peak_2329	36	3.12772	3.66124	0.01234	387	Promoter (1-2kb)	174491870	174493461	1592	-	ENSG00000164120	ENST00000509512	1279	HPGD	15-hydroxyprostaglandin dehydrogenase [Source:HGNC Symbol;Acc:HGNC:5154]
5	64258632	64258917	286	Hct116_peak_2393	33	2.93134	3.36344	0.01234	176	Intron (ENST00000389100/ENSG00000164197, intron 5 of 7)	64166162	64213647	47486	+	ENSG00000164197	ENST00000504296	92470	RNF180	ring finger protein 180 [Source:HGNC Symbol;Acc:HGNC:27752]
5	119613039	119613360	322	Hct116_peak_2462	52	3.90965	5.24587	0.84737	194	Intron (ENST00000515235/ENSG00000133835, intron 22 of 24)	119629559	119635821	6263	+	ENSG00000164334	ENST00000613773	-16199	FAM170A	family with sequence similarity 170 member A [Source:HGNC Symbol;Acc:HGNC:27963]
4	186243714	186244107	394	Hct116_peak_2347	29	2.74144	2.94685	0	195	Intron (ENST00000511608/ENSG00000164344, intron 6 of 14)	186251032	186252163	1132	+	ENSG00000164344	ENST00000467271	-6925	KLKB1	kallikrein B1 [Source:HGNC Symbol;Acc:HGNC:6371]
6	101986338	101986709	372	Hct116_peak_2645	52	3.78795	5.27793	0.86673	152	Intron (ENST00000682090/ENSG00000164418, intron 16 of 18)	102034850	102070023	35174	+	ENSG00000164418	ENST00000683546	-48141	GRIK2	glutamate ionotropic receptor kainate type subunit 2 [Source:HGNC Symbol;Acc:HGNC:4580]
5	45487321	45487606	286	Hct116_peak_2375	34	2.78265	3.43333	0.01234	192	Intron (ENST00000303230/ENSG00000164588, intron 2 of 7)	45259457	45480136	220680	-	ENSG00000164588	ENST00000637305	-7185	HCN1	hyperpolarization activated cyclic nucleotide gated potassium channel 1 [Source:HGNC Symbol;Acc:HGNC:4845]
7	94427335	94427620	286	Hct116_peak_2790	33	2.92948	3.36062	0.01234	114	Promoter (<=1kb)	94427312	94430367	3056	+	ENSG00000164692	ENST00000464916	23	COL1A2	collagen type I alpha 2 chain [Source:HGNC Symbol;Acc:HGNC:2198]
7	135732714	135733164	451	Hct116_peak_2853	37	3.07307	3.73907	0.06459	250	Intron (ENST00000435869/ENSG00000189320, intron 2 of 2)	135721393	135729258	7866	-	ENSG00000164707	ENST00000422620	-3456	SLC13A4	solute carrier family 13 member 4 [Source:HGNC Symbol;Acc:HGNC:15827]
8	116955017	116955342	326	Hct116_peak_3210	32	2.82709	3.20487	0.01234	241	Intron (ENST00000521243/ENSG00000164756, intron 2 of 9)	116950951	117176714	225764	+	ENSG00000164756	ENST00000427715	4066	SLC30A8	solute carrier family 30 member 8 [Source:HGNC Symbol;Acc:HGNC:20303]
8	117420312	117420721	410	Hct116_peak_3217	32	2.79036	3.29319	0.01234	305	Distal Intergenic	117520713	117540262	19550	+	ENSG00000164758	ENST00000297347	-99992	MED30	mediator complex subunit 30 [Source:HGNC Symbol;Acc:HGNC:23032]
8	117610118	117610437	320	Hct116_peak_3218	28	2.62097	2.88988	0	97	Distal Intergenic	117530364	117540002	9639	+	ENSG00000164758	ENST00000519391	79754	MED30	mediator complex subunit 30 [Source:HGNC Symbol;Acc:HGNC:23032]
8	118865762	118866237	476	Hct116_peak_3230	28	2.50439	2.8348	0	308	Intron (ENST00000625758/ENSG00000281641, intron 6 of 7)	118924475	118929073	4599	-	ENSG00000164761	ENST00000521597	62836	TNFRSF11B	TNF receptor superfamily member 11b [Source:HGNC Symbol;Acc:HGNC:11909]
8	118884821	118885263	443	Hct116_peak_3231	24	2.33699	2.45168	0	139	Intron (ENST00000625758/ENSG00000281641, intron 6 of 7)	118924475	118929073	4599	-	ENSG00000164761	ENST00000521597	43810	TNFRSF11B	TNF receptor superfamily member 11b [Source:HGNC Symbol;Acc:HGNC:11909]
8	118924353	118924783	431	Hct116_peak_3232	40	3.29567	4.08618	0.228	173	3' UTR	118924475	118929073	4599	-	ENSG00000164761	ENST00000521597	4290	TNFRSF11B	TNF receptor superfamily member 11b [Source:HGNC Symbol;Acc:HGNC:11909]
8	110013564	110013857	294	Hct116_peak_3147	28	2.50439	2.8348	0	130	Distal Intergenic	109963636	109975771	12136	-	ENSG00000164794	ENST00000524391	-37793	KCNV1	potassium voltage-gated channel modifier subfamily V member 1 [Source:HGNC Symbol;Acc:HGNC:18861]
8	112676157	112676442	286	Hct116_peak_3166	40	3.29776	4.08943	0.228	253	Intron (ENST00000343508/ENSG00000164796, intron 17 of 71)	112222932	112690042	467111	-	ENSG00000164796	ENST00000339701	13600	CSMD3	CUB and Sushi multiple domains 3 [Source:HGNC Symbol;Acc:HGNC:19291]
8	112705783	112706076	294	Hct116_peak_3167	48	3.66417	4.85936	0.59958	219	Intron (ENST00000343508/ENSG00000164796, intron 14 of 71)	112222932	112690042	467111	-	ENSG00000164796	ENST00000339701	-15741	CSMD3	CUB and Sushi multiple domains 3 [Source:HGNC Symbol;Acc:HGNC:19291]
8	112826219	112826584	366	Hct116_peak_3168	44	3.52471	4.44077	0.31695	252	Intron (ENST00000343508/ENSG00000164796, intron 13 of 71)	112222932	112690042	467111	-	ENSG00000164796	ENST00000339701	-136177	CSMD3	CUB and Sushi multiple domains 3 [Source:HGNC Symbol;Acc:HGNC:19291]
8	112844735	112845020	286	Hct116_peak_3169	29	2.74144	2.94685	0	96	Intron (ENST00000343508/ENSG00000164796, intron 12 of 71)	112222932	112690042	467111	-	ENSG00000164796	ENST00000339701	-154693	CSMD3	CUB and Sushi multiple domains 3 [Source:HGNC Symbol;Acc:HGNC:19291]
8	112945589	112945874	286	Hct116_peak_3170	31	2.77853	3.13086	0.00801	221	Intron (ENST00000343508/ENSG00000164796, intron 10 of 71)	113098525	113173820	75296	-	ENSG00000164796	ENST00000519485	227946	CSMD3	CUB and Sushi multiple domains 3 [Source:HGNC Symbol;Acc:HGNC:19291]
8	113073156	113073549	394	Hct116_peak_3171	50	3.79946	5.07273	0.77639	231	Intron (ENST00000343508/ENSG00000164796, intron 6 of 71)	113098525	113173820	75296	-	ENSG00000164796	ENST00000519485	100271	CSMD3	CUB and Sushi multiple domains 3 [Source:HGNC Symbol;Acc:HGNC:19291]
8	113145288	113145830	543	Hct116_peak_3172	33	2.93134	3.36344	0.01234	90	Intron (ENST00000343508/ENSG00000164796, intron 5 of 71)	113098525	113173820	75296	-	ENSG00000164796	ENST00000519485	27990	CSMD3	CUB and Sushi multiple domains 3 [Source:HGNC Symbol;Acc:HGNC:19291]
8	108831039	108831324	286	Hct116_peak_3137	45	3.44359	4.50904	0.36971	137	Distal Intergenic	108778974	108787594	8621	-	ENSG00000164841	ENST00000297459	-43445	TMEM74	transmembrane protein 74 [Source:HGNC Symbol;Acc:HGNC:26409]
8	108850845	108851218	374	Hct116_peak_3138	39	3.20851	3.95063	0.21815	115	Distal Intergenic	108778974	108787594	8621	-	ENSG00000164841	ENST00000297459	-63251	TMEM74	transmembrane protein 74 [Source:HGNC Symbol;Acc:HGNC:26409]
8	85363342	85363754	413	Hct116_peak_3020	23	2.33112	2.34026	0	256	Intron (ENST00000523022/ENSG00000133742, intron 1 of 7)	85373436	85442130	68695	+	ENSG00000164879	ENST00000520921	-9682	CA3	carbonic anhydrase 3 [Source:HGNC Symbol;Acc:HGNC:1374]
8	104304979	104305264	286	Hct116_peak_3099	30	2.70875	3.02429	0	231	Distal Intergenic	104339087	104348674	9588	+	ENSG00000164935	ENST00000519562	-33823	DCSTAMP	dendrocyte expressed seven transmembrane protein [Source:HGNC Symbol;Acc:HGNC:18549]
9	70038167	70038586	420	Hct116_peak_3396	100	3.18645	10.0702	5.10268	176	Intron (ENST00000628563/ENSG00000204706, intron 2 of 2)	70043848	70226972	183125	+	ENSG00000165072	ENST00000377182	-5262	MAMDC2	MAM domain containing 2 [Source:HGNC Symbol;Acc:HGNC:23673]
8	68393341	68393626	286	Hct116_peak_2932	48	3.66185	4.85569	0.59958	120	Intron (ENST00000518698/ENSG00000165084, intron 1 of 13)	68437913	68819022	381110	+	ENSG00000165084	ENST00000337103	-44287	C8orf34	chromosome 8 open reading frame 34 [Source:HGNC Symbol;Acc:HGNC:30905]
8	68573040	68573493	454	Hct116_peak_2933	26	2.5633	2.6837	0	179	Intron (ENST00000518698/ENSG00000165084, intron 7 of 13)	68533020	68787613	254594	+	ENSG00000165084	ENST00000518515	40020	C8orf34	chromosome 8 open reading frame 34 [Source:HGNC Symbol;Acc:HGNC:30905]
8	68609348	68609641	294	Hct116_peak_2934	40	3.29776	4.08943	0.228	139	Intron (ENST00000518698/ENSG00000165084, intron 7 of 13)	68625459	68792571	167113	+	ENSG00000165084	ENST00000325233	-15818	C8orf34	chromosome 8 open reading frame 34 [Source:HGNC Symbol;Acc:HGNC:30905]
6	18165059	18165449	391	Hct116_peak_2574	37	3.07307	3.73907	0.06459	199	Intron (ENST00000546309/ENSG00000165097, intron 1 of 3)	18155452	18223853	68402	+	ENSG00000165097	ENST00000297792	9607	KDM1B	lysine demethylase 1B [Source:HGNC Symbol;Acc:HGNC:21577]
9	35057681	35058116	436	Hct116_peak_3380	28	2.50439	2.8348	0	175	Promoter (<=1kb)	35057173	35057833	661	-	ENSG00000165280	ENST00000466100	0	VCP	valosin containing protein [Source:HGNC Symbol;Acc:HGNC:12666]
9	35102750	35103101	352	Hct116_peak_3381	24	2.39016	2.4277	0	305	Promoter (<=1kb)	35099778	35103131	3354	-	ENSG00000165283	ENST00000356493	30	STOML2	stomatin like 2 [Source:HGNC Symbol;Acc:HGNC:14559]
10	118346326	118346732	407	Hct116_peak_575	25	2.24303	2.5157	0	248	Intron (ENST00000664512/ENSG00000232139, intron 1 of 3)	118336025	118342328	6304	-	ENSG00000165669	ENST00000487269	-3998	FAM204A	family with sequence similarity 204 member A [Source:HGNC Symbol;Acc:HGNC:25794]
12	41260723	41261049	327	Hct116_peak_857	43	3.35782	4.37184	0.31695	174	Intron (ENST00000402685/ENSG00000165966, intron 3 of 9)	41188320	41574745	386426	+	ENSG00000165966	ENST00000402685	72403	PDZRN4	PDZ domain containing ring finger 4 [Source:HGNC Symbol;Acc:HGNC:30552]
11	93449151	93449682	532	Hct116_peak_755	39	3.23705	3.99505	0.228	356	Distal Intergenic	93479010	93479189	180	-	ENSG00000166002	ENST00000596676	29507	SMCO4	single-pass membrane protein with coiled-coil domains 4 [Source:HGNC Symbol;Acc:HGNC:24810]
15	39831555	39831907	353	Hct116_peak_1064	44	3.51869	4.43148	0.31695	109	Promoter (2-3kb)	39800949	39829276	28328	-	ENSG00000166073	ENST00000543580	-2279	GPR176	G protein-coupled receptor 176 [Source:HGNC Symbol;Acc:HGNC:32370]
12	101507382	101507667	286	Hct116_peak_919	25	2.49551	2.58352	0	258	Distal Intergenic	101475336	101486997	11662	+	ENSG00000166211	ENST00000551346	32046	SPIC	Spi-C transcription factor [Source:HGNC Symbol;Acc:HGNC:29549]
11	123230295	123230580	286	Hct116_peak_803	33	2.9032	3.32068	0.01234	89	Distal Intergenic	123069872	123195248	125377	-	ENSG00000166250	ENST00000448775	-35047	CLMP	CXADR like membrane protein [Source:HGNC Symbol;Acc:HGNC:24039]
17	55653241	55653603	363	Hct116_peak_1317	30	2.66766	3.0975	0	94	Distal Intergenic	55720683	55721798	1116	-	ENSG00000166292	ENST00000571679	68195	TMEM100	transmembrane protein 100 [Source:HGNC Symbol;Acc:HGNC:25607]
11	8690240	8690571	332	Hct116_peak_671	24	2.41052	2.45782	0	113	Promoter (1-2kb)	8689130	8714759	25630	+	ENSG00000166441	ENST00000531102	1110	RPL27A	ribosomal protein L27a [Source:HGNC Symbol;Acc:HGNC:10329]
16	80714511	80714796	286	Hct116_peak_1205	52	3.91634	5.25636	0.84737	123	Intron (ENST00000570137/ENSG00000166446, intron 1 of 6)	80684604	80735133	50530	-	ENSG00000166446	ENST00000562753	20337	CDYL2	chromodomain Y like 2 [Source:HGNC Symbol;Acc:HGNC:23030]
7	98868808	98869104	297	Hct116_peak_2795	27	2.61057	2.75354	0	147	Promoter (<=1kb)	98860188	98869294	9107	-	ENSG00000166448	ENST00000486839	190	TMEM130	transmembrane protein 130 [Source:HGNC Symbol;Acc:HGNC:25429]
17	8456857	8457142	286	Hct116_peak_1258	40	3.29776	4.08943	0.228	172	Intron (ENST00000334527/ENSG00000166579, intron 7 of 8)	8462777	8468153	5377	+	ENSG00000166579	ENST00000583683	-5635	NDEL1	nudE neurodevelopment protein 1 like 1 [Source:HGNC Symbol;Acc:HGNC:17620]
20	37527709	37528109	401	Hct116_peak_1779	31	2.68735	3.129	0.00801	228	Promoter (<=1kb)	37502414	37527862	25449	-	ENSG00000166619	ENST00000467603	0	BLCAP	BLCAP apoptosis inducing factor [Source:HGNC Symbol;Acc:HGNC:1055]
15	84798671	84798992	322	Hct116_peak_1090	35	3.0684	3.57137	0.01234	155	3' UTR	84803734	84804799	1066	+	ENSG00000166716	ENST00000618477	-4742	ZNF592	zinc finger protein 592 [Source:HGNC Symbol;Acc:HGNC:28986]
18	33124725	33125010	286	Hct116_peak_1380	29	2.74144	2.94685	0	123	Intron (ENST00000581852/ENSG00000166960, intron 1 of 2)	32937402	33136077	198676	-	ENSG00000166960	ENST00000581852	11067	CCDC178	coiled-coil domain containing 178 [Source:HGNC Symbol;Acc:HGNC:29588]
6	167144159	167144444	286	Hct116_peak_2712	40	3.29776	4.08943	0.228	184	Promoter (1-2kb)	167146414	167165308	18895	+	ENSG00000166984	ENST00000539001	-1970	TCP10L2	t-complex 10 like 2, pseudogene [Source:HGNC Symbol;Acc:HGNC:21254]
9	129090433	129090760	328	Hct116_peak_3460	30	2.73162	3.05924	0	130	3' UTR	129084599	129085295	697	+	ENSG00000167130	ENST00000480255	5834	DOLPP1	dolichyldiphosphatase 1 [Source:HGNC Symbol;Acc:HGNC:29565]
8	139766805	139767155	351	Hct116_peak_3336	52	3.90965	5.24587	0.84737	142	Intron (ENST00000438773/ENSG00000167632, intron 21 of 22)	139731006	139806233	75228	-	ENSG00000167632	ENST00000521700	39078	TRAPPC9	trafficking protein particle complex 9 [Source:HGNC Symbol;Acc:HGNC:30832]
8	140064262	140064659	398	Hct116_peak_3337	56	3.99189	5.6072	1.14471	164	Intron (ENST00000438773/ENSG00000167632, intron 17 of 22)	139732162	140082153	349992	-	ENSG00000167632	ENST00000523777	17494	TRAPPC9	trafficking protein particle complex 9 [Source:HGNC Symbol;Acc:HGNC:30832]
8	140214083	140214416	334	Hct116_peak_3341	39	3.23705	3.99505	0.228	118	Intron (ENST00000438773/ENSG00000167632, intron 17 of 22)	139988740	140238493	249754	-	ENSG00000167632	ENST00000517667	24077	TRAPPC9	trafficking protein particle complex 9 [Source:HGNC Symbol;Acc:HGNC:30832]
19	8321005	8321608	604	Hct116_peak_1419	33	2.92948	3.36062	0.01234	48	Promoter (<=1kb)	8308283	8321379	13097	-	ENSG00000167774	ENST00000598884	0	-	novel transcript
17	7850109	7850394	286	Hct116_peak_1257	40	3.29776	4.08943	0.228	196	Exon (ENST00000448097/ENSG00000132510, exon 14 of 24)	7855066	7856061	996	+	ENSG00000167874	ENST00000574668	-4672	TMEM88	transmembrane protein 88 [Source:HGNC Symbol;Acc:HGNC:32371]
3	41400661	41400946	286	Hct116_peak_1926	52	3.91634	5.25636	0.84737	140	Intron (ENST00000301831/ENSG00000168038, intron 34 of 36)	41246599	41278151	31553	-	ENSG00000168038	ENST00000489118	-122510	ULK4	unc-51 like kinase 4 [Source:HGNC Symbol;Acc:HGNC:15784]
3	41820868	41821153	286	Hct116_peak_1928	36	3.02204	3.65905	0.01234	148	Intron (ENST00000301831/ENSG00000168038, intron 18 of 36)	41800133	41854911	54779	-	ENSG00000168038	ENST00000460406	33758	ULK4	unc-51 like kinase 4 [Source:HGNC Symbol;Acc:HGNC:15784]
14	55065398	55065690	293	Hct116_peak_1030	29	2.57335	2.9461	0	116	Promoter (2-3kb)	55062951	55064670	1720	+	ENSG00000168175	ENST00000553976	2447	MAPK1IP1L	mitogen-activated protein kinase 1 interacting protein 1 like [Source:HGNC Symbol;Acc:HGNC:19840]
14	52246138	52246423	286	Hct116_peak_1026	33	2.9032	3.32068	0.01234	110	Distal Intergenic	52267698	52276724	9027	+	ENSG00000168229	ENST00000306051	-21275	PTGDR	prostaglandin D2 receptor [Source:HGNC Symbol;Acc:HGNC:9591]
3	38889870	38890271	402	Hct116_peak_1920	29	2.74144	2.94685	0	157	Intron (ENST00000302328/ENSG00000168356, intron 19 of 29)	38846694	38950362	103669	-	ENSG00000168356	ENST00000456224	60091	SCN11A	sodium voltage-gated channel alpha subunit 11 [Source:HGNC Symbol;Acc:HGNC:10583]
3	100074072	100074423	352	Hct116_peak_1990	29	2.57335	2.9461	0	148	Intron (ENST00000463526/ENSG00000184220, intron 2 of 3)	100075571	100114264	38694	-	ENSG00000168386	ENST00000468533	39841	FILIP1L	filamin A interacting protein 1 like [Source:HGNC Symbol;Acc:HGNC:24589]
16	80460181	80460483	303	Hct116_peak_1203	44	3.52471	4.44077	0.31695	215	Intron (ENST00000668341/ENSG00000259867, intron 2 of 5)	80540734	80550641	9908	+	ENSG00000168589	ENST00000562982	-80251	DYNLRB2	dynein light chain roadblock-type 2 [Source:HGNC Symbol;Acc:HGNC:15467]
16	80489244	80489655	412	Hct116_peak_1204	29	2.74144	2.94685	0	284	Intron (ENST00000668341/ENSG00000259867, intron 2 of 5)	80540734	80550641	9908	+	ENSG00000168589	ENST00000562982	-51079	DYNLRB2	dynein light chain roadblock-type 2 [Source:HGNC Symbol;Acc:HGNC:15467]
5	124692553	124692838	286	Hct116_peak_2469	23	2.35047	2.36893	0	110	Intron (ENST00000513986/ENSG00000168916, intron 3 of 9)	124666271	124701269	34999	-	ENSG00000168916	ENST00000511308	8431	ZNF608	zinc finger protein 608 [Source:HGNC Symbol;Acc:HGNC:29238]
5	123322312	123322597	286	Hct116_peak_2468	32	2.68823	3.2756	0.01234	258	Distal Intergenic	123344895	123352576	7682	-	ENSG00000168944	ENST00000676384	29979	CEP120	centrosomal protein 120 [Source:HGNC Symbol;Acc:HGNC:26690]
9	91777900	91778185	286	Hct116_peak_3416	45	3.44359	4.50904	0.36971	162	Promoter (2-3kb)	91755940	91775781	19842	-	ENSG00000169071	ENST00000548585	-2119	ROR2	receptor tyrosine kinase like orphan receptor 2 [Source:HGNC Symbol;Acc:HGNC:10257]
9	108646770	108647055	286	Hct116_peak_3445	33	2.93134	3.36344	0.01234	133	Distal Intergenic	108626833	108627150	318	+	ENSG00000169253	ENST00000306634	19937	-	ribosomal protein L36 (RPL36) pseudogene
2	166326320	166326657	338	Hct116_peak_1639	42	3.27622	4.24074	0.31695	166	Intron (ENST00000651574/ENSG00000236107, intron 17 of 18)	166306510	166311806	5297	-	ENSG00000169432	ENST00000667991	-14514	SCN9A	sodium voltage-gated channel alpha subunit 9 [Source:HGNC Symbol;Acc:HGNC:10597]
8	138564835	138565180	346	Hct116_peak_3318	44	3.52471	4.44077	0.31695	170	Distal Intergenic	138607938	138620620	12683	-	ENSG00000169436	ENST00000487854	55440	COL22A1	collagen type XXII alpha 1 chain [Source:HGNC Symbol;Acc:HGNC:22989]
8	138681451	138681736	286	Hct116_peak_3319	36	3.02204	3.65905	0.01234	249	Intron (ENST00000341807/ENSG00000169436, intron 14 of 38)	138588235	138722193	133959	-	ENSG00000169436	ENST00000341807	40457	COL22A1	collagen type XXII alpha 1 chain [Source:HGNC Symbol;Acc:HGNC:22989]
8	138734542	138734827	286	Hct116_peak_3320	29	2.74144	2.94685	0	152	Intron (ENST00000303045/ENSG00000169436, intron 23 of 64)	138588235	138722193	133959	-	ENSG00000169436	ENST00000341807	-12349	COL22A1	collagen type XXII alpha 1 chain [Source:HGNC Symbol;Acc:HGNC:22989]
8	138832486	138832785	300	Hct116_peak_3321	56	4.03059	5.66933	1.17305	150	Intron (ENST00000303045/ENSG00000169436, intron 5 of 64)	138825719	138828105	2387	-	ENSG00000169436	ENST00000517515	-4381	COL22A1	collagen type XXII alpha 1 chain [Source:HGNC Symbol;Acc:HGNC:22989]
8	138875451	138875736	286	Hct116_peak_3322	44	3.52471	4.44077	0.31695	229	Intron (ENST00000303045/ENSG00000169436, intron 3 of 64)	138588897	138883211	294315	-	ENSG00000169436	ENST00000435777	7475	COL22A1	collagen type XXII alpha 1 chain [Source:HGNC Symbol;Acc:HGNC:22989]
8	138972211	138972517	307	Hct116_peak_3323	47	3.56502	4.70229	0.52472	167	Distal Intergenic	138588235	138914041	325807	-	ENSG00000169436	ENST00000303045	-58170	COL22A1	collagen type XXII alpha 1 chain [Source:HGNC Symbol;Acc:HGNC:22989]
8	96470195	96470480	286	Hct116_peak_3071	29	2.74144	2.94685	0	185	Distal Intergenic	96493813	96537343	43531	+	ENSG00000169439	ENST00000520233	-23333	SDC2	syndecan 2 [Source:HGNC Symbol;Acc:HGNC:10659]
8	96487892	96488243	352	Hct116_peak_3072	36	3.02204	3.65905	0.01234	168	Distal Intergenic	96493813	96537343	43531	+	ENSG00000169439	ENST00000520233	-5570	SDC2	syndecan 2 [Source:HGNC Symbol;Acc:HGNC:10659]
8	96514491	96514968	478	Hct116_peak_3073	28	2.50439	2.8348	0	285	Intron (ENST00000520233/ENSG00000169439, intron 1 of 1)	96494008	96609643	115636	+	ENSG00000169439	ENST00000522911	20483	SDC2	syndecan 2 [Source:HGNC Symbol;Acc:HGNC:10659]
4	16669436	16669746	311	Hct116_peak_2140	29	2.74144	2.94685	0	141	Intron (ENST00000515064/ENSG00000169744, intron 2 of 7)	16512005	16653819	141815	-	ENSG00000169744	ENST00000503153	-15617	LDB2	LIM domain binding 2 [Source:HGNC Symbol;Acc:HGNC:6533]
4	16804540	16804825	286	Hct116_peak_2141	36	3.13307	3.66934	0.01234	190	Intron (ENST00000515064/ENSG00000169744, intron 1 of 7)	16588710	16826560	237851	-	ENSG00000169744	ENST00000513457	21735	LDB2	LIM domain binding 2 [Source:HGNC Symbol;Acc:HGNC:6533]
3	174097786	174098319	534	Hct116_peak_2087	36	3.02204	3.65905	0.01234	298	Intron (ENST00000457714/ENSG00000169760, intron 4 of 6)	174136435	174279362	142928	+	ENSG00000169760	ENST00000466350	-38116	NLGN1	neuroligin 1 [Source:HGNC Symbol;Acc:HGNC:14291]
15	77752059	77752344	286	Hct116_peak_1083	36	3.13307	3.66934	0.01234	128	Intron (ENST00000561686/ENSG00000169783, intron 1 of 3)	77615782	77720751	104970	-	ENSG00000169783	ENST00000564472	-31308	LINGO1	leucine rich repeat and Ig domain containing 1 [Source:HGNC Symbol;Acc:HGNC:21205]
4	30374665	30374952	288	Hct116_peak_2147	42	3.41952	4.27817	0.31695	207	Distal Intergenic	30720415	30732973	12559	+	ENSG00000169851	ENST00000361762	-345463	PCDH7	protocadherin 7 [Source:HGNC Symbol;Acc:HGNC:8659]
5	11846435	11846767	333	Hct116_peak_2362	52	3.91634	5.25636	0.84737	171	Intron (ENST00000304623/ENSG00000169862, intron 1 of 21)	11364857	11903192	538336	-	ENSG00000169862	ENST00000511278	56425	CTNND2	catenin delta 2 [Source:HGNC Symbol;Acc:HGNC:2516]
8	104622726	104623156	431	Hct116_peak_3102	28	2.50439	2.8348	0	402	Intron (ENST00000521923/ENSG00000169946, intron 1 of 4)	104590733	104895717	304985	+	ENSG00000169946	ENST00000521923	31993	ZFPM2	zinc finger protein, FOG family member 2 [Source:HGNC Symbol;Acc:HGNC:16700]
8	104638362	104638647	286	Hct116_peak_3103	39	3.20851	3.95063	0.21815	145	Intron (ENST00000521923/ENSG00000169946, intron 1 of 4)	104590733	104895717	304985	+	ENSG00000169946	ENST00000521923	47629	ZFPM2	zinc finger protein, FOG family member 2 [Source:HGNC Symbol;Acc:HGNC:16700]
8	104645460	104645745	286	Hct116_peak_3104	23	2.35047	2.36893	0	110	Intron (ENST00000521923/ENSG00000169946, intron 1 of 4)	104590733	104895717	304985	+	ENSG00000169946	ENST00000521923	54727	ZFPM2	zinc finger protein, FOG family member 2 [Source:HGNC Symbol;Acc:HGNC:16700]
8	105362309	105362762	454	Hct116_peak_3113	48	3.66417	4.85936	0.59958	269	Intron (ENST00000518180/ENSG00000169946, intron 4 of 4)	105358517	105561422	202906	+	ENSG00000169946	ENST00000524235	3792	ZFPM2	zinc finger protein, FOG family member 2 [Source:HGNC Symbol;Acc:HGNC:16700]
8	105342685	105342992	308	Hct116_peak_3112	26	2.48032	2.67352	0	103	Intron (ENST00000518180/ENSG00000169946, intron 4 of 4)	105358478	105634299	275822	+	ENSG00000169946	ENST00000520027	-15486	ZFPM2	zinc finger protein, FOG family member 2 [Source:HGNC Symbol;Acc:HGNC:16700]
3	39850132	39850417	286	Hct116_peak_1921	29	2.74144	2.94685	0	276	Intron (ENST00000444716/ENSG00000170011, intron 1 of 16)	39810487	40162962	352476	+	ENSG00000170011	ENST00000475082	39645	MYRIP	myosin VIIA and Rab interacting protein [Source:HGNC Symbol;Acc:HGNC:19156]
3	40028869	40029154	286	Hct116_peak_1923	44	3.52471	4.44077	0.31695	261	Intron (ENST00000444716/ENSG00000170011, intron 2 of 16)	40071116	40259965	188850	+	ENSG00000170011	ENST00000459828	-41962	MYRIP	myosin VIIA and Rab interacting protein [Source:HGNC Symbol;Acc:HGNC:19156]
3	40058701	40059315	615	Hct116_peak_1924	42	3.41952	4.27817	0.31695	409	Intron (ENST00000444716/ENSG00000170011, intron 3 of 16)	40071116	40259965	188850	+	ENSG00000170011	ENST00000459828	-11801	MYRIP	myosin VIIA and Rab interacting protein [Source:HGNC Symbol;Acc:HGNC:19156]
3	40089008	40089461	454	Hct116_peak_1925	52	3.91634	5.25636	0.84737	144	Intron (ENST00000444716/ENSG00000170011, intron 3 of 16)	40100011	40167224	67214	+	ENSG00000170011	ENST00000482033	-10550	MYRIP	myosin VIIA and Rab interacting protein [Source:HGNC Symbol;Acc:HGNC:19156]
3	104983341	104983711	371	Hct116_peak_1991	41	3.32578	4.13293	0.26314	215	Distal Intergenic	105366909	105576900	209992	+	ENSG00000170017	ENST00000306107	-383198	ALCAM	activated leukocyte cell adhesion molecule [Source:HGNC Symbol;Acc:HGNC:400]
3	105252031	105252455	425	Hct116_peak_1992	39	3.18048	3.90693	0.18945	261	Distal Intergenic	105366909	105576900	209992	+	ENSG00000170017	ENST00000306107	-114454	ALCAM	activated leukocyte cell adhesion molecule [Source:HGNC Symbol;Acc:HGNC:400]
5	176257947	176258232	286	Hct116_peak_2546	32	2.87738	3.28141	0.01234	118	Intron (ENST00000341199/ENSG00000170085, intron 1 of 8)	176270230	176290209	19980	+	ENSG00000170085	ENST00000503595	-11998	SIMC1	SUMO interacting motifs containing 1 [Source:HGNC Symbol;Acc:HGNC:24779]
7	149229990	149230293	304	Hct116_peak_2878	30	2.46733	3.03282	0	259	Distal Intergenic	149239651	149255606	15956	+	ENSG00000170260	ENST00000335870	-9358	ZNF212	zinc finger protein 212 [Source:HGNC Symbol;Acc:HGNC:13004]
3	4287243	4287689	447	Hct116_peak_1863	32	2.79036	3.29319	0.01234	298	Intron (ENST00000448413/ENSG00000144455, intron 8 of 12)	4303304	4317567	14264	+	ENSG00000170364	ENST00000358065	-15615	SETMAR	SET domain and mariner transposase fusion gene [Source:HGNC Symbol;Acc:HGNC:10762]
10	129438971	129439349	379	Hct116_peak_653	33	2.92948	3.36062	0.01234	226	Distal Intergenic	129467190	129767519	300330	+	ENSG00000170430	ENST00000306010	-27841	MGMT	O-6-methylguanine-DNA methyltransferase [Source:HGNC Symbol;Acc:HGNC:7059]
10	129485398	129485799	402	Hct116_peak_654	26	2.56492	2.6861	0	142	Intron (ENST00000306010/ENSG00000170430, intron 1 of 4)	129467262	129537164	69903	+	ENSG00000170430	ENST00000482547	18136	MGMT	O-6-methylguanine-DNA methyltransferase [Source:HGNC Symbol;Acc:HGNC:7059]
10	129503567	129503852	286	Hct116_peak_655	29	2.74144	2.94685	0	85	Intron (ENST00000306010/ENSG00000170430, intron 1 of 4)	129467262	129537164	69903	+	ENSG00000170430	ENST00000482547	36305	MGMT	O-6-methylguanine-DNA methyltransferase [Source:HGNC Symbol;Acc:HGNC:7059]
4	46866923	46867208	286	Hct116_peak_2155	36	3.13307	3.66934	0.01234	110	Intron (ENST00000396533/ENSG00000170516, intron 2 of 3)	46734832	46876760	141929	-	ENSG00000170516	ENST00000543208	9552	COX7B2	cytochrome c oxidase subunit 7B2 [Source:HGNC Symbol;Acc:HGNC:24381]
5	49599480	49599838	359	Hct116_peak_2376	106	2.54691	10.611	5.60654	188	Distal Intergenic	50398027	50411998	13972	-	ENSG00000170571	ENST00000505896	812160	EMB	embigin [Source:HGNC Symbol;Acc:HGNC:30465]
5	49599988	49600896	909	Hct116_peak_2377	67	1.93915	6.78067	2.11887	380	Distal Intergenic	50398027	50411998	13972	-	ENSG00000170571	ENST00000505896	811102	EMB	embigin [Source:HGNC Symbol;Acc:HGNC:30465]
5	49601550	49602943	1394	Hct116_peak_2378a	192	2.12107	19.213	13.7313	149	Distal Intergenic	50398027	50411998	13972	-	ENSG00000170571	ENST00000505896	809055	EMB	embigin [Source:HGNC Symbol;Acc:HGNC:30465]
5	49601550	49602943	1394	Hct116_peak_2378b	146	2.06348	14.6488	9.40371	529	Distal Intergenic	50398027	50411998	13972	-	ENSG00000170571	ENST00000505896	809055	EMB	embigin [Source:HGNC Symbol;Acc:HGNC:30465]
5	49601550	49602943	1394	Hct116_peak_2378c	154	2.76254	15.4261	10.1426	1108	Distal Intergenic	50398027	50411998	13972	-	ENSG00000170571	ENST00000505896	809055	EMB	embigin [Source:HGNC Symbol;Acc:HGNC:30465]
5	49656766	49657312	547	Hct116_peak_2379	66	2.10507	6.65583	2.00996	152	Distal Intergenic	50398027	50411998	13972	-	ENSG00000170571	ENST00000505896	754686	EMB	embigin [Source:HGNC Symbol;Acc:HGNC:30465]
5	49657520	49657950	431	Hct116_peak_2380	86	1.84288	8.61985	3.76516	245	Distal Intergenic	50398027	50411998	13972	-	ENSG00000170571	ENST00000505896	754048	EMB	embigin [Source:HGNC Symbol;Acc:HGNC:30465]
5	49658351	49658909	559	Hct116_peak_2381	199	1.81967	19.9901	14.4685	256	Distal Intergenic	50398027	50411998	13972	-	ENSG00000170571	ENST00000505896	753089	EMB	embigin [Source:HGNC Symbol;Acc:HGNC:30465]
5	49659314	49660375	1062	Hct116_peak_2382a	94	1.85945	9.45613	4.53439	301	Distal Intergenic	50398027	50411998	13972	-	ENSG00000170571	ENST00000505896	751623	EMB	embigin [Source:HGNC Symbol;Acc:HGNC:30465]
5	49659314	49660375	1062	Hct116_peak_2382b	75	1.84152	7.50483	2.75744	746	Distal Intergenic	50398027	50411998	13972	-	ENSG00000170571	ENST00000505896	751623	EMB	embigin [Source:HGNC Symbol;Acc:HGNC:30465]
5	49660735	49661148	414	Hct116_peak_2383	122	2.65083	12.2643	7.15633	272	Distal Intergenic	50398027	50411998	13972	-	ENSG00000170571	ENST00000505896	750850	EMB	embigin [Source:HGNC Symbol;Acc:HGNC:30465]
5	49661291	49661865	575	Hct116_peak_2384	182	1.95637	18.298	12.8661	278	Distal Intergenic	50398027	50411998	13972	-	ENSG00000170571	ENST00000505896	750133	EMB	embigin [Source:HGNC Symbol;Acc:HGNC:30465]
5	49666197	49666870	674	Hct116_peak_2385	213	2.8317	21.3935	15.8061	454	Distal Intergenic	50398027	50411998	13972	-	ENSG00000170571	ENST00000505896	745128	EMB	embigin [Source:HGNC Symbol;Acc:HGNC:30465]
11	7246811	7247203	393	Hct116_peak_666	36	3.13307	3.66934	0.01234	241	Intron (ENST00000524820/ENSG00000170743, intron 1 of 8)	7251904	7469043	217140	+	ENSG00000170743	ENST00000318881	-4701	SYT9	synaptotagmin 9 [Source:HGNC Symbol;Acc:HGNC:19265]
2	17932689	17933064	376	Hct116_peak_1469	29	2.74144	2.94685	0	87	3' UTR	17879383	17931231	51849	+	ENSG00000170745	ENST00000419802	53306	KCNS3	potassium voltage-gated channel modifier subfamily S member 3 [Source:HGNC Symbol;Acc:HGNC:6302]
6	52043471	52043756	286	Hct116_peak_2606	36	3.13307	3.66934	0.01234	280	Exon (ENST00000371117/ENSG00000170927, exon 26 of 67)	51720849	52087610	366762	-	ENSG00000170927	ENST00000340994	43854	PKHD1	PKHD1 ciliary IPT domain containing fibrocystin/polyductin [Source:HGNC Symbol;Acc:HGNC:9016]
11	31369911	31370196	286	Hct116_peak_699	32	2.68823	3.2756	0.01234	136	Promoter (<=1kb)	31369864	31408319	38456	+	ENSG00000170946	ENST00000526529	47	DNAJC24	DnaJ heat shock protein family (Hsp40) member C24 [Source:HGNC Symbol;Acc:HGNC:26979]
11	30883086	30883640	555	Hct116_peak_698	36	3.13307	3.66934	0.01234	100	3' UTR	30863603	30906705	43103	-	ENSG00000170959	ENST00000303697	23065	DCDC1	doublecortin domain containing 1 [Source:HGNC Symbol;Acc:HGNC:20625]
8	142296635	142296930	296	Hct116_peak_3348	29	2.68626	2.98989	0	120	Intron (ENST00000524325/ENSG00000171045, intron 10 of 13)	142271567	142279997	8431	-	ENSG00000171045	ENST00000521825	-16638	TSNARE1	t-SNARE domain containing 1 [Source:HGNC Symbol;Acc:HGNC:26437]
2	29300871	29301176	306	Hct116_peak_1487	37	3.09923	3.78003	0.09522	91	Intron (ENST00000389048/ENSG00000171094, intron 8 of 28)	29286410	29319211	32802	-	ENSG00000171094	ENST00000498037	18035	ALK	ALK receptor tyrosine kinase [Source:HGNC Symbol;Acc:HGNC:427]
19	5814153	5814438	286	Hct116_peak_1418	26	2.5633	2.6837	0	238	Intron (ENST00000303212/ENSG00000171119, intron 1 of 2)	5805067	5828324	23258	+	ENSG00000171119	ENST00000303212	9086	NRTN	neurturin [Source:HGNC Symbol;Acc:HGNC:8007]
2	45866535	45867081	547	Hct116_peak_1510	26	2.48032	2.67352	0	98	Intron (ENST00000306156/ENSG00000171132, intron 2 of 14)	45978095	45984681	6587	+	ENSG00000171132	ENST00000489067	-111014	PRKCE	protein kinase C epsilon [Source:HGNC Symbol;Acc:HGNC:9401]
9	111344002	111344549	548	Hct116_peak_3448	37	3.07307	3.73907	0.06459	311	Distal Intergenic	111327229	111330224	2996	-	ENSG00000171133	ENST00000302681	-13778	OR2K2	olfactory receptor family 2 subfamily K member 2 [Source:HGNC Symbol;Acc:HGNC:8264]
4	70434203	70434552	350	Hct116_peak_2209	29	2.68626	2.98989	0	114	Intron (ENST00000515308/ENSG00000171195, intron 1 of 2)	70430492	70482996	52505	+	ENSG00000171195	ENST00000413702	3711	MUC7	mucin 7, secreted [Source:HGNC Symbol;Acc:HGNC:7518]
17	80124735	80125190	456	Hct116_peak_1359	31	2.58513	3.10203	0	349	Distal Intergenic	80116826	80119275	2450	+	ENSG00000171298	ENST00000573556	7909	GAA	alpha glucosidase [Source:HGNC Symbol;Acc:HGNC:4065]
12	117575723	117576009	287	Hct116_peak_942	32	2.82709	3.20487	0.01234	276	Intron (ENST00000425217/ENSG00000171435, intron 7 of 19)	117539472	117555229	15758	-	ENSG00000171435	ENST00000543793	-20494	KSR2	kinase suppressor of ras 2 [Source:HGNC Symbol;Acc:HGNC:18610]
5	76909628	76909944	317	Hct116_peak_2409	30	2.75487	3.09476	0	160	Intron (ENST00000317593/ENSG00000171643, intron 4 of 4)	76875301	76921026	45726	+	ENSG00000171643	ENST00000613039	34327	S100Z	S100 calcium binding protein Z [Source:HGNC Symbol;Acc:HGNC:30367]
18	63133309	63133594	286	Hct116_peak_1402	33	2.93134	3.36344	0.01234	120	Intron (ENST00000677635/ENSG00000171791, intron 1 of 1)	63123346	63138411	15066	-	ENSG00000171791	ENST00000677635	4817	BCL2	BCL2 apoptosis regulator [Source:HGNC Symbol;Acc:HGNC:990]
1	11204616	11204901	286	Hct116_peak_11	23	2.37015	2.39807	0	96	Exon (ENST00000361445/ENSG00000198793, exon 26 of 58)	11193627	11195178	1552	+	ENSG00000171819	ENST00000476934	10989	ANGPTL7	angiopoietin like 7 [Source:HGNC Symbol;Acc:HGNC:24078]
5	150622560	150622845	286	Hct116_peak_2506	36	3.13307	3.66934	0.01234	252	Promoter (1-2kb)	150624715	150648914	24200	+	ENSG00000171992	ENST00000518872	-1870	SYNPO	synaptopodin [Source:HGNC Symbol;Acc:HGNC:30672]
9	64367889	64368174	286	Hct116_peak_3393	40	3.26609	4.04023	0.228	124	Promoter (1-2kb)	64369394	64413142	43749	+	ENSG00000172014	ENST00000357336	-1220	ANKRD20A4P	ankyrin repeat domain 20 family member A4, pseudogene [Source:HGNC Symbol;Acc:HGNC:31982]
15	88685940	88686339	400	Hct116_peak_1094	36	3.13307	3.66934	0.01234	205	Distal Intergenic	88652036	88655625	3590	+	ENSG00000172183	ENST00000546338	33904	ISG20	interferon stimulated exonuclease gene 20 [Source:HGNC Symbol;Acc:HGNC:6130]
1	71447447	71447732	286	Hct116_peak_98	44	3.52471	4.44077	0.31695	195	Intron (ENST00000654734/ENSG00000229956, intron 5 of 6)	71407492	71439838	32347	-	ENSG00000172260	ENST00000474357	-7609	NEGR1	neuronal growth regulator 1 [Source:HGNC Symbol;Acc:HGNC:17302]
1	72047981	72048392	412	Hct116_peak_100	29	2.74144	2.94685	0	114	Intron (ENST00000357731/ENSG00000172260, intron 1 of 6)	71697946	72100917	402972	-	ENSG00000172260	ENST00000467479	52525	NEGR1	neuronal growth regulator 1 [Source:HGNC Symbol;Acc:HGNC:17302]
3	67564688	67564983	296	Hct116_peak_1959	23	2.33112	2.34026	0	111	Intron (ENST00000493112/ENSG00000172340, intron 2 of 10)	67374719	67528222	153504	-	ENSG00000172340	ENST00000460567	-36466	SUCLG2	succinate-CoA ligase GDP-forming subunit beta [Source:HGNC Symbol;Acc:HGNC:11450]
15	81212999	81213306	308	Hct116_peak_1086	36	3.13307	3.66934	0.01234	104	Intron (ENST00000560241/ENSG00000172349, intron 1 of 12)	81196879	81314058	117180	+	ENSG00000172349	ENST00000683961	16120	IL16	interleukin 16 [Source:HGNC Symbol;Acc:HGNC:5980]
11	58451788	58452075	288	Hct116_peak_720	48	3.66185	4.85569	0.59958	210	Distal Intergenic	58439077	58442758	3682	-	ENSG00000172362	ENST00000641921	-9030	OR5B12	olfactory receptor family 5 subfamily B member 12 [Source:HGNC Symbol;Acc:HGNC:15432]
11	58419690	58420148	459	Hct116_peak_719	61	4.30797	6.11216	1.52878	253	Downstream (1-2kb)	58422265	58423313	1049	-	ENSG00000172365	ENST00000302581	3165	OR5B2	olfactory receptor family 5 subfamily B member 2 [Source:HGNC Symbol;Acc:HGNC:8323]
6	43651232	43651758	527	Hct116_peak_2599	34	2.87863	3.43312	0.01234	408	Intron (ENST00000372163/ENSG00000172426, intron 2 of 4)	43645046	43672599	27554	+	ENSG00000172426	ENST00000372165	6186	RSPH9	radial spoke head component 9 [Source:HGNC Symbol;Acc:HGNC:21057]
1	59531653	59531982	330	Hct116_peak_72	29	2.71055	2.90122	0	146	Intron (ENST00000634606/ENSG00000172456, intron 6 of 16)	59512316	59660423	148108	+	ENSG00000172456	ENST00000485720	19337	FGGY	FGGY carbohydrate kinase domain containing [Source:HGNC Symbol;Acc:HGNC:25610]
1	59540348	59540687	340	Hct116_peak_73	65	4.39422	6.51155	1.88032	168	Intron (ENST00000634606/ENSG00000172456, intron 6 of 16)	59553918	59762728	208811	+	ENSG00000172456	ENST00000371210	-13231	FGGY	FGGY carbohydrate kinase domain containing [Source:HGNC Symbol;Acc:HGNC:25610]
2	967677	967962	286	Hct116_peak_1451	29	2.74144	2.94685	0	187	Intron (ENST00000308624/ENSG00000172554, intron 1 of 16)	950939	1367613	416675	+	ENSG00000172554	ENST00000407292	16738	SNTG2	syntrophin gamma 2 [Source:HGNC Symbol;Acc:HGNC:13741]
12	20285925	20286300	376	Hct116_peak_839	58	4.14051	5.84532	1.32647	173	Distal Intergenic	20368537	20688583	320047	+	ENSG00000172572	ENST00000359062	-82237	PDE3A	phosphodiesterase 3A [Source:HGNC Symbol;Acc:HGNC:8778]
3	130335283	130335568	286	Hct116_peak_2019	52	3.91634	5.25636	0.84737	226	Distal Intergenic	130345516	130484844	139329	+	ENSG00000172752	ENST00000265379	-9948	COL6A5	collagen type VI alpha 5 chain [Source:HGNC Symbol;Acc:HGNC:26674]
3	130350788	130351073	286	Hct116_peak_2020	36	3.13307	3.66934	0.01234	127	Intron (ENST00000265379/ENSG00000172752, intron 1 of 42)	130345516	130484844	139329	+	ENSG00000172752	ENST00000312481	5272	COL6A5	collagen type VI alpha 5 chain [Source:HGNC Symbol;Acc:HGNC:26674]
16	66938129	66938414	286	Hct116_peak_1180	23	2.35047	2.36893	0	107	Promoter (2-3kb)	66940592	66941756	1165	+	ENSG00000172831	ENST00000561843	-2178	CES2	carboxylesterase 2 [Source:HGNC Symbol;Acc:HGNC:1864]
2	173962998	173963330	333	Hct116_peak_1644	38	3.15293	3.86395	0.15979	170	Promoter (<=1kb)	173956074	173963379	7306	-	ENSG00000172845	ENST00000483084	49	SP3	Sp3 transcription factor [Source:HGNC Symbol;Acc:HGNC:11208]
12	52651983	52652316	334	Hct116_peak_866	23	2.33112	2.34026	0	170	Promoter (<=1kb)	52644558	52652211	7654	-	ENSG00000172867	ENST00000309680	0	KRT2	keratin 2 [Source:HGNC Symbol;Acc:HGNC:6439]
10	98611818	98612103	286	Hct116_peak_427	23	2.37015	2.39807	0	86	Intron (ENST00000404542/ENSG00000172987, intron 6 of 8)	98457077	98744071	286995	-	ENSG00000172987	ENST00000404542	131968	HPSE2	heparanase 2 (inactive) [Source:HGNC Symbol;Acc:HGNC:18374]
10	98819535	98819820	286	Hct116_peak_428	29	2.68626	2.98989	0	83	Intron (ENST00000370552/ENSG00000172987, intron 3 of 11)	98457077	98744071	286995	-	ENSG00000172987	ENST00000404542	-75464	HPSE2	heparanase 2 (inactive) [Source:HGNC Symbol;Acc:HGNC:18374]
10	99238770	99239148	379	Hct116_peak_439	32	2.79036	3.29319	0.01234	160	Promoter (2-3kb)	98459317	99235862	776546	-	ENSG00000172987	ENST00000628193	-2908	HPSE2	heparanase 2 (inactive) [Source:HGNC Symbol;Acc:HGNC:18374]
2	62070554	62070839	286	Hct116_peak_1529	40	3.29567	4.08618	0.228	121	Intron (ENST00000472729/ENSG00000173163, intron 2 of 2)	62135845	62146926	11082	+	ENSG00000173163	ENST00000444166	-65006	COMMD1	copper metabolism domain containing 1 [Source:HGNC Symbol;Acc:HGNC:23024]
11	67036182	67036508	327	Hct116_peak_729	55	3.95639	5.5501	1.095	160	Intron (ENST00000393946/ENSG00000173227, intron 6 of 10)	67030100	67039931	9832	+	ENSG00000173227	ENST00000525149	6082	SYT12	synaptotagmin 12 [Source:HGNC Symbol;Acc:HGNC:18381]
3	121773730	121774138	409	Hct116_peak_2005	29	2.59168	2.97559	0	242	Intron (ENST00000310864/ENSG00000173226, intron 13 of 14)	121663203	121749767	86565	-	ENSG00000173230	ENST00000614479	-23963	GOLGB1	golgin B1 [Source:HGNC Symbol;Acc:HGNC:4429]
8	9621325	9621610	286	Hct116_peak_2894	29	2.64238	2.9227	0	102	Intron (ENST00000310430/ENSG00000173273, intron 3 of 26)	9615290	9707008	91719	+	ENSG00000173273	ENST00000518027	6035	TNKS	tankyrase [Source:HGNC Symbol;Acc:HGNC:11941]
1	57095285	57095570	286	Hct116_peak_68	44	3.52471	4.44077	0.31695	93	Intron (ENST00000371236/ENSG00000173406, intron 4 of 14)	57071178	57136583	65406	-	ENSG00000173406	ENST00000489267	41013	DAB1	DAB adaptor protein 1 [Source:HGNC Symbol;Acc:HGNC:2661]
1	230987652	230988021	370	Hct116_peak_281	29	2.74144	2.94685	0	123	Intron (ENST00000497753/ENSG00000173409, intron 1 of 4)	230995760	231000595	4836	+	ENSG00000173409	ENST00000459891	-7739	ARV1	ARV1 homolog, fatty acid homeostasis modulator [Source:HGNC Symbol;Acc:HGNC:29561]
18	7961344	7961629	286	Hct116_peak_1369	47	3.56502	4.70229	0.52472	142	Intron (ENST00000332175/ENSG00000173482, intron 7 of 30)	7946870	8069712	122843	+	ENSG00000173482	ENST00000578916	14474	PTPRM	protein tyrosine phosphatase receptor type M [Source:HGNC Symbol;Acc:HGNC:9675]
18	8246073	8246469	397	Hct116_peak_1370	29	2.73676	2.93993	0	326	Promoter (1-2kb)	8247874	8270447	22574	+	ENSG00000173482	ENST00000580838	-1405	PTPRM	protein tyrosine phosphatase receptor type M [Source:HGNC Symbol;Acc:HGNC:9675]
21	45525375	45525660	286	Hct116_peak_1831	43	3.485	4.37943	0.31695	143	Intron (ENST00000417954/ENSG00000173638, intron 3 of 4)	45493572	45531541	37970	-	ENSG00000173638	ENST00000417954	5881	SLC19A1	solute carrier family 19 member 1 [Source:HGNC Symbol;Acc:HGNC:10937]
11	66836975	66837260	286	Hct116_peak_728	48	3.66185	4.85569	0.59958	181	Intron (ENST00000525908/ENSG00000173715, intron 14 of 16)	66842835	66846526	3692	+	ENSG00000173653	ENST00000533277	-5575	RCE1	Ras converting CAAX endopeptidase 1 [Source:HGNC Symbol;Acc:HGNC:13721]
3	124991698	124991986	289	Hct116_peak_2010	38	3.15293	3.86395	0.15979	140	Intron (ENST00000311127/ENSG00000173706, intron 12 of 16)	124967477	125002020	34544	-	ENSG00000173706	ENST00000487661	10034	HEG1	heart development protein with EGF like domains 1 [Source:HGNC Symbol;Acc:HGNC:29227]
3	44251178	44251463	286	Hct116_peak_1932	36	3.04734	3.69875	0.03299	220	Intron (ENST00000309765/ENSG00000173769, intron 2 of 19)	44241886	44332098	90213	+	ENSG00000173769	ENST00000309765	9292	TOPAZ1	testis and ovary specific PAZ domain containing 1 [Source:HGNC Symbol;Acc:HGNC:24746]
5	126914133	126914479	347	Hct116_peak_2473	36	3.04734	3.69875	0.03299	219	Promoter (<=1kb)	126898873	126914990	16118	-	ENSG00000173926	ENST00000504239	511	MARCHF3	membrane associated ring-CH-type finger 3 [Source:HGNC Symbol;Acc:HGNC:28728]
15	41760886	41761171	286	Hct116_peak_1067	24	2.354	2.47807	0	197	Promoter (1-2kb)	41759498	41769290	9793	+	ENSG00000174197	ENST00000568255	1388	MGA	MAX dimerization protein MGA [Source:HGNC Symbol;Acc:HGNC:14010]
1	241893737	241894262	526	Hct116_peak_293	30	2.75487	3.09476	0	367	Intron (ENST00000518741/ENSG00000174371, intron 2 of 2)	241885357	241895148	9792	+	ENSG00000174371	ENST00000518741	8380	EXO1	exonuclease 1 [Source:HGNC Symbol;Acc:HGNC:3511]
13	106453206	106453683	478	Hct116_peak_1009	36	3.04734	3.69875	0.03299	284	Distal Intergenic	106425773	106426122	350	+	ENSG00000174418	ENST00000446059	27433	RPL35P9	ribosomal protein L35 pseudogene 9 [Source:HGNC Symbol;Acc:HGNC:39402]
7	146732939	146733224	286	Hct116_peak_2873	52	3.91634	5.25636	0.84737	220	Intron (ENST00000625365/ENSG00000174469, intron 2 of 3)	146774271	147162172	387902	+	ENSG00000174469	ENST00000636561	-41047	CNTNAP2	contactin associated protein 2 [Source:HGNC Symbol;Acc:HGNC:13830]
7	146945217	146945502	286	Hct116_peak_2874	36	3.13307	3.66934	0.01234	99	Intron (ENST00000361727/ENSG00000174469, intron 3 of 23)	146962892	148415768	1452877	+	ENSG00000174469	ENST00000636870	-17390	CNTNAP2	contactin associated protein 2 [Source:HGNC Symbol;Acc:HGNC:13830]
7	148138544	148139027	484	Hct116_peak_2875	26	2.56492	2.6861	0	87	Intron (ENST00000361727/ENSG00000174469, intron 16 of 23)	148133684	148415940	282257	+	ENSG00000174469	ENST00000628930	4860	CNTNAP2	contactin associated protein 2 [Source:HGNC Symbol;Acc:HGNC:13830]
7	148223406	148223751	346	Hct116_peak_2876	44	3.52471	4.44077	0.31695	149	Intron (ENST00000361727/ENSG00000174469, intron 19 of 23)	148263055	148420920	157866	+	ENSG00000174469	ENST00000636242	-39304	CNTNAP2	contactin associated protein 2 [Source:HGNC Symbol;Acc:HGNC:13830]
4	172657297	172657582	286	Hct116_peak_2322	36	3.13307	3.66934	0.01234	132	Intron (ENST00000506823/ENSG00000174473, intron 5 of 12)	172809360	173040100	230741	+	ENSG00000174473	ENST00000616459	-151778	GALNTL6	polypeptide N-acetylgalactosaminyltransferase like 6 [Source:HGNC Symbol;Acc:HGNC:33844]
4	172850445	172850730	286	Hct116_peak_2323	32	2.82709	3.20487	0.01234	85	Intron (ENST00000506823/ENSG00000174473, intron 7 of 12)	172809360	173040100	230741	+	ENSG00000174473	ENST00000616459	41085	GALNTL6	polypeptide N-acetylgalactosaminyltransferase like 6 [Source:HGNC Symbol;Acc:HGNC:33844]
2	95931885	95932357	473	Hct116_peak_1576	23	2.33112	2.34026	0	85	Intron (ENST00000456556/ENSG00000174501, intron 24 of 66)	95857479	95944694	87216	-	ENSG00000174501	ENST00000295246	12337	ANKRD36C	ankyrin repeat domain 36C [Source:HGNC Symbol;Acc:HGNC:32946]
3	167619957	167620363	407	Hct116_peak_2077	24	2.39016	2.4277	0	281	Promoter (1-2kb)	167478687	167621643	142957	-	ENSG00000174776	ENST00000472600	1280	WDR49	WD repeat domain 49 [Source:HGNC Symbol;Acc:HGNC:26587]
3	154483555	154483840	286	Hct116_peak_2064	29	2.64238	2.9227	0	223	Distal Intergenic	154334943	154430190	95248	-	ENSG00000174948	ENST00000389740	-53365	GPR149	G protein-coupled receptor 149 [Source:HGNC Symbol;Acc:HGNC:23627]
6	157658568	157658853	286	Hct116_peak_2697	31	2.77853	3.13086	0.00801	255	Intron (ENST00000414563/ENSG00000175048, intron 8 of 8)	157631122	157673529	42408	+	ENSG00000175048	ENST00000422910	27446	ZDHHC14	zinc finger DHHC-type palmitoyltransferase 14 [Source:HGNC Symbol;Acc:HGNC:20341]
3	141014647	141014932	286	Hct116_peak_2051	48	3.54638	4.88332	0.62057	173	Distal Intergenic	141051347	141148611	97265	+	ENSG00000175093	ENST00000310546	-36415	SPSB4	splA/ryanodine receptor domain and SOCS box containing 4 [Source:HGNC Symbol;Acc:HGNC:30630]
3	139000174	139000530	357	Hct116_peak_2045	29	2.66414	2.95603	0	229	Distal Intergenic	139005806	139357046	351241	+	ENSG00000175110	ENST00000495075	-5276	MRPS22	mitochondrial ribosomal protein S22 [Source:HGNC Symbol;Acc:HGNC:14508]
1	248809901	248810186	286	Hct116_peak_308	29	2.74144	2.94685	0	92	Downstream (<1kb)	248810446	248814173	3728	-	ENSG00000175137	ENST00000484202	3987	SH3BP5L	SH3 binding domain protein 5 like [Source:HGNC Symbol;Acc:HGNC:29360]
18	12809850	12810202	353	Hct116_peak_1373	35	3.03957	3.52768	0.01234	146	Intron (ENST00000327283/ENSG00000175354, intron 7 of 9)	12785506	12814305	28800	-	ENSG00000175354	ENST00000585666	4103	PTPN2	protein tyrosine phosphatase non-receptor type 2 [Source:HGNC Symbol;Acc:HGNC:9650]
5	96404370	96404700	331	Hct116_peak_2428	29	2.73676	2.93993	0	83	Intron (ENST00000502645/ENSG00000251314, intron 4 of 4)	96392925	96412985	20061	-	ENSG00000175426	ENST00000513085	8285	PCSK1	proprotein convertase subtilisin/kexin type 1 [Source:HGNC Symbol;Acc:HGNC:8743]
5	96404955	96405240	286	Hct116_peak_2429	61	4.30797	6.11216	1.52878	150	Intron (ENST00000502645/ENSG00000251314, intron 4 of 4)	96392925	96412985	20061	-	ENSG00000175426	ENST00000513085	7745	PCSK1	proprotein convertase subtilisin/kexin type 1 [Source:HGNC Symbol;Acc:HGNC:8743]
5	94713088	94713373	286	Hct116_peak_2426	29	2.66414	2.95603	0	103	Promoter (2-3kb)	94707525	94710693	3169	-	ENSG00000175471	ENST00000509850	-2395	MCTP1	multiple C2 and transmembrane domain containing 1 [Source:HGNC Symbol;Acc:HGNC:26183]
2	115282746	115283031	286	Hct116_peak_1585	44	3.52471	4.44077	0.31695	127	Intron (ENST00000436732/ENSG00000175497, intron 2 of 4)	115234456	115525972	291517	+	ENSG00000175497	ENST00000419287	48290	DPP10	dipeptidyl peptidase like 10 [Source:HGNC Symbol;Acc:HGNC:20823]
16	13881832	13882145	314	Hct116_peak_1122	44	3.52471	4.44077	0.31695	132	Distal Intergenic	13920138	13952348	32211	+	ENSG00000175595	ENST00000682617	-37993	ERCC4	ERCC excision repair 4, endonuclease catalytic subunit [Source:HGNC Symbol;Acc:HGNC:3436]
9	94282138	94282432	295	Hct116_peak_3418	59	4.02938	5.91365	1.38516	145	Intron (ENST00000395395/ENSG00000175787, intron 2 of 4)	94278758	94295846	17089	+	ENSG00000175787	ENST00000480716	3380	ZNF169	zinc finger protein 169 [Source:HGNC Symbol;Acc:HGNC:12957]
7	73878089	73878374	286	Hct116_peak_2768	36	3.13307	3.66934	0.01234	220	Distal Intergenic	73861172	73865890	4719	+	ENSG00000175877	ENST00000426490	16917	TMEM270	transmembrane protein 270 [Source:HGNC Symbol;Acc:HGNC:23018]
14	69492926	69493211	286	Hct116_peak_1035	32	2.82709	3.20487	0.01234	268	Intron (ENST00000556123/ENSG00000175985, intron 1 of 1)	69484728	69531551	46824	+	ENSG00000175985	ENST00000322564	8198	PLEKHD1	pleckstrin homology and coiled-coil domain containing D1 [Source:HGNC Symbol;Acc:HGNC:20148]
5	147662451	147662924	474	Hct116_peak_2504	36	3.13307	3.66934	0.01234	93	Promoter (1-2kb)	147648376	147661446	13071	-	ENSG00000176049	ENST00000507343	-1005	JAKMIP2	janus kinase and microtubule interacting protein 2 [Source:HGNC Symbol;Acc:HGNC:29067]
5	147664604	147664889	286	Hct116_peak_2505	29	2.74144	2.94685	0	141	Intron (ENST00000616793/ENSG00000176049, intron 2 of 21)	147648376	147661446	13071	-	ENSG00000176049	ENST00000507343	-3158	JAKMIP2	janus kinase and microtubule interacting protein 2 [Source:HGNC Symbol;Acc:HGNC:29067]
13	50463418	50463703	286	Hct116_peak_972	23	2.35047	2.36893	0	172	Intron (ENST00000461527/ENSG00000176124, intron 5 of 5)	50492644	50512893	20250	+	ENSG00000176124	ENST00000484606	-28941	DLEU1	deleted in lymphocytic leukemia 1 [Source:HGNC Symbol;Acc:HGNC:13747]
13	50492630	50492915	286	Hct116_peak_973	33	2.92948	3.36062	0.01234	134	Promoter (<=1kb)	50492644	50512893	20250	+	ENSG00000176124	ENST00000484606	0	DLEU1	deleted in lymphocytic leukemia 1 [Source:HGNC Symbol;Acc:HGNC:13747]
18	70117999	70118284	286	Hct116_peak_1408	31	2.77853	3.13086	0.00801	229	Intron (ENST00000640769/ENSG00000176225, intron 26 of 48)	70091545	70109693	18149	-	ENSG00000176225	ENST00000581709	-8306	RTTN	rotatin [Source:HGNC Symbol;Acc:HGNC:18654]
15	92008795	92009080	286	Hct116_peak_1101	44	3.52471	4.44077	0.31695	138	Intron (ENST00000318445/ENSG00000176463, intron 2 of 9)	91941318	92104537	163220	+	ENSG00000176463	ENST00000556649	67477	SLCO3A1	solute carrier organic anion transporter family member 3A1 [Source:HGNC Symbol;Acc:HGNC:10952]
8	87271831	87272263	433	Hct116_peak_3021	26	2.41941	2.69697	0	147	Intron (ENST00000518476/ENSG00000176571, intron 6 of 10)	87286555	87487740	201186	+	ENSG00000176571	ENST00000523299	-14292	CNBD1	cyclic nucleotide binding domain containing 1 [Source:HGNC Symbol;Acc:HGNC:26663]
8	87405484	87405817	334	Hct116_peak_3022	33	2.9032	3.32068	0.01234	145	Intron (ENST00000523299/ENSG00000176571, intron 3 of 5)	87351733	87615219	263487	+	ENSG00000176571	ENST00000521593	53751	CNBD1	cyclic nucleotide binding domain containing 1 [Source:HGNC Symbol;Acc:HGNC:26663]
10	122767394	122767679	286	Hct116_peak_597	36	3.13307	3.66934	0.01234	151	Intron (ENST00000636837/ENSG00000176584, intron 5 of 23)	122756694	122797645	40952	+	ENSG00000176584	ENST00000439464	10700	DMBT1L1	deleted in malignant brain tumors 1 like 1 (pseudogene) [Source:HGNC Symbol;Acc:HGNC:49497]
10	122800750	122801035	286	Hct116_peak_598	36	2.99715	3.61996	0.01234	116	Intron (ENST00000636837/ENSG00000176584, intron 18 of 23)	122796691	122799180	2490	+	ENSG00000176584	ENST00000605982	4059	DMBT1L1	deleted in malignant brain tumors 1 like 1 (pseudogene) [Source:HGNC Symbol;Acc:HGNC:49497]
1	248327803	248328178	376	Hct116_peak_305	29	2.74144	2.94685	0	116	Distal Intergenic	248323630	248324568	939	-	ENSG00000177186	ENST00000317965	-3235	OR2M7	olfactory receptor family 2 subfamily M member 7 [Source:HGNC Symbol;Acc:HGNC:19594]
2	214708974	214709259	286	Hct116_peak_1697	43	3.485	4.37943	0.31695	101	Distal Intergenic	214697727	214698059	333	+	ENSG00000177261	ENST00000312710	11247	ENSAP3	endosulfine alpha pseudogene 3 [Source:HGNC Symbol;Acc:HGNC:37946]
6	137372252	137372604	353	Hct116_peak_2681	45	3.44359	4.50904	0.36971	146	Distal Intergenic	137492199	137494394	2196	-	ENSG00000177468	ENST00000367734	121790	OLIG3	oligodendrocyte transcription factor 3 [Source:HGNC Symbol;Acc:HGNC:18003]
8	118399425	118399763	339	Hct116_peak_3222	31	2.70734	3.16094	0.01234	243	Intron (ENST00000430457/ENSG00000225885, intron 2 of 2)	118197306	118439861	242556	-	ENSG00000177570	ENST00000453675	40098	SAMD12	sterile alpha motif domain containing 12 [Source:HGNC Symbol;Acc:HGNC:31750]
10	118201532	118202000	469	Hct116_peak_574	52	3.63684	5.25608	0.84737	236	Promoter (2-3kb)	118204289	118206581	2293	+	ENSG00000177640	ENST00000614455	-2289	CASC2	cancer susceptibility 2 [Source:HGNC Symbol;Acc:HGNC:22933]
4	182013199	182013589	391	Hct116_peak_2340	26	2.56492	2.6861	0	144	Intron (ENST00000509012/ENSG00000177822, intron 2 of 4)	182079629	182085084	5456	-	ENSG00000177822	ENST00000505537	71495	TENM3-AS1	TENM3 antisense RNA 1 [Source:HGNC Symbol;Acc:HGNC:28076]
4	182154352	182154637	286	Hct116_peak_2341	25	2.4737	2.55129	0	248	Intron (ENST00000513201/ENSG00000218336, intron 1 of 3)	182143491	182145249	1759	-	ENSG00000177822	ENST00000508968	-9103	TENM3-AS1	TENM3 antisense RNA 1 [Source:HGNC Symbol;Acc:HGNC:28076]
4	18048046	18048436	391	Hct116_peak_2144	23	2.33112	2.34026	0	94	Distal Intergenic	17841199	18021876	180678	-	ENSG00000178177	ENST00000675131	-26170	LCORL	ligand dependent nuclear receptor corepressor like [Source:HGNC Symbol;Acc:HGNC:30776]
11	77592904	77593189	286	Hct116_peak_738	29	2.64238	2.9227	0	258	Promoter (2-3kb)	77589953	77610356	20404	+	ENSG00000178301	ENST00000313578	2951	AQP11	aquaporin 11 [Source:HGNC Symbol;Acc:HGNC:19940]
7	1159944	1160398	455	Hct116_peak_2719	30	2.75487	3.09476	0	184	Promoter (<=1kb)	1152071	1160178	8108	-	ENSG00000178381	ENST00000401903	0	ZFAND2A	zinc finger AN1-type containing 2A [Source:HGNC Symbol;Acc:HGNC:28073]
7	37579528	37579933	406	Hct116_peak_2753	33	2.93134	3.36344	0.01234	330	Distal Intergenic	37585500	37586329	830	-	ENSG00000178503	ENST00000320802	6396	NECAP1P1	NECAP endocytosis associated 1 pseudogene 1 [Source:HGNC Symbol;Acc:HGNC:43912]
2	212112656	212113145	490	Hct116_peak_1693	30	2.62912	3.03573	0	210	Intron (ENST00000402597/ENSG00000178568, intron 1 of 25)	211375717	212124907	749191	-	ENSG00000178568	ENST00000402597	11762	ERBB4	erb-b2 receptor tyrosine kinase 4 [Source:HGNC Symbol;Acc:HGNC:3432]
3	139489198	139489754	557	Hct116_peak_2048	39	3.12435	3.99511	0.228	334	Intron (ENST00000662234/ENSG00000248932, intron 4 of 7)	139493809	139494937	1129	+	ENSG00000178631	ENST00000415794	-4055	ACTG1P1	actin gamma 1 pseudogene 1 [Source:HGNC Symbol;Acc:HGNC:146]
5	61620487	61620772	286	Hct116_peak_2392	34	2.95625	3.40128	0.01234	213	Intron (ENST00000671203/ENSG00000178722, intron 2 of 7)	61613885	61733368	119484	+	ENSG00000178722	ENST00000669536	6602	C5orf64	chromosome 5 putative open reading frame 64 [Source:HGNC Symbol;Acc:HGNC:26744]
2	238157516	238157824	309	Hct116_peak_1723	29	2.74144	2.94685	0	125	Promoter (1-2kb)	238158970	238168890	9921	+	ENSG00000178752	ENST00000546354	-1146	ERFE	erythroferrone [Source:HGNC Symbol;Acc:HGNC:26727]
7	66488010	66488295	286	Hct116_peak_2765	26	2.5633	2.6837	0	140	Promoter (<=1kb)	66409143	66487990	78848	-	ENSG00000179406	ENST00000639086	-20	LINC00174	long intergenic non-protein coding RNA 174 [Source:HGNC Symbol;Acc:HGNC:27788]
7	143020406	143020691	286	Hct116_peak_2866	36	3.09778	3.61588	0.01234	84	Distal Intergenic	143026200	143027132	933	-	ENSG00000179468	ENST00000350513	6441	OR9A2	olfactory receptor family 9 subfamily A member 2 [Source:HGNC Symbol;Acc:HGNC:15093]
7	127560058	127560343	286	Hct116_peak_2838	43	3.485	4.37943	0.31695	139	Distal Intergenic	127580628	127585596	4969	-	ENSG00000179562	ENST00000321407	25253	GCC1	GRIP and coiled-coil domain containing 1 [Source:HGNC Symbol;Acc:HGNC:19095]
14	63329419	63329704	286	Hct116_peak_1033	33	2.92948	3.36062	0.01234	245	Distal Intergenic	63312835	63318935	6101	-	ENSG00000179600	ENST00000621500	-10484	GPHB5	glycoprotein hormone subunit beta 5 [Source:HGNC Symbol;Acc:HGNC:18055]
3	26830027	26830446	420	Hct116_peak_1905	29	2.74144	2.94685	0	234	Distal Intergenic	26694555	26710776	16222	+	ENSG00000179796	ENST00000456208	135472	LRRC3B	leucine rich repeat containing 3B [Source:HGNC Symbol;Acc:HGNC:28105]
13	42680411	42680831	421	Hct116_peak_965	26	2.56492	2.6861	0	103	Distal Intergenic	42781550	42791547	9998	+	ENSG00000179813	ENST00000537894	-100719	FAM216B	family with sequence similarity 216 member B [Source:HGNC Symbol;Acc:HGNC:26883]
2	50415529	50415893	365	Hct116_peak_1517	40	3.29776	4.08943	0.228	139	Promoter (1-2kb)	49921995	50417255	495261	-	ENSG00000179915	ENST00000635264	1362	NRXN1	neurexin 1 [Source:HGNC Symbol;Acc:HGNC:8008]
2	50503088	50503467	380	Hct116_peak_1518	36	3.13307	3.66934	0.01234	182	Intron (ENST00000401669/ENSG00000179915, intron 13 of 22)	50465106	50506967	41862	-	ENSG00000179915	ENST00000462791	3500	NRXN1	neurexin 1 [Source:HGNC Symbol;Acc:HGNC:8008]
2	51215353	51215747	395	Hct116_peak_1519	32	2.87738	3.28141	0.01234	316	Intron (ENST00000440698/ENSG00000231918, intron 2 of 10)	51201943	51221764	19822	-	ENSG00000179915	ENST00000416262	6017	NRXN1	neurexin 1 [Source:HGNC Symbol;Acc:HGNC:8008]
12	99522064	99522408	345	Hct116_peak_915	40	3.29776	4.08943	0.228	209	Intron (ENST00000547776/ENSG00000185046, intron 9 of 25)	99647753	99650114	2362	+	ENSG00000180219	ENST00000324341	-125345	FAM71C	family with sequence similarity 71 member C [Source:HGNC Symbol;Acc:HGNC:28594]
15	20420296	20420663	368	Hct116_peak_1060	33	2.93134	3.36344	0.01234	160	Intron (ENST00000426501/ENSG00000180229, intron 14 of 15)	20439270	20440670	1401	-	ENSG00000180229	ENST00000454045	20007	HERC2P3	hect domain and RLD 2 pseudogene 3 [Source:HGNC Symbol;Acc:HGNC:4871]
20	4748572	4748857	286	Hct116_peak_1732	36	3.13307	3.66934	0.01234	41	Distal Intergenic	4731282	4740668	9387	-	ENSG00000180259	ENST00000423718	-7904	PRNT	prion locus lncRNA, testis expressed [Source:HGNC Symbol;Acc:HGNC:18046]
1	242585407	242585692	286	Hct116_peak_295	26	2.56492	2.6861	0	95	Distal Intergenic	242082986	242524697	441712	-	ENSG00000180287	ENST00000536534	-60710	PLD5	phospholipase D family member 5 [Source:HGNC Symbol;Acc:HGNC:26879]
4	89115738	89116023	286	Hct116_peak_2226	26	2.46145	2.6444	0	96	Promoter (2-3kb)	89112817	89114899	2083	+	ENSG00000180346	ENST00000317005	2921	TIGD2	tigger transposable element derived 2 [Source:HGNC Symbol;Acc:HGNC:18333]
11	58225174	58225512	339	Hct116_peak_718	44	3.52471	4.44077	0.31695	112	Downstream (2-3kb)	58227882	58228918	1037	-	ENSG00000180475	ENST00000316770	3406	OR10Q1	olfactory receptor family 10 subfamily Q member 1 [Source:HGNC Symbol;Acc:HGNC:15134]
8	97261567	97261980	414	Hct116_peak_3086	34	3.01128	3.48478	0.01234	293	Distal Intergenic	97273488	97277928	4441	-	ENSG00000180543	ENST00000322128	15948	TSPYL5	TSPY like 5 [Source:HGNC Symbol;Acc:HGNC:29367]
8	97262651	97263644	994	Hct116_peak_3087	34	2.78265	3.43333	0.01234	217	Distal Intergenic	97273488	97277928	4441	-	ENSG00000180543	ENST00000322128	14284	TSPYL5	TSPY like 5 [Source:HGNC Symbol;Acc:HGNC:29367]
8	97292037	97292463	427	Hct116_peak_3088	46	3.41044	4.6587	0.48954	258	Distal Intergenic	97273488	97277928	4441	-	ENSG00000180543	ENST00000322128	-14109	TSPYL5	TSPY like 5 [Source:HGNC Symbol;Acc:HGNC:29367]
3	192863662	192864095	434	Hct116_peak_2118	34	2.98351	3.44265	0.01234	192	Intron (ENST00000392452/ENSG00000180611, intron 1 of 1)	192796815	192917856	121042	-	ENSG00000180611	ENST00000392452	53761	MB21D2	Mab-21 domain containing 2 [Source:HGNC Symbol;Acc:HGNC:30438]
3	192957847	192958258	412	Hct116_peak_2119	67	4.36517	6.73667	2.08042	231	Distal Intergenic	192796815	192917856	121042	-	ENSG00000180611	ENST00000392452	-39991	MB21D2	Mab-21 domain containing 2 [Source:HGNC Symbol;Acc:HGNC:30438]
11	57920702	57921163	462	Hct116_peak_717	29	2.74144	2.94685	0	146	Promoter (2-3kb)	57917297	57918239	943	-	ENSG00000180714	ENST00000527448	-2463	OR5AZ1P	olfactory receptor family 5 subfamily AZ member 1 pseudogene [Source:HGNC Symbol;Acc:HGNC:15262]
11	4654630	4655023	394	Hct116_peak_661	40	3.29567	4.08618	0.228	240	3' UTR	4660853	4661763	911	-	ENSG00000180723	ENST00000422578	6740	OR51A9P	olfactory receptor family 51 subfamily A member 9 pseudogene [Source:HGNC Symbol;Acc:HGNC:15190]
17	5086022	5086307	286	Hct116_peak_1254	36	3.13307	3.66934	0.01234	251	Intron (ENST00000318833/ENSG00000180787, intron 1 of 1)	5078467	5096374	17908	+	ENSG00000180787	ENST00000318833	7555	ZFP3	ZFP3 zinc finger protein [Source:HGNC Symbol;Acc:HGNC:12861]
3	8790552	8790837	286	Hct116_peak_1876	48	3.66185	4.85569	0.59958	185	Intron (ENST00000472766/ENSG00000182533, intron 2 of 2)	8768058	8769628	1571	-	ENSG00000180914	ENST00000431493	-20924	OXTR	oxytocin receptor [Source:HGNC Symbol;Acc:HGNC:8529]
11	6117226	6117601	376	Hct116_peak_663	40	3.29567	4.08618	0.228	325	Intron (ENST00000529961/ENSG00000254444, intron 1 of 2)	6107684	6108835	1152	+	ENSG00000180919	ENST00000316529	9542	OR56B4	olfactory receptor family 56 subfamily B member 4 [Source:HGNC Symbol;Acc:HGNC:15248]
14	52607298	52607609	312	Hct116_peak_1027	35	2.87964	3.59418	0.01234	157	Intron (ENST00000321662/ENSG00000180998, intron 3 of 6)	52611480	52637713	26234	+	ENSG00000180998	ENST00000555369	-3871	GPR137C	G protein-coupled receptor 137C [Source:HGNC Symbol;Acc:HGNC:25445]
17	238715	239000	286	Hct116_peak_1248	36	3.02204	3.65905	0.01234	180	Intron (ENST00000331302/ENSG00000181031, intron 7 of 9)	213804	234585	20782	-	ENSG00000181031	ENST00000572075	-4130	RPH3AL	rabphilin 3A like (without C2 domains) [Source:HGNC Symbol;Acc:HGNC:10296]
3	179460882	179461171	290	Hct116_peak_2093	56	4.03059	5.66933	1.17305	155	Distal Intergenic	179464346	179465328	983	+	ENSG00000181260	ENST00000483867	-3175	MTHFD2P7	methylenetetrahydrofolate dehydrogenase (NADP+ dependent) 2, methenyltetrahydrofolate cyclohydrolase pseudogene 7 [Source:HGNC Symbol;Acc:HGNC:48865]
6	9666215	9666541	327	Hct116_peak_2565	52	3.91634	5.25636	0.84737	179	Intron (ENST00000492094/ENSG00000181355, intron 16 of 18)	9596110	9599793	3684	-	ENSG00000181355	ENST00000469421	-66422	OFCC1	orofacial cleft 1 candidate 1 [Source:HGNC Symbol;Acc:HGNC:21017]
18	12133750	12134035	286	Hct116_peak_1372	23	2.35047	2.36893	0	101	Distal Intergenic	12102706	12129749	27044	+	ENSG00000181626	ENST00000418274	31044	ANKRD62	ankyrin repeat domain 62 [Source:HGNC Symbol;Acc:HGNC:35241]
10	11350717	11351002	286	Hct116_peak_315	36	3.13307	3.66934	0.01234	25	Distal Intergenic	11316833	11319884	3052	-	ENSG00000181800	ENST00000379256	-30833	CELF2-AS1	CELF2 antisense RNA 1 [Source:HGNC Symbol;Acc:HGNC:23515]
11	60649147	60649432	286	Hct116_peak_724	32	2.87738	3.28141	0.01234	97	Promoter (1-2kb)	60647281	60687149	39869	+	ENSG00000181995	ENST00000527161	1866	LINC00301	long intergenic non-protein coding RNA 301 [Source:HGNC Symbol;Acc:HGNC:28603]
7	5318976	5319261	286	Hct116_peak_2724	27	2.63487	2.78943	0	119	Promoter (1-2kb)	5313111	5320607	7497	-	ENSG00000182095	ENST00000328270	1346	TNRC18	trinucleotide repeat containing 18 [Source:HGNC Symbol;Acc:HGNC:11962]
5	170547135	170547432	298	Hct116_peak_2540	70	4.69961	7.00484	2.30813	137	Intron (ENST00000377360/ENSG00000182132, intron 1 of 7)	170504573	170735806	231234	+	ENSG00000182132	ENST00000434108	42562	KCNIP1	potassium voltage-gated channel interacting protein 1 [Source:HGNC Symbol;Acc:HGNC:15521]
8	117999501	117999863	363	Hct116_peak_3219	42	3.04379	4.2247	0.31695	198	Intron (ENST00000378204/ENSG00000182197, intron 1 of 10)	117799414	118017235	217822	-	ENSG00000182197	ENST00000684189	17372	EXT1	exostosin glycosyltransferase 1 [Source:HGNC Symbol;Acc:HGNC:3512]
11	30022875	30023161	287	Hct116_peak_695	29	2.74144	2.94685	0	139	Distal Intergenic	30009730	30017030	7301	-	ENSG00000182255	ENST00000328224	-5845	KCNA4	potassium voltage-gated channel subfamily A member 4 [Source:HGNC Symbol;Acc:HGNC:6222]
2	163763212	163763603	392	Hct116_peak_1633	44	3.52471	4.44077	0.31695	210	Intron (ENST00000666867/ENSG00000237844, intron 3 of 4)	163593396	163736012	142617	-	ENSG00000182263	ENST00000409634	-27200	FIGN	fidgetin, microtubule severing factor [Source:HGNC Symbol;Acc:HGNC:13285]
2	163768978	163769267	290	Hct116_peak_1634	43	3.485	4.37943	0.31695	142	Intron (ENST00000666867/ENSG00000237844, intron 3 of 4)	163593396	163736012	142617	-	ENSG00000182263	ENST00000409634	-32966	FIGN	fidgetin, microtubule severing factor [Source:HGNC Symbol;Acc:HGNC:13285]
2	202083623	202083908	286	Hct116_peak_1677	42	3.30297	4.28379	0.31695	127	Intron (ENST00000498697/ENSG00000182329, intron 2 of 23)	202073289	202154756	81468	+	ENSG00000182329	ENST00000409515	10334	KIAA2012	KIAA2012 [Source:HGNC Symbol;Acc:HGNC:51250]
11	7816000	7816285	286	Hct116_peak_670	40	3.29567	4.08618	0.228	86	Intron (ENST00000527565/ENSG00000271758, intron 5 of 5)	7824818	7830840	6023	-	ENSG00000182334	ENST00000641167	14555	OR5P3	olfactory receptor family 5 subfamily P member 3 [Source:HGNC Symbol;Acc:HGNC:14784]
7	89119143	89119428	286	Hct116_peak_2780	36	3.13307	3.66934	0.01234	80	Intron (ENST00000333190/ENSG00000182348, intron 1 of 3)	89218154	89337057	118904	+	ENSG00000182348	ENST00000611114	-98726	ZNF804B	zinc finger protein 804B [Source:HGNC Symbol;Acc:HGNC:21958]
2	152008184	152008492	309	Hct116_peak_1616	36	3.02204	3.65905	0.01234	168	Intron (ENST00000539935/ENSG00000182389, intron 2 of 13)	151838991	151974051	135061	-	ENSG00000182389	ENST00000360283	-34133	CACNB4	calcium voltage-gated channel auxiliary subunit beta 4 [Source:HGNC Symbol;Acc:HGNC:1404]
14	20502082	20502391	310	Hct116_peak_1017	49	3.69531	4.90856	0.63831	105	Distal Intergenic	20505537	20511155	5619	+	ENSG00000182545	ENST00000430083	-3146	RNASE10	ribonuclease A family member 10 (inactive) [Source:HGNC Symbol;Acc:HGNC:19275]
20	8466717	8467002	286	Hct116_peak_1734	30	2.70875	3.02429	0	99	Intron (ENST00000637919/ENSG00000182621, intron 3 of 32)	8371080	8647908	276829	+	ENSG00000182621	ENST00000626114	95637	PLCB1	phospholipase C beta 1 [Source:HGNC Symbol;Acc:HGNC:15917]
10	116301707	116302169	463	Hct116_peak_571	48	3.62899	4.8037	0.59958	181	Distal Intergenic	116324448	116380029	55582	+	ENSG00000182645	ENST00000333254	-22279	CCDC172	coiled-coil domain containing 172 [Source:HGNC Symbol;Acc:HGNC:30524]
7	156418498	156418857	360	Hct116_peak_2887	30	2.46733	3.03282	0	132	Intron (ENST00000651649/ENSG00000182648, intron 4 of 4)	156432523	156435833	3311	-	ENSG00000182648	ENST00000426187	16976	LINC01006	long intergenic non-protein coding RNA 1006 [Source:HGNC Symbol;Acc:HGNC:48971]
21	37153138	37153423	286	Hct116_peak_1827	37	3.07307	3.73907	0.06459	138	Promoter (<=1kb)	37153237	37165765	12529	+	ENSG00000182670	ENST00000487711	0	TTC3	tetratricopeptide repeat domain 3 [Source:HGNC Symbol;Acc:HGNC:12393]
8	72522592	72522966	375	Hct116_peak_2960	36	3.13307	3.66934	0.01234	227	Distal Intergenic	72537225	72938349	401125	+	ENSG00000182674	ENST00000523207	-14259	KCNB2	potassium voltage-gated channel subfamily B member 2 [Source:HGNC Symbol;Acc:HGNC:6232]
1	2177642	2177927	286	Hct116_peak_4	36	3.13307	3.66934	0.01234	130	Intron (ENST00000378567/ENSG00000067606, intron 16 of 17)	2181794	2183875	2082	-	ENSG00000182873	ENST00000333854	5948	PRKCZ-AS1	PRKCZ antisense RNA 1 [Source:HGNC Symbol;Acc:HGNC:40477]
3	134561324	134561654	331	Hct116_peak_2031	23	2.35047	2.36893	0	143	3' UTR	134557454	134561749	4296	+	ENSG00000182923	ENST00000682388	3870	CEP63	centrosomal protein 63 [Source:HGNC Symbol;Acc:HGNC:25815]
3	134563311	134563640	330	Hct116_peak_2032	40	3.29567	4.08618	0.228	239	3' UTR	134557454	134561749	4296	+	ENSG00000182923	ENST00000682388	5857	CEP63	centrosomal protein 63 [Source:HGNC Symbol;Acc:HGNC:25815]
3	32768374	32768968	595	Hct116_peak_1913	39	3.20851	3.95063	0.21815	466	Promoter (<=1kb)	32769023	32769964	942	+	ENSG00000182973	ENST00000473064	-55	CNOT10	CCR4-NOT transcription complex subunit 10 [Source:HGNC Symbol;Acc:HGNC:23817]
2	40360735	40361324	590	Hct116_peak_1501	32	2.82709	3.20487	0.01234	520	Intron (ENST00000406785/ENSG00000183023, intron 2 of 7)	40114731	40430271	315541	-	ENSG00000183023	ENST00000407929	68947	SLC8A1	solute carrier family 8 member A1 [Source:HGNC Symbol;Acc:HGNC:11068]
2	40446660	40447169	510	Hct116_peak_1502	26	2.5177	2.61633	0	91	Intron (ENST00000406785/ENSG00000183023, intron 1 of 7)	40430061	40452008	21948	-	ENSG00000183023	ENST00000417271	4839	SLC8A1	solute carrier family 8 member A1 [Source:HGNC Symbol;Acc:HGNC:11068]
16	8719505	8719839	335	Hct116_peak_1119	29	2.74144	2.94685	0	85	Promoter (<=1kb)	8720716	8781590	60875	+	ENSG00000183044	ENST00000425191	-877	ABAT	4-aminobutyrate aminotransferase [Source:HGNC Symbol;Acc:HGNC:23]
13	94260246	94260531	286	Hct116_peak_999	29	2.74144	2.94685	0	134	Intron (ENST00000377047/ENSG00000183098, intron 4 of 8)	94286348	94403217	116870	+	ENSG00000183098	ENST00000617456	-25817	GPC6	glypican 6 [Source:HGNC Symbol;Acc:HGNC:4454]
10	67590230	67590631	402	Hct116_peak_401	26	2.56492	2.6861	0	97	Intron (ENST00000683963/ENSG00000183230, intron 3 of 16)	66924566	67665570	741005	-	ENSG00000183230	ENST00000682166	74939	CTNNA3	catenin alpha 3 [Source:HGNC Symbol;Acc:HGNC:2511]
8	143654646	143654994	349	Hct116_peak_3350	34	2.78265	3.43333	0.01234	145	3' UTR	143649660	143656418	6759	+	ENSG00000183309	ENST00000501748	4986	ZNF623	zinc finger protein 623 [Source:HGNC Symbol;Acc:HGNC:29084]
16	14943969	14944326	358	Hct116_peak_1125	47	3.02648	4.75461	0.56062	278	Promoter (1-2kb)	14945885	14950521	4637	+	ENSG00000183426	ENST00000537062	-1559	NPIPA1	nuclear pore complex interacting protein family member A1 [Source:HGNC Symbol;Acc:HGNC:7909]
7	132692406	132692721	316	Hct116_peak_2844	52	3.91634	5.25636	0.84737	169	Intron (ENST00000332558/ENSG00000183470, intron 3 of 4)	132659531	132672294	12764	+	ENSG00000183470	ENST00000573229	32875	FLJ40288	uncharacterized FLJ40288 [Source:NCBI gene (formerly Entrezgene);Acc:286023]
3	46245915	46246215	301	Hct116_peak_1935	40	3.29567	4.08618	0.228	151	Intron (ENST00000357422/ENSG00000183625, intron 3 of 3)	46242461	46265221	22761	+	ENSG00000183625	ENST00000457243	3454	CCR3	C-C motif chemokine receptor 3 [Source:HGNC Symbol;Acc:HGNC:1604]
8	96094257	96094609	353	Hct116_peak_3069	35	3.03957	3.52768	0.01234	221	Distal Intergenic	96068729	96069681	953	-	ENSG00000183663	ENST00000513953	-24576	GAPDHP30	glyceraldehyde 3 phosphate dehydrogenase pseudogene 30 [Source:HGNC Symbol;Acc:HGNC:37782]
11	2234659	2234944	286	Hct116_peak_660	43	3.485	4.37943	0.31695	129	Distal Intergenic	2268498	2270588	2091	-	ENSG00000183734	ENST00000331289	35644	ASCL2	achaete-scute family bHLH transcription factor 2 [Source:HGNC Symbol;Acc:HGNC:739]
16	1972090	1972375	286	Hct116_peak_1116	40	3.29776	4.08943	0.228	241	Promoter (<=1kb)	1972109	1978683	6575	+	ENSG00000183751	ENST00000615855	0	TBL3	transducin beta like 3 [Source:HGNC Symbol;Acc:HGNC:11587]
5	144238273	144238558	286	Hct116_peak_2501	26	2.56492	2.6861	0	262	Intron (ENST00000512467/ENSG00000183775, intron 3 of 3)	144205277	144485686	280410	+	ENSG00000183775	ENST00000507359	32996	KCTD16	potassium channel tetramerization domain containing 16 [Source:HGNC Symbol;Acc:HGNC:29244]
11	7476893	7477178	286	Hct116_peak_668	44	3.52471	4.44077	0.31695	243	Intron (ENST00000530201/ENSG00000251364, intron 1 of 3)	7485388	7510349	24962	+	ENSG00000183801	ENST00000530135	-8210	OLFML1	olfactomedin like 1 [Source:HGNC Symbol;Acc:HGNC:24473]
1	76286294	76286579	286	Hct116_peak_104	44	3.52471	4.44077	0.31695	161	Intron (ENST00000328299/ENSG00000184005, intron 1 of 4)	76313800	76413003	99204	+	ENSG00000184005	ENST00000621530	-27221	ST6GALNAC3	ST6 N-acetylgalactosaminide alpha-2,6-sialyltransferase 3 [Source:HGNC Symbol;Acc:HGNC:19343]
4	131867706	131868153	448	Hct116_peak_2266	33	2.9032	3.32068	0.01234	266	Distal Intergenic	131857343	131857913	571	-	ENSG00000184139	ENST00000464513	-9793	RPL7AP28	ribosomal protein L7a pseudogene 28 [Source:HGNC Symbol;Acc:HGNC:35656]
4	131896382	131896865	484	Hct116_peak_2267	33	2.92948	3.36062	0.01234	357	Distal Intergenic	131857343	131857913	571	-	ENSG00000184139	ENST00000464513	-38469	RPL7AP28	ribosomal protein L7a pseudogene 28 [Source:HGNC Symbol;Acc:HGNC:35656]
8	132263745	132264272	528	Hct116_peak_3251	33	2.9032	3.32068	0.01234	110	Intron (ENST00000388996/ENSG00000184156, intron 1 of 14)	132126541	132321522	194982	-	ENSG00000184156	ENST00000639496	57250	KCNQ3	potassium voltage-gated channel subfamily Q member 3 [Source:HGNC Symbol;Acc:HGNC:6297]
8	132269819	132270489	671	Hct116_peak_3252	44	3.52471	4.44077	0.31695	266	Intron (ENST00000388996/ENSG00000184156, intron 1 of 14)	132126541	132321522	194982	-	ENSG00000184156	ENST00000639496	51033	KCNQ3	potassium voltage-gated channel subfamily Q member 3 [Source:HGNC Symbol;Acc:HGNC:6297]
8	132276353	132276730	378	Hct116_peak_3253	27	2.63487	2.78943	0	132	Intron (ENST00000388996/ENSG00000184156, intron 1 of 14)	132126541	132321522	194982	-	ENSG00000184156	ENST00000639496	44792	KCNQ3	potassium voltage-gated channel subfamily Q member 3 [Source:HGNC Symbol;Acc:HGNC:6297]
8	132309289	132309756	468	Hct116_peak_3254	38	3.00816	3.80557	0.1186	220	Intron (ENST00000388996/ENSG00000184156, intron 1 of 14)	132126541	132321522	194982	-	ENSG00000184156	ENST00000639496	11766	KCNQ3	potassium voltage-gated channel subfamily Q member 3 [Source:HGNC Symbol;Acc:HGNC:6297]
8	132361455	132361793	339	Hct116_peak_3255	24	2.39016	2.4277	0	108	Intron (ENST00000388996/ENSG00000184156, intron 1 of 14)	132129406	132321545	192140	-	ENSG00000184156	ENST00000638588	-39910	KCNQ3	potassium voltage-gated channel subfamily Q member 3 [Source:HGNC Symbol;Acc:HGNC:6297]
8	132431780	132432065	286	Hct116_peak_3256	23	2.35047	2.36893	0	140	Intron (ENST00000388996/ENSG00000184156, intron 1 of 14)	132128980	132447262	318283	-	ENSG00000184156	ENST00000521134	15197	KCNQ3	potassium voltage-gated channel subfamily Q member 3 [Source:HGNC Symbol;Acc:HGNC:6297]
8	132492248	132492586	339	Hct116_peak_3257	40	3.06092	4.07105	0.228	250	Distal Intergenic	132120861	132481095	360235	-	ENSG00000184156	ENST00000388996	-11153	KCNQ3	potassium voltage-gated channel subfamily Q member 3 [Source:HGNC Symbol;Acc:HGNC:6297]
15	101634947	101635232	286	Hct116_peak_1112	25	2.49551	2.58352	0	95	Promoter (1-2kb)	101633257	101636358	3102	-	ENSG00000184277	ENST00000560390	1126	TM2D3	TM2 domain containing 3 [Source:HGNC Symbol;Acc:HGNC:24128]
1	153419535	153419820	286	Hct116_peak_175	32	2.85201	3.24282	0.01234	133	Promoter (1-2kb)	153417944	153419355	1412	+	ENSG00000184330	ENST00000329256	1591	S100A7A	S100 calcium binding protein A7A [Source:HGNC Symbol;Acc:HGNC:21657]
5	168898750	168899218	469	Hct116_peak_2535	36	3.13307	3.66934	0.01234	313	Intron (ENST00000519560/ENSG00000184347, intron 4 of 35)	168661733	168883338	221606	-	ENSG00000184347	ENST00000404867	-15412	SLIT3	slit guidance ligand 3 [Source:HGNC Symbol;Acc:HGNC:11087]
5	169328202	169328615	414	Hct116_peak_2536	36	3.13307	3.66934	0.01234	140	Distal Intergenic	168661740	169301139	639400	-	ENSG00000184347	ENST00000519560	-27063	SLIT3	slit guidance ligand 3 [Source:HGNC Symbol;Acc:HGNC:11087]
5	169381594	169381879	286	Hct116_peak_2537	44	3.52471	4.44077	0.31695	139	Distal Intergenic	168661740	169301139	639400	-	ENSG00000184347	ENST00000519560	-80455	SLIT3	slit guidance ligand 3 [Source:HGNC Symbol;Acc:HGNC:11087]
8	118989675	118989960	286	Hct116_peak_3233	34	2.78265	3.43333	0.01234	94	Distal Intergenic	118995452	119103867	108416	+	ENSG00000184374	ENST00000521788	-5492	COLEC10	collectin subfamily member 10 [Source:HGNC Symbol;Acc:HGNC:2220]
8	119032938	119033223	286	Hct116_peak_3234	35	2.94859	3.54354	0.01234	201	Intron (ENST00000521788/ENSG00000184374, intron 2 of 6)	119067247	119108455	41209	+	ENSG00000184374	ENST00000332843	-34024	COLEC10	collectin subfamily member 10 [Source:HGNC Symbol;Acc:HGNC:2220]
15	90931880	90932183	304	Hct116_peak_1097	43	3.33017	4.32749	0.31695	254	Promoter (<=1kb)	90931337	90932476	1140	-	ENSG00000184508	ENST00000561036	293	HDDC3	HD domain containing 3 [Source:HGNC Symbol;Acc:HGNC:30522]
16	75146144	75146699	556	Hct116_peak_1190	33	2.92948	3.36062	0.01234	45	Promoter (1-2kb)	75148494	75149012	519	+	ENSG00000184517	ENST00000566105	-1795	ZFP1	ZFP1 zinc finger protein [Source:HGNC Symbol;Acc:HGNC:23328]
12	44969667	44969952	286	Hct116_peak_862	43	3.33017	4.32749	0.31695	89	Distal Intergenic	44774778	44921848	147071	-	ENSG00000184613	ENST00000552993	-47819	NELL2	neural EGFL like 2 [Source:HGNC Symbol;Acc:HGNC:7751]
8	84230776	84231061	286	Hct116_peak_3007	40	3.29567	4.08618	0.228	214	Intron (ENST00000522613/ENSG00000184672, intron 2 of 2)	84184941	84529464	344524	+	ENSG00000184672	ENST00000522647	45835	RALYL	RALY RNA binding protein like [Source:HGNC Symbol;Acc:HGNC:27036]
8	84380167	84380452	286	Hct116_peak_3008	29	2.74144	2.94685	0	115	Intron (ENST00000522613/ENSG00000184672, intron 2 of 2)	84184941	84529464	344524	+	ENSG00000184672	ENST00000522647	195226	RALYL	RALY RNA binding protein like [Source:HGNC Symbol;Acc:HGNC:27036]
8	84417635	84417920	286	Hct116_peak_3009	44	3.52471	4.44077	0.31695	137	Intron (ENST00000522613/ENSG00000184672, intron 2 of 2)	84184941	84529464	344524	+	ENSG00000184672	ENST00000522647	232694	RALYL	RALY RNA binding protein like [Source:HGNC Symbol;Acc:HGNC:27036]
8	84872019	84872371	353	Hct116_peak_3014	25	2.45228	2.5196	0	117	Promoter (<=1kb)	84872482	84921482	49001	+	ENSG00000184672	ENST00000518065	-111	RALYL	RALY RNA binding protein like [Source:HGNC Symbol;Acc:HGNC:27036]
8	84875353	84875638	286	Hct116_peak_3015	40	3.26609	4.04023	0.228	106	Promoter (2-3kb)	84872482	84921482	49001	+	ENSG00000184672	ENST00000518065	2871	RALYL	RALY RNA binding protein like [Source:HGNC Symbol;Acc:HGNC:27036]
8	84877747	84878287	541	Hct116_peak_3016	26	2.56492	2.6861	0	112	Intron (ENST00000522455/ENSG00000184672, intron 8 of 9)	84872482	84921482	49001	+	ENSG00000184672	ENST00000518065	5265	RALYL	RALY RNA binding protein like [Source:HGNC Symbol;Acc:HGNC:27036]
8	84884005	84884290	286	Hct116_peak_3017	28	2.50439	2.8348	0	84	Intron (ENST00000522455/ENSG00000184672, intron 8 of 9)	84872482	84921482	49001	+	ENSG00000184672	ENST00000518065	11523	RALYL	RALY RNA binding protein like [Source:HGNC Symbol;Acc:HGNC:27036]
7	110857886	110858171	286	Hct116_peak_2820	52	3.91634	5.25636	0.84737	136	Intron (ENST00000405709/ENSG00000184903, intron 5 of 5)	110663208	110963565	300358	-	ENSG00000184903	ENST00000487733	105394	IMMP2L	inner mitochondrial membrane peptidase subunit 2 [Source:HGNC Symbol;Acc:HGNC:14598]
10	87266009	87266294	286	Hct116_peak_413	33	2.92948	3.36062	0.01234	140	Intron (ENST00000659257/ENSG00000223482, intron 4 of 4)	87225500	87236908	11409	+	ENSG00000184923	ENST00000381689	40509	NUTM2A	NUT family member 2A [Source:HGNC Symbol;Acc:HGNC:23438]
16	68558834	68559119	286	Hct116_peak_1183	37	3.07307	3.73907	0.06459	142	Promoter (<=1kb)	68557998	68576072	18075	+	ENSG00000184939	ENST00000573113	836	ZFP90	ZFP90 zinc finger protein [Source:HGNC Symbol;Acc:HGNC:23329]
2	18598938	18599355	418	Hct116_peak_1472	23	2.35047	2.36893	0	139	Distal Intergenic	18562932	18589572	26641	-	ENSG00000185013	ENST00000406971	-9366	NT5C1B	5'-nucleotidase, cytosolic IB [Source:HGNC Symbol;Acc:HGNC:17818]
12	99049141	99049567	427	Hct116_peak_913	26	2.5633	2.6837	0	111	Intron (ENST00000549558/ENSG00000185046, intron 3 of 10)	99048714	99053304	4591	-	ENSG00000185046	ENST00000552210	3737	ANKS1B	ankyrin repeat and sterile alpha motif domain containing 1B [Source:HGNC Symbol;Acc:HGNC:24600]
12	99162825	99163110	286	Hct116_peak_914	33	2.93134	3.36344	0.01234	225	Intron (ENST00000547776/ENSG00000185046, intron 14 of 25)	98745351	99155090	409740	-	ENSG00000185046	ENST00000547446	-7735	ANKS1B	ankyrin repeat and sterile alpha motif domain containing 1B [Source:HGNC Symbol;Acc:HGNC:24600]
12	99743061	99743359	299	Hct116_peak_916	33	2.92948	3.36062	0.01234	206	Intron (ENST00000547776/ENSG00000185046, intron 8 of 25)	99772710	99775643	2934	-	ENSG00000185046	ENST00000552472	32284	ANKS1B	ankyrin repeat and sterile alpha motif domain containing 1B [Source:HGNC Symbol;Acc:HGNC:24600]
17	8810872	8811262	391	Hct116_peak_1259	44	3.41452	4.4626	0.33255	211	Intron (ENST00000619866/ENSG00000276231, intron 18 of 19)	8797110	8799365	2256	-	ENSG00000185156	ENST00000329805	-11507	MFSD6L	major facilitator superfamily domain containing 6 like [Source:HGNC Symbol;Acc:HGNC:26656]
5	94382635	94382920	286	Hct116_peak_2425	32	2.85201	3.24282	0.01234	213	Intron (ENST00000682413/ENSG00000185261, intron 20 of 20)	94412974	94477184	64211	-	ENSG00000185261	ENST00000504117	94264	KIAA0825	KIAA0825 [Source:HGNC Symbol;Acc:HGNC:28532]
6	161515868	161516277	410	Hct116_peak_2705	28	2.68485	2.86325	0	203	Intron (ENST00000366898/ENSG00000185345, intron 9 of 11)	161350099	161569420	219322	-	ENSG00000185345	ENST00000610470	53143	PRKN	parkin RBR E3 ubiquitin protein ligase [Source:HGNC Symbol;Acc:HGNC:8607]
6	161644608	161644965	358	Hct116_peak_2706	40	3.29776	4.08943	0.228	219	Intron (ENST00000366898/ENSG00000185345, intron 7 of 11)	161548754	161569420	20667	-	ENSG00000185345	ENST00000612485	-75188	PRKN	parkin RBR E3 ubiquitin protein ligase [Source:HGNC Symbol;Acc:HGNC:8607]
13	96092087	96092380	294	Hct116_peak_1001	36	3.02204	3.65905	0.01234	127	Promoter (1-2kb)	96090107	96839562	749456	+	ENSG00000185352	ENST00000376705	1980	HS6ST3	heparan sulfate 6-O-sulfotransferase 3 [Source:HGNC Symbol;Acc:HGNC:19134]
15	101727657	101727953	297	Hct116_peak_1113	28	2.50439	2.8348	0	180	Distal Intergenic	101653596	101724473	70878	-	ENSG00000185418	ENST00000335968	-3184	TARS3	threonyl-tRNA synthetase 3 [Source:HGNC Symbol;Acc:HGNC:24728]
1	245901495	245901839	345	Hct116_peak_301	26	2.56492	2.6861	0	98	Intron (ENST00000366516/ENSG00000185420, intron 3 of 6)	245749351	245929937	180587	-	ENSG00000185420	ENST00000470510	28098	SMYD3	SET and MYND domain containing 3 [Source:HGNC Symbol;Acc:HGNC:15513]
1	246082981	246083295	315	Hct116_peak_302	36	3.13307	3.66934	0.01234	166	Intron (ENST00000630181/ENSG00000185420, intron 5 of 11)	245863809	246096423	232615	-	ENSG00000185420	ENST00000464398	13128	SMYD3	SET and MYND domain containing 3 [Source:HGNC Symbol;Acc:HGNC:15513]
1	246256309	246256627	319	Hct116_peak_303	25	2.24303	2.5157	0	234	Intron (ENST00000630181/ENSG00000185420, intron 5 of 11)	245858498	246306009	447512	-	ENSG00000185420	ENST00000492487	49382	SMYD3	SET and MYND domain containing 3 [Source:HGNC Symbol;Acc:HGNC:15513]
10	51537832	51538117	286	Hct116_peak_390	29	2.74144	2.94685	0	223	Intron (ENST00000401604/ENSG00000185532, intron 3 of 17)	51467723	51568789	101067	+	ENSG00000185532	ENST00000645790	70109	PRKG1	protein kinase cGMP-dependent 1 [Source:HGNC Symbol;Acc:HGNC:9414]
10	82888941	82889277	337	Hct116_peak_410	36	3.13307	3.66934	0.01234	127	Intron (ENST00000372141/ENSG00000185737, intron 4 of 8)	82799742	82985605	185864	+	ENSG00000185737	ENST00000537893	89199	NRG3	neuregulin 3 [Source:HGNC Symbol;Acc:HGNC:7999]
1	224977867	224978268	402	Hct116_peak_273	25	2.45228	2.5196	0	97	Intron (ENST00000445597/ENSG00000185842, intron 7 of 60)	224967546	224969493	1948	+	ENSG00000185842	ENST00000474127	10321	DNAH14	dynein axonemal heavy chain 14 [Source:HGNC Symbol;Acc:HGNC:2945]
12	110928587	110928872	286	Hct116_peak_931	33	2.92948	3.36062	0.01234	144	Distal Intergenic	110934590	110937451	2862	+	ENSG00000185847	ENST00000658431	-5718	LINC01405	long intergenic non-protein coding RNA 1405 [Source:HGNC Symbol;Acc:HGNC:50688]
1	162877079	162877383	305	Hct116_peak_184	37	3.09923	3.78003	0.09522	197	Distal Intergenic	162851316	162868815	17500	-	ENSG00000185860	ENST00000367912	-8264	CCDC190	coiled-coil domain containing 190 [Source:HGNC Symbol;Acc:HGNC:28736]
9	95506850	95507263	414	Hct116_peak_3419	23	2.35047	2.36893	0	100	Promoter (<=1kb)	95480061	95507199	27139	-	ENSG00000185920	ENST00000553011	0	PTCH1	patched 1 [Source:HGNC Symbol;Acc:HGNC:9585]
16	79179476	79179761	286	Hct116_peak_1196	29	2.74144	2.94685	0	86	Intron (ENST00000683929/ENSG00000186153, intron 10 of 10)	79196359	79212300	15942	+	ENSG00000186153	ENST00000566103	-16598	WWOX	WW domain containing oxidoreductase [Source:HGNC Symbol;Acc:HGNC:12799]
1	47055281	47055602	322	Hct116_peak_51	40	3.06092	4.07105	0.228	169	Distal Intergenic	47067231	47118318	51088	+	ENSG00000186160	ENST00000334194	-11629	CYP4Z1	cytochrome P450 family 4 subfamily Z member 1 [Source:HGNC Symbol;Acc:HGNC:20583]
1	47035250	47035535	286	Hct116_peak_50	56	4.02804	5.66524	1.17305	165	Promoter (<=1kb)	47036108	47039723	3616	+	ENSG00000186377	ENST00000466294	-573	CYP4X1	cytochrome P450 family 4 subfamily X member 1 [Source:HGNC Symbol;Acc:HGNC:20244]
6	123490271	123490556	286	Hct116_peak_2668	48	3.66417	4.85936	0.59958	122	Exon (ENST00000670687/ENSG00000235535, exon 3 of 3)	123498189	123516206	18018	-	ENSG00000186439	ENST00000361029	25650	TRDN	triadin [Source:HGNC Symbol;Acc:HGNC:12261]
3	44740882	44741265	384	Hct116_peak_1933	36	3.13307	3.66934	0.01234	110	Intron (ENST00000484437/ENSG00000163807, intron 3 of 3)	44729781	44732265	2485	+	ENSG00000186446	ENST00000484233	11101	ZNF501	zinc finger protein 501 [Source:HGNC Symbol;Acc:HGNC:23717]
20	243653	243938	286	Hct116_peak_1727	47	3.59672	4.75258	0.55922	147	Distal Intergenic	257724	261096	3373	+	ENSG00000186458	ENST00000382376	-13786	DEFB132	defensin beta 132 [Source:HGNC Symbol;Acc:HGNC:33806]
2	2016986	2017306	321	Hct116_peak_1452	44	3.52471	4.44077	0.31695	98	Intron (ENST00000647755/ENSG00000186487, intron 4 of 24)	1972368	1979777	7410	-	ENSG00000186487	ENST00000649587	-37209	MYT1L	myelin transcription factor 1 like [Source:HGNC Symbol;Acc:HGNC:7623]
11	32806651	32806962	312	Hct116_peak_703	48	3.3833	4.82143	0.59958	188	Distal Intergenic	32602721	32794662	191942	-	ENSG00000186714	ENST00000335185	-11989	CCDC73	coiled-coil domain containing 73 [Source:HGNC Symbol;Acc:HGNC:23261]
10	127741406	127741821	416	Hct116_peak_631	35	2.94859	3.54354	0.01234	322	Distal Intergenic	127737185	127741183	3999	+	ENSG00000186766	ENST00000388920	4221	FOXI2	forkhead box I2 [Source:HGNC Symbol;Acc:HGNC:32448]
5	110225113	110225398	286	Hct116_peak_2446	33	2.93134	3.36344	0.01234	191	Distal Intergenic	110289233	110430101	140869	-	ENSG00000186952	ENST00000507188	204703	TMEM232	transmembrane protein 232 [Source:HGNC Symbol;Acc:HGNC:37270]
3	69758354	69758639	286	Hct116_peak_1962	29	2.74144	2.94685	0	158	Promoter (<=1kb)	69758704	69937835	179132	+	ENSG00000187098	ENST00000429090	-65	MITF	melanocyte inducing transcription factor [Source:HGNC Symbol;Acc:HGNC:7105]
10	96992698	96993070	373	Hct116_peak_425	24	2.43122	2.48845	0	124	3' UTR	96998120	96999666	1547	-	ENSG00000187122	ENST00000494968	6596	SLIT1	slit guidance ligand 1 [Source:HGNC Symbol;Acc:HGNC:11085]
21	10417563	10417928	366	Hct116_peak_1807	39	3.07681	3.91774	0.19849	149	Intron (ENST00000474011/ENSG00000187172, intron 2 of 2)	10413532	10491615	78084	+	ENSG00000187172	ENST00000470054	4031	BAGE2	BAGE family member 2 [Source:HGNC Symbol;Acc:HGNC:15723]
21	10418101	10418747	647	Hct116_peak_1808	28	2.50439	2.8348	0	162	Intron (ENST00000474011/ENSG00000187172, intron 2 of 2)	10413532	10491615	78084	+	ENSG00000187172	ENST00000470054	4569	BAGE2	BAGE family member 2 [Source:HGNC Symbol;Acc:HGNC:15723]
21	10424183	10424622	440	Hct116_peak_1809	35	2.69164	3.5853	0.01234	238	Intron (ENST00000474011/ENSG00000187172, intron 2 of 2)	10413532	10491615	78084	+	ENSG00000187172	ENST00000470054	10651	BAGE2	BAGE family member 2 [Source:HGNC Symbol;Acc:HGNC:15723]
21	10427324	10427657	334	Hct116_peak_1810	71	4.44274	7.15061	2.44164	235	Intron (ENST00000474011/ENSG00000187172, intron 2 of 2)	10413532	10491615	78084	+	ENSG00000187172	ENST00000470054	13792	BAGE2	BAGE family member 2 [Source:HGNC Symbol;Acc:HGNC:15723]
21	10431800	10432213	414	Hct116_peak_1811	72	4.31946	7.22082	2.50219	252	Intron (ENST00000474011/ENSG00000187172, intron 2 of 2)	10413532	10491615	78084	+	ENSG00000187172	ENST00000470054	18268	BAGE2	BAGE family member 2 [Source:HGNC Symbol;Acc:HGNC:15723]
21	10450094	10450576	483	Hct116_peak_1812	49	3.45557	4.94621	0.66962	252	Intron (ENST00000474011/ENSG00000187172, intron 2 of 2)	10454134	10516431	62298	+	ENSG00000187172	ENST00000496773	-3558	BAGE2	BAGE family member 2 [Source:HGNC Symbol;Acc:HGNC:15723]
1	152675527	152675812	286	Hct116_peak_173	29	2.74144	2.94685	0	188	Promoter (<=1kb)	152675295	152676574	1280	+	ENSG00000187180	ENST00000368783	232	LCE2C	late cornified envelope 2C [Source:HGNC Symbol;Acc:HGNC:29460]
7	34588677	34588962	286	Hct116_peak_2749	36	3.13307	3.66934	0.01234	200	Intron (ENST00000419766/ENSG00000197085, intron 2 of 4)	34658218	34849978	191761	+	ENSG00000187258	ENST00000360581	-69256	NPSR1	neuropeptide S receptor 1 [Source:HGNC Symbol;Acc:HGNC:23631]
18	52875643	52876017	375	Hct116_peak_1389	29	2.74144	2.94685	0	154	Intron (ENST00000442544/ENSG00000187323, intron 2 of 28)	52923784	52931950	8167	+	ENSG00000187323	ENST00000584710	-47767	DCC	DCC netrin 1 receptor [Source:HGNC Symbol;Acc:HGNC:2701]
7	104358132	104358620	489	Hct116_peak_2806	33	2.92948	3.36062	0.01234	128	Intron (ENST00000401970/ENSG00000187416, intron 1 of 3)	104328861	104908505	579645	+	ENSG00000187416	ENST00000683240	29271	LHFPL3	LHFPL tetraspan subfamily member 3 [Source:HGNC Symbol;Acc:HGNC:6589]
6	98772260	98772545	286	Hct116_peak_2641	37	3.09923	3.78003	0.09522	207	Distal Intergenic	98780257	98780505	249	-	ENSG00000187472	ENST00000340697	7960	-	60S ribosomal protein L6 (RPL6) pseudogene
17	51500645	51500930	286	Hct116_peak_1291	29	2.68626	2.98989	0	138	Promoter (2-3kb)	51502488	51503233	746	-	ENSG00000187504	ENST00000461513	2303	RPL7P48	ribosomal protein L7 pseudogene 48 [Source:HGNC Symbol;Acc:HGNC:35540]
17	51555639	51555924	286	Hct116_peak_1292	32	2.87738	3.28141	0.01234	136	Distal Intergenic	51502488	51503233	746	-	ENSG00000187504	ENST00000461513	-52406	RPL7P48	ribosomal protein L7 pseudogene 48 [Source:HGNC Symbol;Acc:HGNC:35540]
12	92723598	92723883	286	Hct116_peak_902	23	2.31208	2.31204	0	108	Intron (ENST00000344636/ENSG00000187510, intron 3 of 16)	92732266	92749723	17458	+	ENSG00000187510	ENST00000549856	-8383	PLEKHG7	pleckstrin homology and RhoGEF domain containing G7 [Source:HGNC Symbol;Acc:HGNC:33829]
17	15712474	15712759	286	Hct116_peak_1261	36	3.13307	3.66934	0.01234	34	Intron (ENST00000421016/ENSG00000187607, intron 5 of 5)	15717285	15720452	3168	+	ENSG00000187607	ENST00000578920	-4526	ZNF286A	zinc finger protein 286A [Source:HGNC Symbol;Acc:HGNC:13501]
3	56369721	56370079	359	Hct116_peak_1944	58	4.14051	5.84532	1.32647	180	Intron (ENST00000288221/ENSG00000187672, intron 2 of 17)	56433789	56434747	959	-	ENSG00000187672	ENST00000477381	64668	ERC2	ELKS/RAB6-interacting/CAST family member 2 [Source:HGNC Symbol;Acc:HGNC:31922]
4	99296358	99296655	298	Hct116_peak_2231	32	2.82709	3.20487	0.01234	134	Intron (ENST00000500358/ENSG00000246090, intron 7 of 9)	99281815	99291003	9189	-	ENSG00000187758	ENST00000503461	-5355	ADH1A	alcohol dehydrogenase 1A (class I), alpha polypeptide [Source:HGNC Symbol;Acc:HGNC:249]
10	122567904	122568292	389	Hct116_peak_595	28	2.50439	2.8348	0	99	Promoter (2-3kb)	122565881	122582692	16812	+	ENSG00000187908	ENST00000667454	2023	DMBT1	deleted in malignant brain tumors 1 [Source:HGNC Symbol;Acc:HGNC:2926]
10	122580687	122580978	292	Hct116_peak_596	48	3.66417	4.85936	0.59958	207	Exon (ENST00000330163/ENSG00000187908, exon 11 of 40)	122592570	122618097	25528	+	ENSG00000187908	ENST00000668486	-11592	DMBT1	deleted in malignant brain tumors 1 [Source:HGNC Symbol;Acc:HGNC:2926]
17	78150634	78150919	286	Hct116_peak_1357	32	2.68823	3.2756	0.01234	82	Intron (ENST00000340363/ENSG00000187997, intron 2 of 4)	78146854	78164304	17451	+	ENSG00000187997	ENST00000591995	3780	C17orf99	chromosome 17 open reading frame 99 [Source:HGNC Symbol;Acc:HGNC:34490]
2	33649207	33649592	386	Hct116_peak_1496	36	3.13307	3.66934	0.01234	160	Intron (ENST00000669243/ENSG00000286415, intron 1 of 1)	33636502	33637425	924	+	ENSG00000187999	ENST00000342073	12705	HNRNPA1P61	heterogeneous nuclear ribonucleoprotein A1 pseudogene 61 [Source:HGNC Symbol;Acc:HGNC:48791]
1	28591533	28591818	286	Hct116_peak_27	26	2.56492	2.6861	0	222	Promoter (<=1kb)	28592200	28595443	3244	+	ENSG00000188060	ENST00000373826	-382	RAB42	RAB42, member RAS oncogene family [Source:HGNC Symbol;Acc:HGNC:28702]
1	147983236	147983521	286	Hct116_peak_171	42	3.41952	4.27817	0.31695	126	Intron (ENST00000488165/ENSG00000188092, intron 10 of 13)	147968935	147993339	24405	+	ENSG00000188092	ENST00000490955	14301	GPR89B	G protein-coupled receptor 89B [Source:HGNC Symbol;Acc:HGNC:13840]
9	20870156	20870441	286	Hct116_peak_3371	34	2.95625	3.40128	0.01234	137	Promoter (2-3kb)	20872807	20907202	34396	+	ENSG00000188352	ENST00000605852	-2366	FOCAD	focadhesin [Source:HGNC Symbol;Acc:HGNC:23377]
9	123044162	123044496	335	Hct116_peak_3457	29	2.64238	2.9227	0	182	Intron (ENST00000456584/ENSG00000011454, intron 14 of 27)	123033667	123035665	1999	+	ENSG00000188394	ENST00000616002	10495	GPR21	G protein-coupled receptor 21 [Source:HGNC Symbol;Acc:HGNC:4476]
2	10012985	10013270	286	Hct116_peak_1460	44	3.52471	4.44077	0.31695	133	Distal Intergenic	10003158	10006030	2873	-	ENSG00000188525	ENST00000340444	-6955	-	novel transcript
20	20687725	20688010	286	Hct116_peak_1739	36	3.13307	3.66934	0.01234	136	Intron (ENST00000202677/ENSG00000188559, intron 1 of 39)	20389530	20712644	323115	-	ENSG00000188559	ENST00000202677	24634	RALGAPA2	Ral GTPase activating protein catalytic subunit alpha 2 [Source:HGNC Symbol;Acc:HGNC:16207]
5	168520514	168520799	286	Hct116_peak_2534	28	2.50439	2.8348	0	143	Distal Intergenic	168529305	168530634	1330	+	ENSG00000188573	ENST00000338333	-8506	FBLL1	fibrillarin like 1 [Source:HGNC Symbol;Acc:HGNC:35458]
6	123772396	123772719	324	Hct116_peak_2669	29	2.74144	2.94685	0	168	Distal Intergenic	123803865	124825640	1021776	+	ENSG00000188580	ENST00000368417	-31146	NKAIN2	sodium/potassium transporting ATPase interacting 2 [Source:HGNC Symbol;Acc:HGNC:16443]
6	124448149	124448519	371	Hct116_peak_2670	44	3.52471	4.44077	0.31695	133	Intron (ENST00000368417/ENSG00000188580, intron 3 of 6)	124283004	124283271	268	+	ENSG00000188580	ENST00000546092	165145	NKAIN2	sodium/potassium transporting ATPase interacting 2 [Source:HGNC Symbol;Acc:HGNC:16443]
6	124545156	124545441	286	Hct116_peak_2671	61	4.30797	6.11216	1.52878	106	Intron (ENST00000368417/ENSG00000188580, intron 3 of 6)	124283004	124283271	268	+	ENSG00000188580	ENST00000546092	262152	NKAIN2	sodium/potassium transporting ATPase interacting 2 [Source:HGNC Symbol;Acc:HGNC:16443]
6	124725536	124725821	286	Hct116_peak_2672	29	2.74144	2.94685	0	92	Intron (ENST00000368417/ENSG00000188580, intron 4 of 6)	124818399	124823623	5225	+	ENSG00000188580	ENST00000640160	-92578	NKAIN2	sodium/potassium transporting ATPase interacting 2 [Source:HGNC Symbol;Acc:HGNC:16443]
6	124806410	124806695	286	Hct116_peak_2673	29	2.74144	2.94685	0	139	Intron (ENST00000368417/ENSG00000188580, intron 5 of 6)	124818399	124823623	5225	+	ENSG00000188580	ENST00000640160	-11704	NKAIN2	sodium/potassium transporting ATPase interacting 2 [Source:HGNC Symbol;Acc:HGNC:16443]
12	96696999	96697410	412	Hct116_peak_905	26	2.5633	2.6837	0	91	Intron (ENST00000524981/ENSG00000188596, intron 45 of 67)	96647975	96765270	117296	+	ENSG00000188596	ENST00000342887	49024	CFAP54	cilia and flagella associated protein 54 [Source:HGNC Symbol;Acc:HGNC:26456]
10	50244723	50245008	286	Hct116_peak_388	39	3.23705	3.99505	0.228	212	Intron (ENST00000395526/ENSG00000188611, intron 4 of 21)	50187312	50248553	61242	-	ENSG00000188611	ENST00000329428	3545	ASAH2	N-acylsphingosine amidohydrolase 2 [Source:HGNC Symbol;Acc:HGNC:18860]
9	130902457	130902742	286	Hct116_peak_3462	29	2.74144	2.94685	0	135	3' UTR	130892707	130896812	4106	-	ENSG00000188710	ENST00000623824	-5645	QRFP	pyroglutamylated RFamide peptide [Source:HGNC Symbol;Acc:HGNC:29982]
2	185763956	185764281	326	Hct116_peak_1659	65	4.39422	6.51155	1.88032	244	Intron (ENST00000424728/ENSG00000188738, intron 12 of 22)	185745540	185766549	21010	+	ENSG00000188738	ENST00000429412	18416	FSIP2	fibrous sheath interacting protein 2 [Source:HGNC Symbol;Acc:HGNC:21675]
3	63679980	63680265	286	Hct116_peak_1951	40	3.29567	4.08618	0.228	212	Distal Intergenic	63652698	63679020	26323	+	ENSG00000188817	ENST00000496807	27282	SNTN	sentan, cilia apical structure protein [Source:HGNC Symbol;Acc:HGNC:33706]
17	43339039	43339324	286	Hct116_peak_1288	24	2.39016	2.4277	0	129	Exon (ENST00000663186/ENSG00000188825, exon 3 of 3)	43338741	43356531	17791	-	ENSG00000188825	ENST00000663186	17207	LINC00910	long intergenic non-protein coding RNA 910 [Source:HGNC Symbol;Acc:HGNC:44361]
10	127168576	127168906	331	Hct116_peak_625	31	2.77853	3.13086	0.00801	178	Intron (ENST00000280333/ENSG00000150760, intron 27 of 51)	127136194	127177009	40816	-	ENSG00000188916	ENST00000424811	8103	INSYN2A	inhibitory synaptic factor 2A [Source:HGNC Symbol;Acc:HGNC:33859]
10	47682764	47683086	323	Hct116_peak_387	29	2.68626	2.98989	0	270	Distal Intergenic	47689707	47730436	40730	+	ENSG00000189014	ENST00000323387	-6621	SHLD2P3	shieldin complex subunit 2 pseudogene 3 [Source:HGNC Symbol;Acc:HGNC:34038]
7	103621478	103621791	314	Hct116_peak_2803	48	3.66185	4.85569	0.59958	119	Intron (ENST00000343529/ENSG00000189056, intron 20 of 63)	103561198	103635592	74395	-	ENSG00000189056	ENST00000680706	13801	RELN	reelin [Source:HGNC Symbol;Acc:HGNC:9957]
7	103931432	103931780	349	Hct116_peak_2804	36	3.13307	3.66934	0.01234	151	Intron (ENST00000343529/ENSG00000189056, intron 1 of 63)	103633960	103989170	355211	-	ENSG00000189056	ENST00000680712	57390	RELN	reelin [Source:HGNC Symbol;Acc:HGNC:9957]
7	104077206	104077543	338	Hct116_peak_2805	40	3.29776	4.08943	0.228	188	Distal Intergenic	103471789	103989658	517870	-	ENSG00000189056	ENST00000428762	-87548	RELN	reelin [Source:HGNC Symbol;Acc:HGNC:9957]
7	35217104	35217464	361	Hct116_peak_2750	44	3.51869	4.43148	0.31695	252	Intron (ENST00000408931/ENSG00000164532, intron 6 of 7)	35081593	35186041	104449	-	ENSG00000189212	ENST00000454445	-31063	DPY19L2P1	DPY19L2 pseudogene 1 [Source:HGNC Symbol;Acc:HGNC:22305]
3	6431356	6431754	399	Hct116_peak_1869	33	2.93134	3.36344	0.01234	132	Distal Intergenic	6490460	6558041	67582	+	ENSG00000189229	ENST00000660158	-58706	-	novel transcript
12	126733309	126733594	286	Hct116_peak_952	44	3.52471	4.44077	0.31695	119	Promoter (1-2kb)	126734909	126745332	10424	+	ENSG00000189238	ENST00000540250	-1315	LINC00943	long intergenic non-protein coding RNA 943 [Source:HGNC Symbol;Acc:HGNC:48639]
1	34720243	34720677	435	Hct116_peak_38	52	3.91634	5.25636	0.84737	155	Intron (ENST00000426886/ENSG00000163866, intron 2 of 4)	34755047	34758512	3466	+	ENSG00000189280	ENST00000338513	-34370	GJB5	gap junction protein beta 5 [Source:HGNC Symbol;Acc:HGNC:4287]
3	60114537	60114844	308	Hct116_peak_1947	44	3.52471	4.44077	0.31695	120	Intron (ENST00000492590/ENSG00000189283, intron 5 of 9)	59749702	60080840	331139	-	ENSG00000189283	ENST00000466788	-33697	FHIT	fragile histidine triad diadenosine triphosphatase [Source:HGNC Symbol;Acc:HGNC:3701]
3	190609926	190610211	286	Hct116_peak_2112	36	3.12772	3.66124	0.01234	193	Intron (ENST00000072516/ENSG00000196083, intron 4 of 10)	190615308	190629732	14425	+	ENSG00000196083	ENST00000412080	-5097	IL1RAP	interleukin 1 receptor accessory protein [Source:HGNC Symbol;Acc:HGNC:5995]
10	123067921	123068241	321	Hct116_peak_599	42	3.27622	4.24074	0.31695	168	Distal Intergenic	123052761	123053878	1118	+	ENSG00000196177	ENST00000541070	15160	ACADSB	acyl-CoA dehydrogenase short/branched chain [Source:HGNC Symbol;Acc:HGNC:91]
10	123087503	123087855	353	Hct116_peak_600	59	4.02938	5.91365	1.38516	159	Distal Intergenic	123052761	123053878	1118	+	ENSG00000196177	ENST00000541070	34742	ACADSB	acyl-CoA dehydrogenase short/branched chain [Source:HGNC Symbol;Acc:HGNC:91]
3	8994959	8995244	286	Hct116_peak_1877	44	3.51869	4.43148	0.31695	147	Promoter (<=1kb)	8992628	8994454	1827	-	ENSG00000196220	ENST00000491467	-505	SRGAP3	SLIT-ROBO Rho GTPase activating protein 3 [Source:HGNC Symbol;Acc:HGNC:19744]
3	9077377	9077663	287	Hct116_peak_1878	32	2.87738	3.28141	0.01234	140	Intron (ENST00000383836/ENSG00000196220, intron 4 of 21)	9033431	9081287	47857	-	ENSG00000196220	ENST00000485983	3624	SRGAP3	SLIT-ROBO Rho GTPase activating protein 3 [Source:HGNC Symbol;Acc:HGNC:19744]
3	131626561	131626925	365	Hct116_peak_2023	33	2.93134	3.36344	0.01234	90	Intron (ENST00000617767/ENSG00000196353, intron 7 of 15)	131533555	131543093	9539	-	ENSG00000196353	ENST00000514439	-83468	CPNE4	copine 4 [Source:HGNC Symbol;Acc:HGNC:2317]
3	131740557	131740935	379	Hct116_peak_2024	36	3.13307	3.66934	0.01234	144	Intron (ENST00000617767/ENSG00000196353, intron 2 of 15)	131534737	131723631	188895	-	ENSG00000196353	ENST00000515418	-16926	CPNE4	copine 4 [Source:HGNC Symbol;Acc:HGNC:2317]
3	132097487	132097775	289	Hct116_peak_2025	36	3.13307	3.66934	0.01234	277	Intron (ENST00000512055/ENSG00000196353, intron 2 of 19)	132034747	132040250	5504	-	ENSG00000196353	ENST00000506687	-57237	CPNE4	copine 4 [Source:HGNC Symbol;Acc:HGNC:2317]
19	11469643	11469928	286	Hct116_peak_1422	44	3.52471	4.44077	0.31695	219	Intron (ENST00000359227/ENSG00000196361, intron 1 of 6)	11454403	11480625	26223	-	ENSG00000196361	ENST00000438662	10697	ELAVL3	ELAV like RNA binding protein 3 [Source:HGNC Symbol;Acc:HGNC:3314]
19	5717545	5717830	286	Hct116_peak_1417	31	2.77853	3.13086	0.00801	145	Promoter (1-2kb)	5691834	5719804	27971	-	ENSG00000196365	ENST00000587552	1974	LONP1	lon peptidase 1, mitochondrial [Source:HGNC Symbol;Acc:HGNC:9479]
7	98941898	98942197	300	Hct116_peak_2796	38	3.12585	3.82165	0.12757	84	Intron (ENST00000355540/ENSG00000196367, intron 30 of 70)	98970187	99036477	66291	+	ENSG00000196367	ENST00000360902	-27990	TRRAP	transformation/transcription domain associated protein [Source:HGNC Symbol;Acc:HGNC:12347]
6	117825898	117826183	286	Hct116_peak_2659	38	3.12585	3.82165	0.12757	223	Distal Intergenic	117907264	118317671	410408	+	ENSG00000196376	ENST00000360388	-81081	SLC35F1	solute carrier family 35 member F1 [Source:HGNC Symbol;Acc:HGNC:21483]
6	117861938	117862402	465	Hct116_peak_2660	29	2.74144	2.94685	0	312	Distal Intergenic	117907264	118317671	410408	+	ENSG00000196376	ENST00000360388	-44862	SLC35F1	solute carrier family 35 member F1 [Source:HGNC Symbol;Acc:HGNC:21483]
6	118103383	118103668	286	Hct116_peak_2661	61	4.30797	6.11216	1.52878	149	Intron (ENST00000360388/ENSG00000196376, intron 1 of 7)	118154442	118317676	163235	+	ENSG00000196376	ENST00000621341	-50774	SLC35F1	solute carrier family 35 member F1 [Source:HGNC Symbol;Acc:HGNC:21483]
6	118106962	118107368	407	Hct116_peak_2662	29	2.74144	2.94685	0	197	Intron (ENST00000360388/ENSG00000196376, intron 1 of 7)	118154442	118317676	163235	+	ENSG00000196376	ENST00000621341	-47074	SLC35F1	solute carrier family 35 member F1 [Source:HGNC Symbol;Acc:HGNC:21483]
6	118176326	118176623	298	Hct116_peak_2663	44	3.51869	4.43148	0.31695	142	Intron (ENST00000360388/ENSG00000196376, intron 2 of 7)	118154442	118317676	163235	+	ENSG00000196376	ENST00000621341	21884	SLC35F1	solute carrier family 35 member F1 [Source:HGNC Symbol;Acc:HGNC:21483]
11	124166428	124166814	387	Hct116_peak_804	52	3.91634	5.25636	0.84737	213	Distal Intergenic	124158421	124159356	936	+	ENSG00000196403	ENST00000355343	8007	OR10D1P	olfactory receptor family 10 subfamily D member 1 pseudogene [Source:HGNC Symbol;Acc:HGNC:8166]
2	101448828	101449298	471	Hct116_peak_1579	31	2.8026	3.16756	0.01234	144	Intron (ENST00000428343/ENSG00000196460, intron 2 of 11)	101421383	101435106	13724	-	ENSG00000196460	ENST00000492238	-13722	RFX8	regulatory factor X8 [Source:HGNC Symbol;Acc:HGNC:37253]
1	117907258	117907595	338	Hct116_peak_134	29	2.74144	2.94685	0	113	Intron (ENST00000369443/ENSG00000196505, intron 5 of 13)	117882904	117899130	16227	-	ENSG00000196505	ENST00000464026	-8128	GDAP2	ganglioside induced differentiation associated protein 2 [Source:HGNC Symbol;Acc:HGNC:18010]
6	128830806	128831175	370	Hct116_peak_2678	41	3.22398	4.1565	0.28379	213	Distal Intergenic	128883138	129516566	633429	+	ENSG00000196569	ENST00000421865	-51963	LAMA2	laminin subunit alpha 2 [Source:HGNC Symbol;Acc:HGNC:6482]
4	68687069	68687354	286	Hct116_peak_2208	29	2.74144	2.94685	0	113	Distal Intergenic	68646597	68670652	24056	-	ENSG00000196620	ENST00000338206	-16417	UGT2B15	UDP glucuronosyltransferase family 2 member B15 [Source:HGNC Symbol;Acc:HGNC:12546]
2	177538046	177538447	402	Hct116_peak_1649	53	3.72048	5.39765	0.96915	124	3' UTR	177548998	177552796	3799	-	ENSG00000196659	ENST00000408939	14349	TTC30B	tetratricopeptide repeat domain 30B [Source:HGNC Symbol;Acc:HGNC:26425]
9	87688115	87688544	430	Hct116_peak_3411	25	2.45228	2.5196	0	94	Intron (ENST00000358077/ENSG00000196730, intron 21 of 25)	87698409	87700217	1809	+	ENSG00000196730	ENST00000468482	-9865	DAPK1	death associated protein kinase 1 [Source:HGNC Symbol;Acc:HGNC:2674]
3	108062807	108063218	412	Hct116_peak_1994	30	2.62912	3.03573	0	142	Intron (ENST00000355354/ENSG00000196776, intron 3 of 8)	108047079	108059532	12454	-	ENSG00000196776	ENST00000517766	-3275	CD47	CD47 molecule [Source:HGNC Symbol;Acc:HGNC:1682]
6	34660574	34660887	314	Hct116_peak_2592	33	2.85605	3.39737	0.01234	150	Intron (ENST00000374023/ENSG00000196821, intron 1 of 4)	34590509	34671956	81448	-	ENSG00000196821	ENST00000374021	11069	ILRUN	inflammation and lipid regulator with UBA-like and NBR1-like domains [Source:HGNC Symbol;Acc:HGNC:21215]
10	61453839	61454124	286	Hct116_peak_394	26	2.56492	2.6861	0	120	Promoter (<=1kb)	61406642	61453381	46740	-	ENSG00000196932	ENST00000399298	-458	TMEM26	transmembrane protein 26 [Source:HGNC Symbol;Acc:HGNC:28550]
12	8153474	8153900	427	Hct116_peak_827	31	2.8026	3.16756	0.01234	183	Intron (ENST00000402465/ENSG00000284393, intron 1 of 4)	8157034	8177301	20268	+	ENSG00000196946	ENST00000396570	-3134	ZNF705A	zinc finger protein 705A [Source:HGNC Symbol;Acc:HGNC:32281]
11	104957940	104958225	286	Hct116_peak_774	36	3.13307	3.66934	0.01234	138	Promoter (1-2kb)	104942868	104956698	13831	-	ENSG00000196954	ENST00000393150	-1242	CASP4	caspase 4 [Source:HGNC Symbol;Acc:HGNC:1505]
8	39129333	39129658	326	Hct116_peak_2910	32	2.87738	3.28141	0.01234	167	Intron (ENST00000523400/ENSG00000197140, intron 2 of 5)	39118122	39224155	106034	+	ENSG00000197140	ENST00000518259	11211	ADAM32	ADAM metallopeptidase domain 32 [Source:HGNC Symbol;Acc:HGNC:15479]
6	27885639	27885962	324	Hct116_peak_2586	32	2.79036	3.29319	0.01234	95	Distal Intergenic	27890315	27890826	512	-	ENSG00000197153	ENST00000359303	4864	H3C12	H3 clustered histone 12 [Source:HGNC Symbol;Acc:HGNC:4774]
5	179892472	179892757	286	Hct116_peak_2548	40	3.29776	4.08943	0.228	62	Promoter (<=1kb)	179863404	179893233	29830	-	ENSG00000197226	ENST00000524222	476	TBC1D9B	TBC1 domain family member 9B [Source:HGNC Symbol;Acc:HGNC:29097]
19	11192959	11193343	385	Hct116_peak_1421	33	2.92948	3.36062	0.01234	333	Promoter (1-2kb)	11169676	11194511	24836	-	ENSG00000197256	ENST00000589894	1168	KANK2	KN motif and ankyrin repeat domains 2 [Source:HGNC Symbol;Acc:HGNC:29300]
7	104635890	104636175	286	Hct116_peak_2807	29	2.74144	2.94685	0	91	Intron (ENST00000401970/ENSG00000187416, intron 1 of 3)	104667749	104669576	1828	+	ENSG00000197258	ENST00000431936	-31574	EIF4BP6	eukaryotic translation initiation factor 4B pseudogene 6 [Source:HGNC Symbol;Acc:HGNC:37939]
15	90760474	90760803	330	Hct116_peak_1096	26	2.48032	2.67352	0	186	Promoter (1-2kb)	90762364	90769181	6818	+	ENSG00000197299	ENST00000559426	-1561	BLM	BLM RecQ like helicase [Source:HGNC Symbol;Acc:HGNC:1058]
1	15633891	15634244	354	Hct116_peak_19	35	2.87964	3.59418	0.01234	134	Exon (ENST00000486680/ENSG00000197312, exon 4 of 4)	15630425	15649823	19399	+	ENSG00000197312	ENST00000483899	3466	DDI2	DNA damage inducible 1 homolog 2 [Source:HGNC Symbol;Acc:HGNC:24578]
10	29811055	29811340	286	Hct116_peak_341	25	2.24303	2.5157	0	109	Distal Intergenic	29457361	29736959	279599	-	ENSG00000197321	ENST00000674475	-74096	SVIL	supervillin [Source:HGNC Symbol;Acc:HGNC:11480]
4	154285450	154285735	286	Hct116_peak_2299	33	2.93134	3.36344	0.01234	138	Promoter (<=1kb)	154255609	154284579	28971	-	ENSG00000197410	ENST00000623568	-871	DCHS2	dachsous cadherin-related 2 [Source:HGNC Symbol;Acc:HGNC:23111]
3	178299305	178299761	457	Hct116_peak_2089	28	2.50439	2.8348	0	244	Exon (ENST00000659038/ENSG00000223930, exon 4 of 5)	178272932	178828362	555431	+	ENSG00000197584	ENST00000437510	26373	KCNMB2	potassium calcium-activated channel subfamily M regulatory beta subunit 2 [Source:HGNC Symbol;Acc:HGNC:6286]
3	178544048	178544333	286	Hct116_peak_2090	39	3.23705	3.99505	0.228	98	Intron (ENST00000437510/ENSG00000197584, intron 1 of 3)	178536436	178844429	307994	+	ENSG00000197584	ENST00000452583	7612	KCNMB2	potassium calcium-activated channel subfamily M regulatory beta subunit 2 [Source:HGNC Symbol;Acc:HGNC:6286]
1	46493608	46493953	346	Hct116_peak_47	50	3.63327	5.02589	0.73684	229	Intron (ENST00000360032/ENSG00000197587, intron 2 of 5)	46489836	46516216	26381	+	ENSG00000197587	ENST00000360032	3772	DMBX1	diencephalon/mesencephalon homeobox 1 [Source:HGNC Symbol;Acc:HGNC:19026]
5	118889199	118889500	302	Hct116_peak_2459	48	3.66185	4.85569	0.59958	236	Intron (ENST00000510708/ENSG00000169570, intron 4 of 5)	118973796	118974122	327	+	ENSG00000197744	ENST00000397627	-84296	PTMAP2	prothymosin alpha pseudogene 2 [Source:HGNC Symbol;Acc:HGNC:9625]
19	40098233	40098563	331	Hct116_peak_1435	26	2.5633	2.6837	0	142	Distal Intergenic	40073045	40090943	17899	-	ENSG00000197782	ENST00000683561	-7290	ZNF780A	zinc finger protein 780A [Source:HGNC Symbol;Acc:HGNC:27603]
16	81920158	81920537	380	Hct116_peak_1207	31	2.72763	3.19332	0.01234	269	Promoter (2-3kb)	81923415	81928831	5417	+	ENSG00000197943	ENST00000570196	-2878	PLCG2	phospholipase C gamma 2 [Source:HGNC Symbol;Acc:HGNC:9066]
19	9562910	9563259	350	Hct116_peak_1420	26	2.56492	2.6861	0	136	3' UTR	9566660	9567743	1084	-	ENSG00000197961	ENST00000591447	4484	ZNF121	zinc finger protein 121 [Source:HGNC Symbol;Acc:HGNC:12904]
1	28581879	28582177	299	Hct116_peak_26	41	3.02482	4.19081	0.30727	230	Promoter (<=1kb)	28578538	28581878	3341	-	ENSG00000197989	ENST00000470977	-1	SNHG12	small nucleolar RNA host gene 12 [Source:HGNC Symbol;Acc:HGNC:30062]
8	1511217	1511611	395	Hct116_peak_2891	29	2.74144	2.94685	0	163	Intron (ENST00000637795/ENSG00000198010, intron 4 of 14)	1501366	1708474	207109	+	ENSG00000198010	ENST00000612087	9851	DLGAP2	DLG associated protein 2 [Source:HGNC Symbol;Acc:HGNC:2906]
8	33491617	33491923	307	Hct116_peak_2908	43	3.35782	4.37184	0.31695	120	Intron (ENST00000360128/ENSG00000198042, intron 6 of 9)	33485207	33488602	3396	+	ENSG00000198042	ENST00000519089	6410	MAK16	MAK16 homolog [Source:HGNC Symbol;Acc:HGNC:13703]
20	1893353	1893723	371	Hct116_peak_1730	36	3.02204	3.65905	0.01234	176	Promoter (<=1kb)	1894167	1939894	45728	+	ENSG00000198053	ENST00000400068	-444	SIRPA	signal regulatory protein alpha [Source:HGNC Symbol;Acc:HGNC:9662]
1	181332668	181332984	317	Hct116_peak_209	36	3.13307	3.66934	0.01234	132	Intron (ENST00000524607/ENSG00000198216, intron 1 of 11)	181317690	181716129	398440	+	ENSG00000198216	ENST00000524607	14978	CACNA1E	calcium voltage-gated channel subunit alpha1 E [Source:HGNC Symbol;Acc:HGNC:1392]
1	181403898	181404183	286	Hct116_peak_210	36	3.13307	3.66934	0.01234	111	Intron (ENST00000524607/ENSG00000198216, intron 1 of 11)	181483311	181652094	168784	+	ENSG00000198216	ENST00000533229	-79128	CACNA1E	calcium voltage-gated channel subunit alpha1 E [Source:HGNC Symbol;Acc:HGNC:1392]
8	61706638	61706977	340	Hct116_peak_2918	28	2.50439	2.8348	0	104	Intron (ENST00000379454/ENSG00000198363, intron 1 of 24)	61624537	61714525	89989	-	ENSG00000198363	ENST00000519234	7548	ASPH	aspartate beta-hydroxylase [Source:HGNC Symbol;Acc:HGNC:757]
2	146635146	146635454	309	Hct116_peak_1609	29	2.68626	2.98989	0	95	Distal Intergenic	146587506	146589310	1805	+	ENSG00000198526	ENST00000471997	47640	PABPC1P2	poly(A) binding protein cytoplasmic 1 pseudogene 2 [Source:HGNC Symbol;Acc:HGNC:8559]
2	146697053	146697338	286	Hct116_peak_1610	40	3.06092	4.07105	0.228	151	Distal Intergenic	146587506	146589310	1805	+	ENSG00000198526	ENST00000471997	109547	PABPC1P2	poly(A) binding protein cytoplasmic 1 pseudogene 2 [Source:HGNC Symbol;Acc:HGNC:8559]
6	160588340	160588794	455	Hct116_peak_2703	44	3.52471	4.44077	0.31695	282	Intron (ENST00000316300/ENSG00000198670, intron 24 of 38)	160586480	160613115	26636	-	ENSG00000198670	ENST00000447678	24321	LPA	lipoprotein(a) [Source:HGNC Symbol;Acc:HGNC:6667]
12	62096067	62096358	292	Hct116_peak_875	40	3.29776	4.08943	0.228	242	Intron (ENST00000416284/ENSG00000198673, intron 1 of 4)	61753724	62104928	351205	-	ENSG00000198673	ENST00000549958	8570	TAFA2	TAFA chemokine like family member 2 [Source:HGNC Symbol;Acc:HGNC:21589]
9	35274535	35274820	286	Hct116_peak_3383	23	2.35047	2.36893	0	85	Intron (ENST00000617908/ENSG00000198722, intron 7 of 40)	35227798	35243350	15553	+	ENSG00000198722	ENST00000485086	46737	UNC13B	unc-13 homolog B [Source:HGNC Symbol;Acc:HGNC:12566]
9	35388273	35388774	502	Hct116_peak_3384	36	3.12772	3.66124	0.01234	133	Intron (ENST00000617908/ENSG00000198722, intron 24 of 40)	35396538	35399169	2632	+	ENSG00000198722	ENST00000481299	-7764	UNC13B	unc-13 homolog B [Source:HGNC Symbol;Acc:HGNC:12566]
1	169583148	169583433	286	Hct116_peak_194	29	2.68626	2.98989	0	254	Intron (ENST00000367797/ENSG00000198734, intron 1 of 24)	169511951	169586481	74531	-	ENSG00000198734	ENST00000367797	3048	F5	coagulation factor V [Source:HGNC Symbol;Acc:HGNC:3542]
1	183939362	183939687	326	Hct116_peak_214	36	2.99715	3.61996	0.01234	142	Promoter (2-3kb)	183929889	183936924	7036	-	ENSG00000198756	ENST00000486375	-2438	COLGALT2	collagen beta(1-O)galactosyltransferase 2 [Source:HGNC Symbol;Acc:HGNC:16790]
1	177187130	177187650	521	Hct116_peak_200	40	3.29567	4.08618	0.228	227	Intron (ENST00000361539/ENSG00000198797, intron 1 of 7)	177170958	177282422	111465	+	ENSG00000198797	ENST00000361539	16172	BRINP2	BMP/retinoic acid inducible neural specific 2 [Source:HGNC Symbol;Acc:HGNC:13746]
1	177214775	177215154	380	Hct116_peak_201	44	3.52471	4.44077	0.31695	251	Intron (ENST00000361539/ENSG00000198797, intron 1 of 7)	177256781	177257295	515	+	ENSG00000198797	ENST00000460161	-41627	BRINP2	BMP/retinoic acid inducible neural specific 2 [Source:HGNC Symbol;Acc:HGNC:13746]
1	42257116	42257401	286	Hct116_peak_45	40	3.17339	4.07466	0.228	250	Intron (ENST00000372572/ENSG00000198815, intron 6 of 14)	42264931	42278587	13657	-	ENSG00000198815	ENST00000454417	21186	FOXJ3	forkhead box J3 [Source:HGNC Symbol;Acc:HGNC:29178]
7	86436543	86436988	446	Hct116_peak_2776	33	2.93134	3.36344	0.01234	223	Distal Intergenic	86643909	86864879	220971	+	ENSG00000198822	ENST00000361669	-206921	GRM3	glutamate metabotropic receptor 3 [Source:HGNC Symbol;Acc:HGNC:4595]
16	55850146	55850431	286	Hct116_peak_1173	48	3.66417	4.85936	0.59958	109	Intron (ENST00000290567/ENSG00000159398, intron 10 of 12)	55802854	55833337	30484	-	ENSG00000198848	ENST00000422046	-16809	CES1	carboxylesterase 1 [Source:HGNC Symbol;Acc:HGNC:1863]
21	28976722	28977007	286	Hct116_peak_1821	44	3.52471	4.44077	0.31695	182	Intron (ENST00000361371/ENSG00000198862, intron 6 of 29)	28966895	28986761	19867	-	ENSG00000198862	ENST00000483326	9754	LTN1	listerin E3 ubiquitin protein ligase 1 [Source:HGNC Symbol;Acc:HGNC:13082]
9	74598614	74598983	370	Hct116_peak_3405	29	2.74144	2.94685	0	210	Intron (ENST00000376896/ENSG00000198963, intron 1 of 9)	74615600	74687201	71602	+	ENSG00000198963	ENST00000396204	-16617	RORB	RAR related orphan receptor B [Source:HGNC Symbol;Acc:HGNC:10259]
7	26017253	26017538	286	Hct116_peak_2742	23	2.37015	2.39807	0	89	Distal Intergenic	25949919	25949986	68	-	ENSG00000199085	ENST00000362215	-67267	MIR148A	microRNA 148a [Source:HGNC Symbol;Acc:HGNC:31535]
2	83628859	83629144	286	Hct116_peak_1543	44	3.52471	4.44077	0.31695	262	Distal Intergenic	83657735	83657842	108	+	ENSG00000199295	ENST00000362425	-28591	RNU6-1312P	RNA, U6 small nuclear 1312, pseudogene [Source:HGNC Symbol;Acc:HGNC:48275]
10	126774352	126774637	286	Hct116_peak_622	29	2.64238	2.9227	0	135	Intron (ENST00000657225/ENSG00000154493, intron 1 of 2)	126779702	126779774	73	-	ENSG00000199321	ENST00000362451	5137	-	-
13	72879241	72879685	445	Hct116_peak_988	30	2.70875	3.02429	0	140	Promoter (1-2kb)	72881108	72881214	107	-	ENSG00000199381	ENST00000362511	1529	RNU6-79P	RNA, U6 small nuclear 79, pseudogene [Source:HGNC Symbol;Acc:HGNC:42569]
8	115935079	115935520	442	Hct116_peak_3201	36	3.13307	3.66934	0.01234	272	Distal Intergenic	116022686	116022779	94	-	ENSG00000199450	ENST00000362580	87259	RNA5SP276	RNA, 5S ribosomal pseudogene 276 [Source:HGNC Symbol;Acc:HGNC:43176]
8	115948785	115949070	286	Hct116_peak_3202	52	3.91634	5.25636	0.84737	150	Downstream (1-2kb)	116022686	116022779	94	-	ENSG00000199450	ENST00000362580	73709	RNA5SP276	RNA, 5S ribosomal pseudogene 276 [Source:HGNC Symbol;Acc:HGNC:43176]
8	116121568	116121853	286	Hct116_peak_3203	44	3.52471	4.44077	0.31695	140	Intron (ENST00000505156/ENSG00000249917, intron 6 of 13)	116022686	116022779	94	-	ENSG00000199450	ENST00000362580	-98789	RNA5SP276	RNA, 5S ribosomal pseudogene 276 [Source:HGNC Symbol;Acc:HGNC:43176]
1	85440966	85441251	286	Hct116_peak_114	38	3.05358	3.87984	0.17316	247	Intron (ENST00000426125/ENSG00000223653, intron 2 of 2)	85435175	85435284	110	-	ENSG00000199459	ENST00000362589	-5682	Y_RNA	Y RNA [Source:RFAM;Acc:RF00019]
6	165409257	165409542	286	Hct116_peak_2708	36	3.13307	3.66934	0.01234	71	Promoter (<=1kb)	165409562	165409676	115	+	ENSG00000199523	ENST00000362653	-20	RNA5SP226	RNA, 5S ribosomal pseudogene 226 [Source:HGNC Symbol;Acc:HGNC:43126]
6	165415351	165415636	286	Hct116_peak_2709	36	3.13307	3.66934	0.01234	146	Intron (ENST00000649273/ENSG00000112541, intron 11 of 20)	165409562	165409676	115	+	ENSG00000199523	ENST00000362653	5789	RNA5SP226	RNA, 5S ribosomal pseudogene 226 [Source:HGNC Symbol;Acc:HGNC:43126]
8	135704690	135704975	286	Hct116_peak_3289	26	2.48032	2.67352	0	90	Distal Intergenic	135742343	135742495	153	-	ENSG00000199652	ENST00000362782	37520	RNU1-35P	RNA, U1 small nuclear 35, pseudogene [Source:HGNC Symbol;Acc:HGNC:48377]
8	135738969	135739467	499	Hct116_peak_3290	33	2.92948	3.36062	0.01234	330	Downstream (2-3kb)	135742343	135742495	153	-	ENSG00000199652	ENST00000362782	3028	RNU1-35P	RNA, U1 small nuclear 35, pseudogene [Source:HGNC Symbol;Acc:HGNC:48377]
17	69980344	69980687	344	Hct116_peak_1339	33	2.92948	3.36062	0.01234	329	Intron (ENST00000455460/ENSG00000237560, intron 2 of 4)	69985986	69986094	109	+	ENSG00000199801	ENST00000362931	-5299	Y_RNA	Y RNA [Source:RFAM;Acc:RF00019]
17	70006240	70006554	315	Hct116_peak_1340	33	2.92948	3.36062	0.01234	96	Distal Intergenic	69985986	69986094	109	+	ENSG00000199801	ENST00000362931	20254	Y_RNA	Y RNA [Source:RFAM;Acc:RF00019]
12	118811609	118812144	536	Hct116_peak_946	36	3.13307	3.66934	0.01234	388	Intron (ENST00000664005/ENSG00000255814, intron 3 of 3)	118829681	118829805	125	+	ENSG00000199809	ENST00000362939	-17537	RNA5SP374	RNA, 5S ribosomal pseudogene 374 [Source:HGNC Symbol;Acc:HGNC:43274]
6	109034465	109034750	286	Hct116_peak_2649	65	4.1195	6.58823	1.94701	147	Intron (ENST00000436639/ENSG00000080546, intron 1 of 9)	109059509	109059614	106	-	ENSG00000199944	ENST00000363074	24864	RNU6-653P	RNA, U6 small nuclear 653, pseudogene [Source:HGNC Symbol;Acc:HGNC:47616]
16	86271428	86271713	286	Hct116_peak_1242	42	3.30297	4.28379	0.31695	152	Intron (ENST00000602425/ENSG00000268754, intron 2 of 7)	86275429	86275523	95	-	ENSG00000199949	ENST00000363079	3810	Y_RNA	Y RNA [Source:RFAM;Acc:RF00019]
3	180580298	180580626	329	Hct116_peak_2099	40	3.29567	4.08618	0.228	172	Promoter (<=1kb)	180581057	180581163	107	+	ENSG00000199986	ENST00000363116	-431	RNU6-486P	RNA, U6 small nuclear 486, pseudogene [Source:HGNC Symbol;Acc:HGNC:47449]
10	107515227	107515512	286	Hct116_peak_493	33	2.93134	3.36344	0.01234	125	Distal Intergenic	107461560	107461669	110	+	ENSG00000200079	ENST00000363209	53667	RNA5SP326	RNA, 5S ribosomal pseudogene 326 [Source:HGNC Symbol;Acc:HGNC:43226]
10	107624252	107624673	422	Hct116_peak_494	36	3.13307	3.66934	0.01234	142	Distal Intergenic	107461560	107461669	110	+	ENSG00000200079	ENST00000363209	162692	RNA5SP326	RNA, 5S ribosomal pseudogene 326 [Source:HGNC Symbol;Acc:HGNC:43226]
10	107690825	107691110	286	Hct116_peak_495	43	3.35782	4.37184	0.31695	102	Distal Intergenic	107461560	107461669	110	+	ENSG00000200079	ENST00000363209	229265	RNA5SP326	RNA, 5S ribosomal pseudogene 326 [Source:HGNC Symbol;Acc:HGNC:43226]
10	107732826	107733148	323	Hct116_peak_496	33	2.92948	3.36062	0.01234	176	Intron (ENST00000630847/ENSG00000229981, intron 5 of 5)	107461560	107461669	110	+	ENSG00000200079	ENST00000363209	271266	RNA5SP326	RNA, 5S ribosomal pseudogene 326 [Source:HGNC Symbol;Acc:HGNC:43226]
16	89561550	89561842	293	Hct116_peak_1246	49	3.22723	4.95391	0.67714	153	Promoter (<=1kb)	89561434	89561517	84	+	ENSG00000200084	ENST00000363214	116	SNORD68	small nucleolar RNA, C/D box 68 [Source:HGNC Symbol;Acc:HGNC:32729]
8	91537460	91537781	322	Hct116_peak_3025	40	3.29776	4.08943	0.228	141	Distal Intergenic	91594965	91595241	277	+	ENSG00000200151	ENST00000363281	-57184	RN7SKP231	RN7SK pseudogene 231 [Source:HGNC Symbol;Acc:HGNC:45955]
8	91557078	91557450	373	Hct116_peak_3026	61	4.30797	6.11216	1.52878	157	Intron (ENST00000521199/ENSG00000253901, intron 2 of 3)	91594965	91595241	277	+	ENSG00000200151	ENST00000363281	-37515	RN7SKP231	RN7SK pseudogene 231 [Source:HGNC Symbol;Acc:HGNC:45955]
8	91587265	91587550	286	Hct116_peak_3027	23	2.35047	2.36893	0	94	Intron (ENST00000521199/ENSG00000253901, intron 2 of 3)	91594965	91595241	277	+	ENSG00000200151	ENST00000363281	-7415	RN7SKP231	RN7SK pseudogene 231 [Source:HGNC Symbol;Acc:HGNC:45955]
8	91611065	91611356	292	Hct116_peak_3028	40	3.29776	4.08943	0.228	210	Intron (ENST00000521199/ENSG00000253901, intron 2 of 3)	91594965	91595241	277	+	ENSG00000200151	ENST00000363281	16100	RN7SKP231	RN7SK pseudogene 231 [Source:HGNC Symbol;Acc:HGNC:45955]
8	91613642	91613999	358	Hct116_peak_3029	32	2.79036	3.29319	0.01234	280	Intron (ENST00000521199/ENSG00000253901, intron 2 of 3)	91594965	91595241	277	+	ENSG00000200151	ENST00000363281	18677	RN7SKP231	RN7SK pseudogene 231 [Source:HGNC Symbol;Acc:HGNC:45955]
8	91657187	91657565	379	Hct116_peak_3030	33	2.93134	3.36344	0.01234	135	Intron (ENST00000521199/ENSG00000253901, intron 2 of 3)	91594965	91595241	277	+	ENSG00000200151	ENST00000363281	62222	RN7SKP231	RN7SK pseudogene 231 [Source:HGNC Symbol;Acc:HGNC:45955]
8	91684407	91684728	322	Hct116_peak_3031	40	3.29567	4.08618	0.228	236	Intron (ENST00000521199/ENSG00000253901, intron 2 of 3)	91594965	91595241	277	+	ENSG00000200151	ENST00000363281	89442	RN7SKP231	RN7SK pseudogene 231 [Source:HGNC Symbol;Acc:HGNC:45955]
8	91717695	91718104	410	Hct116_peak_3032	26	2.5633	2.6837	0	115	Intron (ENST00000521199/ENSG00000253901, intron 2 of 3)	91594965	91595241	277	+	ENSG00000200151	ENST00000363281	122730	RN7SKP231	RN7SK pseudogene 231 [Source:HGNC Symbol;Acc:HGNC:45955]
15	65310037	65310322	286	Hct116_peak_1078	29	2.68626	2.98989	0	124	Distal Intergenic	65304677	65304792	116	+	ENSG00000200156	ENST00000363286	5360	RNU5B-1	RNA, U5B small nuclear 1 [Source:HGNC Symbol;Acc:HGNC:10212]
1	62215073	62215358	286	Hct116_peak_83	37	3.09923	3.78003	0.09522	181	Distal Intergenic	62211557	62211666	110	+	ENSG00000200174	ENST00000363304	3516	Y_RNA	Y RNA [Source:RFAM;Acc:RF00019]
10	109330477	109330762	286	Hct116_peak_512	40	3.29567	4.08618	0.228	163	Distal Intergenic	109239639	109239746	108	+	ENSG00000200217	ENST00000363347	90838	RNU6-839P	RNA, U6 small nuclear 839, pseudogene [Source:HGNC Symbol;Acc:HGNC:47802]
6	117097589	117097874	286	Hct116_peak_2655	29	2.74144	2.94685	0	179	Distal Intergenic	117060682	117060799	118	+	ENSG00000200248	ENST00000363378	36907	RNA5SP214	RNA, 5S ribosomal pseudogene 214 [Source:HGNC Symbol;Acc:HGNC:43114]
13	73118380	73118665	286	Hct116_peak_989	28	2.65962	2.82599	0	82	Distal Intergenic	73112915	73113018	104	-	ENSG00000200267	ENST00000363397	-5362	RNU6-66P	RNA, U6 small nuclear 66, pseudogene [Source:HGNC Symbol;Acc:HGNC:42556]
6	47872275	47872560	286	Hct116_peak_2601	44	3.41452	4.4626	0.33255	151	3' UTR	47823390	47823550	161	+	ENSG00000200340	ENST00000363470	48885	RNU1-105P	RNA, U1 small nuclear 105, pseudogene [Source:HGNC Symbol;Acc:HGNC:48447]
2	127821557	127821842	286	Hct116_peak_1592	23	2.35047	2.36893	0	88	Distal Intergenic	127829747	127829852	106	-	ENSG00000200390	ENST00000363520	8010	Y_RNA	Y RNA [Source:RFAM;Acc:RF00019]
16	58741345	58741683	339	Hct116_peak_1179	39	3.18048	3.90693	0.18945	145	Promoter (2-3kb)	58744251	58744357	107	-	ENSG00000200424	ENST00000363554	2674	RNU6-1155P	RNA, U6 small nuclear 1155, pseudogene [Source:HGNC Symbol;Acc:HGNC:48118]
15	83838102	83838410	309	Hct116_peak_1088	23	2.30371	2.39996	0	142	Exon (ENST00000567476/ENSG00000156218, exon 7 of 30)	83824863	83824953	91	-	ENSG00000200444	ENST00000363574	-13149	RNU6-1339P	RNA, U6 small nuclear 1339, pseudogene [Source:HGNC Symbol;Acc:HGNC:48302]
9	93368330	93368739	410	Hct116_peak_3417	51	3.6936	5.12445	0.81424	273	Distal Intergenic	93375556	93375667	112	+	ENSG00000200570	ENST00000363700	-6817	RNU6-829P	RNA, U6 small nuclear 829, pseudogene [Source:HGNC Symbol;Acc:HGNC:47792]
3	136422232	136422517	286	Hct116_peak_2037	39	3.1004	3.95616	0.21815	255	3' UTR	136430084	136430183	100	-	ENSG00000200571	ENST00000363701	7666	RNU6-1284P	RNA, U6 small nuclear 1284, pseudogene [Source:HGNC Symbol;Acc:HGNC:48247]
11	109152210	109152495	286	Hct116_peak_784	36	3.13307	3.66934	0.01234	98	Distal Intergenic	109120878	109120986	109	-	ENSG00000200613	ENST00000363743	-31224	RNA5SP349	RNA, 5S ribosomal pseudogene 349 [Source:HGNC Symbol;Acc:HGNC:43249]
4	45496180	45496465	286	Hct116_peak_2154	33	2.93134	3.36344	0.01234	154	Distal Intergenic	45480030	45480136	107	+	ENSG00000200720	ENST00000363850	16150	RNU6-931P	RNA, U6 small nuclear 931, pseudogene [Source:HGNC Symbol;Acc:HGNC:47894]
8	107898185	107898476	292	Hct116_peak_3130	32	2.87738	3.28141	0.01234	140	Intron (ENST00000665144/ENSG00000287949, intron 1 of 4)	107884494	107884611	118	+	ENSG00000200806	ENST00000363936	13691	RNA5SP275	RNA, 5S ribosomal pseudogene 275 [Source:HGNC Symbol;Acc:HGNC:43175]
11	86115354	86115762	409	Hct116_peak_745	28	2.62097	2.88988	0	209	Distal Intergenic	86153227	86153334	108	+	ENSG00000200877	ENST00000364007	-37465	RNU6-560P	RNA, U6 small nuclear 560, pseudogene [Source:HGNC Symbol;Acc:HGNC:47523]
4	111288865	111289234	370	Hct116_peak_2239	28	2.50439	2.8348	0	131	Intron (ENST00000681682/ENSG00000288692, intron 3 of 4)	111331412	111331518	107	+	ENSG00000200963	ENST00000364093	-42178	RNU6-289P	RNA, U6 small nuclear 289, pseudogene [Source:HGNC Symbol;Acc:HGNC:47252]
7	71921259	71921544	286	Hct116_peak_2766	29	2.74144	2.94685	0	236	Intron (ENST00000329008/ENSG00000183166, intron 4 of 5)	71913738	71913856	119	-	ENSG00000201014	ENST00000364144	-7403	RNA5SP232	RNA, 5S ribosomal pseudogene 232 [Source:HGNC Symbol;Acc:HGNC:43132]
3	137338860	137339145	286	Hct116_peak_2038	52	3.91634	5.25636	0.84737	145	Distal Intergenic	137518134	137518255	122	-	ENSG00000201325	ENST00000364455	179110	RNA5SP142	RNA, 5S ribosomal pseudogene 142 [Source:HGNC Symbol;Acc:HGNC:43042]
3	137355411	137355742	332	Hct116_peak_2039	56	4.03059	5.66933	1.17305	168	Distal Intergenic	137518134	137518255	122	-	ENSG00000201325	ENST00000364455	162513	RNA5SP142	RNA, 5S ribosomal pseudogene 142 [Source:HGNC Symbol;Acc:HGNC:43042]
1	218174028	218174439	412	Hct116_peak_254	41	3.32578	4.13293	0.26314	152	Distal Intergenic	218129795	218129952	158	+	ENSG00000201493	ENST00000364623	44233	RNU1-141P	RNA, U1 small nuclear 141, pseudogene [Source:HGNC Symbol;Acc:HGNC:48483]
5	139000262	139000680	419	Hct116_peak_2492	24	2.43122	2.48845	0	325	Intron (ENST00000394817/ENSG00000120725, intron 7 of 9)	139012329	139012441	113	+	ENSG00000201532	ENST00000364662	-11649	RNA5SP194	RNA, 5S ribosomal pseudogene 194 [Source:HGNC Symbol;Acc:HGNC:43094]
11	9674895	9675180	286	Hct116_peak_672	31	2.77853	3.13086	0.00801	258	Intron (ENST00000447399/ENSG00000133789, intron 1 of 10)	9680924	9681238	315	+	ENSG00000201564	ENST00000364694	-5744	RN7SKP50	RN7SK pseudogene 50 [Source:HGNC Symbol;Acc:HGNC:45774]
3	39962711	39962996	286	Hct116_peak_1922	26	2.56492	2.6861	0	89	Intron (ENST00000444716/ENSG00000170011, intron 2 of 16)	39970125	39970266	142	+	ENSG00000201570	ENST00000364700	-7129	RNU4-56P	RNA, U4 small nuclear 56, pseudogene [Source:HGNC Symbol;Acc:HGNC:46992]
13	49015161	49015601	441	Hct116_peak_970	39	3.20851	3.95063	0.21815	239	Intron (ENST00000492622/ENSG00000102531, intron 2 of 25)	48987915	48988017	103	+	ENSG00000201662	ENST00000364792	27246	RNU6-60P	RNA, U6 small nuclear 60, pseudogene [Source:HGNC Symbol;Acc:HGNC:42550]
11	66432299	66432644	346	Hct116_peak_727	26	2.44287	2.61569	0	124	Promoter (<=1kb)	66432763	66432902	140	+	ENSG00000201733	ENST00000364863	-119	-	-
7	10879522	10879889	368	Hct116_peak_2731	36	3.13307	3.66934	0.01234	126	Distal Intergenic	10901978	10902074	97	+	ENSG00000201774	ENST00000364904	-22089	Y_RNA	Y RNA [Source:RFAM;Acc:RF00019]
4	148560442	148560826	385	Hct116_peak_2289	33	2.93134	3.36344	0.01234	110	Promoter (2-3kb)	148557947	148558048	102	+	ENSG00000201846	ENST00000364976	2495	RNA5SP166	RNA, 5S ribosomal pseudogene 166 [Source:HGNC Symbol;Acc:HGNC:43066]
3	191786457	191786742	286	Hct116_peak_2114	32	2.85201	3.24282	0.01234	100	Distal Intergenic	191641135	191641237	103	+	ENSG00000201860	ENST00000364990	145322	Y_RNA	Y RNA [Source:RFAM;Acc:RF00019]
4	177471072	177471357	286	Hct116_peak_2334	40	3.29776	4.08943	0.228	168	Intron (ENST00000654463/ENSG00000250131, intron 1 of 4)	177457111	177457228	118	-	ENSG00000201931	ENST00000365061	-13844	RNA5SP172	RNA, 5S ribosomal pseudogene 172 [Source:HGNC Symbol;Acc:HGNC:43072]
1	155120076	155120365	290	Hct116_peak_179	29	2.64238	2.9227	0	124	Promoter (<=1kb)	155120490	155120598	109	+	ENSG00000202027	ENST00000365157	-125	Y_RNA	Y RNA [Source:RFAM;Acc:RF00019]
2	208914803	208915173	371	Hct116_peak_1687	26	2.5633	2.6837	0	141	Distal Intergenic	208920547	208920664	118	-	ENSG00000202164	ENST00000365294	5491	RNA5SP117	RNA, 5S ribosomal pseudogene 117 [Source:HGNC Symbol;Acc:HGNC:42915]
18	57228528	57229136	609	Hct116_peak_1397	48	3.66185	4.85569	0.59958	186	Distal Intergenic	57284602	57284708	107	-	ENSG00000202240	ENST00000365370	55572	RNU6-737P	RNA, U6 small nuclear 737, pseudogene [Source:HGNC Symbol;Acc:HGNC:47700]
8	119885993	119886278	286	Hct116_peak_3240	32	2.79036	3.29319	0.01234	10	Intron (ENST00000523492/ENSG00000155792, intron 1 of 6)	119891132	119891229	98	-	ENSG00000202356	ENST00000365486	4951	RNA5SP277	RNA, 5S ribosomal pseudogene 277 [Source:HGNC Symbol;Acc:HGNC:43177]
11	108975160	108975445	286	Hct116_peak_783	26	2.5177	2.61633	0	153	Distal Intergenic	108957718	108959797	2080	+	ENSG00000203334	ENST00000615020	17442	-	novel transcript
8	84952657	84953212	556	Hct116_peak_3018	56	4.02804	5.66524	1.17305	152	Distal Intergenic	84948585	84949674	1090	+	ENSG00000203413	ENST00000520036	4072	ACTBP6	ACTB pseudogene 6 [Source:HGNC Symbol;Acc:HGNC:139]
10	108454672	108454957	286	Hct116_peak_499	26	2.56492	2.6861	0	103	Distal Intergenic	108547975	108561815	13841	-	ENSG00000203434	ENST00000366253	106858	-	novel transcript
10	108471151	108471436	286	Hct116_peak_500	33	2.93134	3.36344	0.01234	48	Distal Intergenic	108547975	108561815	13841	-	ENSG00000203434	ENST00000366253	90379	-	novel transcript
10	108492288	108492744	457	Hct116_peak_501	29	2.74144	2.94685	0	291	Distal Intergenic	108547975	108561815	13841	-	ENSG00000203434	ENST00000366253	69071	-	novel transcript
10	108575898	108576316	419	Hct116_peak_502	44	3.52471	4.44077	0.31695	142	Distal Intergenic	108547975	108561815	13841	-	ENSG00000203434	ENST00000366253	-14083	-	novel transcript
1	223471947	223472379	433	Hct116_peak_267	26	2.56492	2.6861	0	116	Distal Intergenic	223538007	223543166	5160	-	ENSG00000203697	ENST00000484873	70787	CAPN8	calpain 8 [Source:HGNC Symbol;Acc:HGNC:1485]
1	223628630	223628968	339	Hct116_peak_268	29	2.64238	2.9227	0	160	Promoter (<=1kb)	223622622	223628705	6084	-	ENSG00000203697	ENST00000465098	0	CAPN8	calpain 8 [Source:HGNC Symbol;Acc:HGNC:1485]
6	109276785	109277157	373	Hct116_peak_2650	32	2.79036	3.29319	0.01234	95	Intron (ENST00000368966/ENSG00000203799, intron 22 of 45)	109285485	109306112	20628	+	ENSG00000203799	ENST00000615766	-8328	CCDC162P	coiled-coil domain containing 162, pseudogene [Source:HGNC Symbol;Acc:HGNC:21565]
10	120451588	120452050	463	Hct116_peak_586	32	2.79036	3.29319	0.01234	290	Distal Intergenic	120457227	120592065	134839	+	ENSG00000203805	ENST00000398250	-5177	PLPP4	phospholipid phosphatase 4 [Source:HGNC Symbol;Acc:HGNC:23531]
10	120483625	120483971	347	Hct116_peak_587	30	2.73162	3.05924	0	140	Intron (ENST00000398250/ENSG00000203805, intron 1 of 6)	120503579	120589851	86273	+	ENSG00000203805	ENST00000369073	-19608	PLPP4	phospholipid phosphatase 4 [Source:HGNC Symbol;Acc:HGNC:23531]
10	120555513	120556366	854	Hct116_peak_588	48	3.66417	4.85936	0.59958	809	Intron (ENST00000398250/ENSG00000203805, intron 5 of 6)	120575188	120587496	12309	+	ENSG00000203805	ENST00000496437	-18822	PLPP4	phospholipid phosphatase 4 [Source:HGNC Symbol;Acc:HGNC:23531]
6	85668328	85668625	298	Hct116_peak_2626	39	3.1004	3.95616	0.21815	185	Intron (ENST00000682106/ENSG00000271793, intron 3 of 43)	85660548	85664371	3824	-	ENSG00000203875	ENST00000674091	-3957	SNHG5	small nucleolar RNA host gene 5 [Source:HGNC Symbol;Acc:HGNC:21026]
6	85686282	85686593	312	Hct116_peak_2627	64	4.35479	6.44744	1.82931	149	Distal Intergenic	85675433	85678932	3500	-	ENSG00000203875	ENST00000670094	-7350	SNHG5	small nucleolar RNA host gene 5 [Source:HGNC Symbol;Acc:HGNC:21026]
1	28374096	28374381	286	Hct116_peak_25	29	2.59168	2.97559	0	88	Intron (ENST00000633371/ENSG00000204138, intron 1 of 4)	28369744	28497156	127413	+	ENSG00000204138	ENST00000493669	4352	PHACTR4	phosphatase and actin regulator 4 [Source:HGNC Symbol;Acc:HGNC:25793]
1	25446701	25447079	379	Hct116_peak_22	30	2.61026	3.00546	0	154	Promoter (1-2kb)	25448893	25458783	9891	+	ENSG00000204178	ENST00000470035	-1814	MACO1	macoilin 1 [Source:HGNC Symbol;Acc:HGNC:25572]
20	35426635	35426968	334	Hct116_peak_1777	30	2.73162	3.05924	0	249	Distal Intergenic	35433029	35435450	2422	+	ENSG00000204183	ENST00000374375	-6061	GDF5-AS1	GDF5 antisense RNA 1 [Source:HGNC Symbol;Acc:HGNC:33435]
6	33210261	33210546	286	Hct116_peak_2591	56	4.02804	5.66524	1.17305	162	Promoter (<=1kb)	33209560	33212722	3163	+	ENSG00000204227	ENST00000478431	701	RING1	ring finger protein 1 [Source:HGNC Symbol;Acc:HGNC:10018]
9	99059409	99059694	286	Hct116_peak_3425	45	3.47317	4.5562	0.40794	140	Intron (ENST00000610452/ENSG00000204291, intron 36 of 42)	99038673	99041377	2705	+	ENSG00000204291	ENST00000496686	20736	COL15A1	collagen type XV alpha 1 chain [Source:HGNC Symbol;Acc:HGNC:2192]
2	148483339	148483624	286	Hct116_peak_1612	29	2.68626	2.98989	0	181	Promoter (1-2kb)	148485116	148513463	28348	+	ENSG00000204406	ENST00000496893	-1492	MBD5	methyl-CpG binding domain protein 5 [Source:HGNC Symbol;Acc:HGNC:20444]
6	29308688	29308998	311	Hct116_peak_2589	26	2.5633	2.6837	0	181	Promoter (2-3kb)	29306626	29307742	1117	+	ENSG00000204695	ENST00000377160	2062	OR14J1	olfactory receptor family 14 subfamily J member 1 [Source:HGNC Symbol;Acc:HGNC:13971]
6	29051896	29052191	296	Hct116_peak_2588	46	3.50325	4.60412	0.44923	59	Intron (ENST00000623334/ENSG00000277661, intron 1 of 3)	29044213	29045175	963	-	ENSG00000204704	ENST00000377175	-6721	OR2W1	olfactory receptor family 2 subfamily W member 1 [Source:HGNC Symbol;Acc:HGNC:8281]
11	65169710	65169995	286	Hct116_peak_725	40	3.06092	4.07105	0.228	129	Promoter (<=1kb)	65170154	65173244	3091	+	ENSG00000204710	ENST00000377185	-159	SPDYC	speedy/RINGO cell cycle regulator family member C [Source:HGNC Symbol;Acc:HGNC:32681]
13	57118102	57118461	360	Hct116_peak_978	52	3.91634	5.25636	0.84737	147	Distal Intergenic	57140918	57143939	3022	+	ENSG00000204919	ENST00000377931	-22457	PRR20A	proline rich 20A [Source:HGNC Symbol;Acc:HGNC:24754]
2	65866653	65866978	326	Hct116_peak_1533	39	3.1004	3.95616	0.21815	142	Intron (ENST00000606978/ENSG00000204929, intron 6 of 9)	65897622	65899515	1894	+	ENSG00000204929	ENST00000412986	-30644	-	novel transcript
2	65941108	65941539	432	Hct116_peak_1534	29	2.74144	2.94685	0	156	Intron (ENST00000606978/ENSG00000204929, intron 7 of 9)	65921929	66084639	162711	+	ENSG00000204929	ENST00000606556	19179	-	novel transcript
16	89832162	89832686	525	Hct116_peak_1247	33	2.93134	3.36344	0.01234	352	Intron (ENST00000564878/ENSG00000204991, intron 1 of 2)	89828698	89859189	30492	+	ENSG00000204991	ENST00000566337	3464	SPIRE2	spire type actin nucleation factor 2 [Source:HGNC Symbol;Acc:HGNC:30623]
4	189532887	189533172	286	Hct116_peak_2353	52	3.91634	5.25636	0.84737	109	Distal Intergenic	189473147	189475190	2044	+	ENSG00000205100	ENST00000378770	59740	HSP90AA4P	heat shock protein 90 alpha family class A member 4, pseudogene [Source:HGNC Symbol;Acc:HGNC:5255]
11	44055698	44055983	286	Hct116_peak_706	23	2.35047	2.36893	0	271	Intron (ENST00000378832/ENSG00000205126, intron 9 of 13)	44048015	44059950	11936	+	ENSG00000205126	ENST00000527145	7683	ACCSL	1-aminocyclopropane-1-carboxylate synthase homolog (inactive) like [Source:HGNC Symbol;Acc:HGNC:34391]
7	108860332	108860686	355	Hct116_peak_2815	23	2.30371	2.39996	0	14	Distal Intergenic	108883975	108884587	613	-	ENSG00000205174	ENST00000624695	23901	C7orf66	chromosome 7 putative open reading frame 66 [Source:HGNC Symbol;Acc:HGNC:33712]
12	55331764	55332049	286	Hct116_peak_869	26	2.5177	2.61633	0	124	Promoter (1-2kb)	55330746	55332636	1891	+	ENSG00000205329	ENST00000641740	1018	OR6C3	olfactory receptor family 6 subfamily C member 3 [Source:HGNC Symbol;Acc:HGNC:15437]
16	50617215	50617500	286	Hct116_peak_1168	26	2.56492	2.6861	0	209	Intron (ENST00000268459/ENSG00000140807, intron 4 of 9)	50606076	50613684	7609	-	ENSG00000205414	ENST00000379963	-3531	-	novel transcript, antisense to NKD1
5	65415630	65415946	317	Hct116_peak_2397	32	2.82709	3.20487	0.01234	293	Promoter (<=1kb)	65415353	65416222	870	+	ENSG00000205644	ENST00000478174	277	-	ribosomal protein S2 (RPS2) pseudogene
14	72763890	72764333	444	Hct116_peak_1037	43	3.45195	4.32834	0.31695	285	Intron (ENST00000556509/ENSG00000205683, intron 2 of 10)	72723632	72742711	19080	-	ENSG00000205683	ENST00000553608	-21179	DPF3	double PHD fingers 3 [Source:HGNC Symbol;Acc:HGNC:17427]
14	72804839	72805124	286	Hct116_peak_1038	34	2.98351	3.44265	0.01234	218	Intron (ENST00000556509/ENSG00000205683, intron 1 of 10)	72771744	72836483	64740	-	ENSG00000205683	ENST00000556902	31359	DPF3	double PHD fingers 3 [Source:HGNC Symbol;Acc:HGNC:17427]
12	20977126	20977411	286	Hct116_peak_840	28	2.50439	2.8348	0	61	Intron (ENST00000381541/ENSG00000257046, intron 3 of 13)	20962768	21090106	127339	+	ENSG00000205754	ENST00000648739	14358	SLCO1B7	solute carrier organic anion transporter family member 1B7 (putative) [Source:HGNC Symbol;Acc:HGNC:32934]
3	191025786	191026184	399	Hct116_peak_2113	27	2.53871	2.76349	0	110	Distal Intergenic	190855644	190892429	36786	-	ENSG00000205835	ENST00000479491	-133357	GMNC	geminin coiled-coil domain containing [Source:HGNC Symbol;Acc:HGNC:40049]
5	792410	792695	286	Hct116_peak_2356	28	2.50439	2.8348	0	83	Downstream (2-3kb)	766835	784729	17895	-	ENSG00000206077	ENST00000651083	-7681	ZDHHC11B	zinc finger DHHC-type containing 11B [Source:HGNC Symbol;Acc:HGNC:32962]
3	168201213	168201498	286	Hct116_peak_2078	25	2.45228	2.5196	0	138	Distal Intergenic	168249522	168314157	64636	+	ENSG00000206120	ENST00000502332	-48024	EGFEM1P	EGF like and EMI domain containing 1, pseudogene [Source:HGNC Symbol;Acc:HGNC:25149]
3	168758775	168759167	393	Hct116_peak_2081	36	3.13307	3.66934	0.01234	184	Intron (ENST00000431685/ENSG00000206120, intron 6 of 11)	168792141	168794114	1974	+	ENSG00000206120	ENST00000510136	-32974	EGFEM1P	EGF like and EMI domain containing 1, pseudogene [Source:HGNC Symbol;Acc:HGNC:25149]
18	56389909	56390194	286	Hct116_peak_1393	29	2.74144	2.94685	0	104	Distal Intergenic	56003613	56191262	187650	-	ENSG00000206129	ENST00000382897	-198647	-	novel transcript
8	82227433	82227761	329	Hct116_peak_2991	34	2.78265	3.43333	0.01234	66	Intron (ENST00000663058/ENSG00000254394, intron 2 of 7)	82291624	82292379	756	-	ENSG00000206228	ENST00000509706	64618	HNRNPA1P4	heterogeneous nuclear ribonucleoprotein A1 pseudogene 4 [Source:HGNC Symbol;Acc:HGNC:32234]
8	82230741	82231026	286	Hct116_peak_2992	36	3.13307	3.66934	0.01234	155	Intron (ENST00000663058/ENSG00000254394, intron 2 of 7)	82291624	82292379	756	-	ENSG00000206228	ENST00000509706	61353	HNRNPA1P4	heterogeneous nuclear ribonucleoprotein A1 pseudogene 4 [Source:HGNC Symbol;Acc:HGNC:32234]
8	82261535	82261820	286	Hct116_peak_2993	36	3.13307	3.66934	0.01234	202	Intron (ENST00000663058/ENSG00000254394, intron 2 of 7)	82291624	82292379	756	-	ENSG00000206228	ENST00000509706	30559	HNRNPA1P4	heterogeneous nuclear ribonucleoprotein A1 pseudogene 4 [Source:HGNC Symbol;Acc:HGNC:32234]
8	82298250	82298535	286	Hct116_peak_2994	27	2.58672	2.7183	0	88	Intron (ENST00000663058/ENSG00000254394, intron 2 of 7)	82291624	82292379	756	-	ENSG00000206228	ENST00000509706	-5871	HNRNPA1P4	heterogeneous nuclear ribonucleoprotein A1 pseudogene 4 [Source:HGNC Symbol;Acc:HGNC:32234]
3	28393395	28393680	286	Hct116_peak_1908	48	3.66185	4.85569	0.59958	151	Intron (ENST00000383768/ENSG00000206559, intron 2 of 9)	28413119	28461740	48622	+	ENSG00000206559	ENST00000428875	-19439	ZCWPW2	zinc finger CW-type and PWWP domain containing 2 [Source:HGNC Symbol;Acc:HGNC:23574]
3	28481721	28482066	346	Hct116_peak_1909	29	2.73676	2.93993	0	184	Intron (ENST00000383768/ENSG00000206559, intron 5 of 9)	28511003	28538122	27120	+	ENSG00000206559	ENST00000457897	-28937	ZCWPW2	zinc finger CW-type and PWWP domain containing 2 [Source:HGNC Symbol;Acc:HGNC:23574]
5	169477544	169477832	289	Hct116_peak_2538	44	3.52471	4.44077	0.31695	57	Distal Intergenic	169552449	169552555	107	+	ENSG00000206614	ENST00000383887	-74617	RNU6-477P	RNA, U6 small nuclear 477, pseudogene [Source:HGNC Symbol;Acc:HGNC:47440]
4	35645392	35645677	286	Hct116_peak_2151	29	2.68626	2.98989	0	83	Distal Intergenic	35495898	35496003	106	+	ENSG00000206665	ENST00000383938	149494	RNU6-573P	RNA, U6 small nuclear 573, pseudogene [Source:HGNC Symbol;Acc:HGNC:47536]
8	136978070	136978355	286	Hct116_peak_3303	36	3.13307	3.66934	0.01234	188	Intron (ENST00000649576/ENSG00000254101, intron 6 of 8)	137105352	137105458	107	+	ENSG00000206678	ENST00000383951	-126997	RNU6-144P	RNA, U6 small nuclear 144, pseudogene [Source:HGNC Symbol;Acc:HGNC:47107]
8	136980647	136980952	306	Hct116_peak_3304	29	2.74144	2.94685	0	139	Intron (ENST00000649576/ENSG00000254101, intron 6 of 8)	137105352	137105458	107	+	ENSG00000206678	ENST00000383951	-124400	RNU6-144P	RNA, U6 small nuclear 144, pseudogene [Source:HGNC Symbol;Acc:HGNC:47107]
8	137030064	137030349	286	Hct116_peak_3305	44	3.52471	4.44077	0.31695	137	Intron (ENST00000649576/ENSG00000254101, intron 6 of 8)	137105352	137105458	107	+	ENSG00000206678	ENST00000383951	-75003	RNU6-144P	RNA, U6 small nuclear 144, pseudogene [Source:HGNC Symbol;Acc:HGNC:47107]
8	137069926	137070211	286	Hct116_peak_3306	29	2.74144	2.94685	0	101	Intron (ENST00000649576/ENSG00000254101, intron 6 of 8)	137105352	137105458	107	+	ENSG00000206678	ENST00000383951	-35141	RNU6-144P	RNA, U6 small nuclear 144, pseudogene [Source:HGNC Symbol;Acc:HGNC:47107]
1	92837631	92838042	412	Hct116_peak_122	42	3.27622	4.24074	0.31695	171	Promoter (<=1kb)	92837289	92837383	95	+	ENSG00000206680	ENST00000383953	342	SNORD21	small nucleolar RNA, C/D box 21 [Source:HGNC Symbol;Acc:HGNC:10144]
1	48339686	48339971	286	Hct116_peak_53	29	2.74144	2.94685	0	127	Intron (ENST00000371847/ENSG00000132122, intron 11 of 12)	48344209	48344315	107	+	ENSG00000206700	ENST00000383973	-4238	RNU6-723P	RNA, U6 small nuclear 723, pseudogene [Source:HGNC Symbol;Acc:HGNC:47686]
8	84557015	84557300	286	Hct116_peak_3010	36	3.13307	3.66934	0.01234	156	Intron (ENST00000522455/ENSG00000184672, intron 3 of 9)	84665759	84665865	107	-	ENSG00000206701	ENST00000383974	108565	RNU6-1040P	RNA, U6 small nuclear 1040, pseudogene [Source:HGNC Symbol;Acc:HGNC:48003]
8	84582831	84583178	348	Hct116_peak_3011	29	2.74144	2.94685	0	102	Intron (ENST00000522455/ENSG00000184672, intron 3 of 9)	84665759	84665865	107	-	ENSG00000206701	ENST00000383974	82687	RNU6-1040P	RNA, U6 small nuclear 1040, pseudogene [Source:HGNC Symbol;Acc:HGNC:48003]
8	84670780	84671080	301	Hct116_peak_3012	33	2.92948	3.36062	0.01234	168	Intron (ENST00000522455/ENSG00000184672, intron 3 of 9)	84665759	84665865	107	-	ENSG00000206701	ENST00000383974	-4915	RNU6-1040P	RNA, U6 small nuclear 1040, pseudogene [Source:HGNC Symbol;Acc:HGNC:48003]
2	155329112	155329397	286	Hct116_peak_1621	32	2.85201	3.24282	0.01234	211	Promoter (1-2kb)	155330421	155330527	107	+	ENSG00000206718	ENST00000383991	-1024	RNU6-546P	RNA, U6 small nuclear 546, pseudogene [Source:HGNC Symbol;Acc:HGNC:47509]
8	113935157	113935442	286	Hct116_peak_3181	36	3.13307	3.66934	0.01234	211	Distal Intergenic	113950886	113950998	113	+	ENSG00000206719	ENST00000383992	-15444	Y_RNA	Y RNA [Source:RFAM;Acc:RF00019]
8	113992104	113992401	298	Hct116_peak_3182	44	3.52471	4.44077	0.31695	269	Distal Intergenic	113950886	113950998	113	+	ENSG00000206719	ENST00000383992	41218	Y_RNA	Y RNA [Source:RFAM;Acc:RF00019]
8	114069012	114069374	363	Hct116_peak_3183	29	2.74144	2.94685	0	81	Distal Intergenic	113950886	113950998	113	+	ENSG00000206719	ENST00000383992	118126	Y_RNA	Y RNA [Source:RFAM;Acc:RF00019]
11	112361318	112361701	384	Hct116_peak_788	56	4.03059	5.66933	1.17305	225	Exon (ENST00000504610/ENSG00000250303, exon 4 of 4)	112352556	112352662	107	-	ENSG00000206772	ENST00000384045	-8656	RNU6-44P	RNA, U6 small nuclear 44, pseudogene [Source:HGNC Symbol;Acc:HGNC:34288]
8	119382046	119382333	288	Hct116_peak_3239	45	3.22588	4.54698	0.40362	120	Intron (ENST00000670132/ENSG00000286282, intron 1 of 1)	119388348	119388469	122	+	ENSG00000206776	ENST00000384049	-6015	-	-
4	17312218	17312552	335	Hct116_peak_2142	52	3.91634	5.25636	0.84737	175	Distal Intergenic	17320746	17320882	137	-	ENSG00000206780	ENST00000384053	8330	SNORA75B	small nucleolar RNA, H/ACA box 75B [Source:HGNC Symbol;Acc:HGNC:52220]
5	119145800	119146103	304	Hct116_peak_2460	31	2.8026	3.16756	0.01234	126	Intron (ENST00000539542/ENSG00000172869, intron 15 of 43)	119138859	119138965	107	+	ENSG00000206786	ENST00000384059	6941	RNU6-701P	RNA, U6 small nuclear 701, pseudogene [Source:HGNC Symbol;Acc:HGNC:47664]
18	22661929	22662386	458	Hct116_peak_1376	44	3.38593	4.41688	0.31695	254	Distal Intergenic	22647582	22647688	107	+	ENSG00000206827	ENST00000384100	14347	RNU6-1032P	RNA, U6 small nuclear 1032, pseudogene [Source:HGNC Symbol;Acc:HGNC:47995]
2	176967557	176968137	581	Hct116_peak_1648	28	2.50439	2.8348	0	517	Distal Intergenic	176929985	176930090	106	-	ENSG00000206866	ENST00000384139	-37467	RNU6-187P	RNA, U6 small nuclear 187, pseudogene [Source:HGNC Symbol;Acc:HGNC:47150]
3	117498717	117499305	589	Hct116_peak_1997	40	3.29567	4.08618	0.228	169	Distal Intergenic	117544205	117544311	107	+	ENSG00000206889	ENST00000384162	-44900	RNU6-1200P	RNA, U6 small nuclear 1200, pseudogene [Source:HGNC Symbol;Acc:HGNC:48163]
3	117526755	117527078	324	Hct116_peak_1998	36	3.13307	3.66934	0.01234	133	Distal Intergenic	117544205	117544311	107	+	ENSG00000206889	ENST00000384162	-17127	RNU6-1200P	RNA, U6 small nuclear 1200, pseudogene [Source:HGNC Symbol;Acc:HGNC:48163]
3	117547113	117547433	321	Hct116_peak_1999	44	3.52471	4.44077	0.31695	142	Promoter (2-3kb)	117544205	117544311	107	+	ENSG00000206889	ENST00000384162	2908	RNU6-1200P	RNA, U6 small nuclear 1200, pseudogene [Source:HGNC Symbol;Acc:HGNC:48163]
9	110873302	110873608	307	Hct116_peak_3446	44	3.41452	4.4626	0.33255	241	3' UTR	110903337	110903445	109	+	ENSG00000206923	ENST00000384196	-29729	RNU6-432P	RNA, U6 small nuclear 432, pseudogene [Source:HGNC Symbol;Acc:HGNC:47395]
1	75173763	75174181	419	Hct116_peak_102	44	3.51869	4.43148	0.31695	247	Distal Intergenic	75183045	75183147	103	+	ENSG00000206999	ENST00000384272	-8864	RNU6-622P	RNA, U6 small nuclear 622, pseudogene [Source:HGNC Symbol;Acc:HGNC:47585]
1	75340896	75341194	299	Hct116_peak_103	30	2.73162	3.05924	0	81	Intron (ENST00000370859/ENSG00000137968, intron 3 of 23)	75183045	75183147	103	+	ENSG00000206999	ENST00000384272	157851	RNU6-622P	RNA, U6 small nuclear 622, pseudogene [Source:HGNC Symbol;Acc:HGNC:47585]
10	105427383	105427668	286	Hct116_peak_466	29	2.74144	2.94685	0	129	Distal Intergenic	105534659	105534765	107	+	ENSG00000207068	ENST00000384340	-106991	RNU6-463P	RNA, U6 small nuclear 463, pseudogene [Source:HGNC Symbol;Acc:HGNC:47426]
1	184264051	184264394	344	Hct116_peak_215	33	2.92948	3.36062	0.01234	193	Distal Intergenic	184315658	184315765	108	+	ENSG00000207080	ENST00000384352	-51264	Y_RNA	Y RNA [Source:RFAM;Acc:RF00019]
2	43075456	43075757	302	Hct116_peak_1506	32	2.87738	3.28141	0.01234	93	Distal Intergenic	43091388	43091494	107	-	ENSG00000207087	ENST00000384359	15737	RNU6-242P	RNA, U6 small nuclear 242, pseudogene [Source:HGNC Symbol;Acc:HGNC:47205]
1	155413382	155413735	354	Hct116_peak_180	23	2.33112	2.34026	0	130	Intron (ENST00000368346/ENSG00000116539, intron 6 of 27)	155419397	155419500	104	+	ENSG00000207144	ENST00000384415	-5662	RNU6-1297P	RNA, U6 small nuclear 1297, pseudogene [Source:HGNC Symbol;Acc:HGNC:48260]
4	121286523	121286850	328	Hct116_peak_2248	26	2.5633	2.6837	0	134	Distal Intergenic	121329069	121329170	102	-	ENSG00000207148	ENST00000384419	42320	Y_RNA	Y RNA [Source:RFAM;Acc:RF00019]
15	87272211	87272496	286	Hct116_peak_1093	48	3.66417	4.85936	0.59958	139	Distal Intergenic	87474183	87474289	107	-	ENSG00000207150	ENST00000384421	201793	RNU6-185P	RNA, U6 small nuclear 185, pseudogene [Source:HGNC Symbol;Acc:HGNC:47148]
18	51304890	51305212	323	Hct116_peak_1388	61	4.30797	6.11216	1.52878	141	Distal Intergenic	51283733	51283896	164	-	ENSG00000207154	ENST00000384425	-20994	RNU1-46P	RNA, U1 small nuclear 46, pseudogene [Source:HGNC Symbol;Acc:HGNC:48388]
20	56761613	56761953	341	Hct116_peak_1783	39	3.18048	3.90693	0.18945	140	Distal Intergenic	56785981	56786087	107	-	ENSG00000207158	ENST00000384429	24134	RNU6-929P	RNA, U6 small nuclear 929, pseudogene [Source:HGNC Symbol;Acc:HGNC:47892]
2	12404622	12404936	315	Hct116_peak_1463	26	2.56492	2.6861	0	112	Intron (ENST00000412294/ENSG00000224184, intron 4 of 5)	12411398	12411501	104	-	ENSG00000207183	ENST00000384454	6565	RNU6-843P	RNA, U6 small nuclear 843, pseudogene [Source:HGNC Symbol;Acc:HGNC:47806]
8	23995727	23996012	286	Hct116_peak_2901	37	3.07307	3.73907	0.06459	158	Distal Intergenic	24076997	24077158	162	-	ENSG00000207201	ENST00000384472	81146	RNU1-148P	RNA, U1 small nuclear 148, pseudogene [Source:HGNC Symbol;Acc:HGNC:48490]
8	97351011	97351338	328	Hct116_peak_3089	31	2.77853	3.13086	0.00801	206	Distal Intergenic	97358265	97358478	214	+	ENSG00000207215	ENST00000384486	-6927	SNORD3H	small nucleolar RNA, C/D box 3H [Source:HGNC Symbol;Acc:HGNC:52241]
8	97356467	97356962	496	Hct116_peak_3090	23	2.33112	2.34026	0	90	Promoter (1-2kb)	97358265	97358478	214	+	ENSG00000207215	ENST00000384486	-1303	SNORD3H	small nucleolar RNA, C/D box 3H [Source:HGNC Symbol;Acc:HGNC:52241]
8	97385062	97385351	290	Hct116_peak_3091	46	3.53386	4.65281	0.48954	130	Distal Intergenic	97358265	97358478	214	+	ENSG00000207215	ENST00000384486	26797	SNORD3H	small nucleolar RNA, C/D box 3H [Source:HGNC Symbol;Acc:HGNC:52241]
10	82419346	82419631	286	Hct116_peak_409	52	3.91634	5.25636	0.84737	139	Intron (ENST00000372141/ENSG00000185737, intron 2 of 8)	82340771	82340876	106	+	ENSG00000207275	ENST00000384545	78575	RNU6-441P	RNA, U6 small nuclear 441, pseudogene [Source:HGNC Symbol;Acc:HGNC:47404]
2	216344132	216344417	286	Hct116_peak_1701	23	2.35047	2.36893	0	127	Intron (ENST00000273067/ENSG00000144583, intron 1 of 3)	216351403	216351504	102	+	ENSG00000207303	ENST00000384573	-6986	Y_RNA	Y RNA [Source:RFAM;Acc:RF00019]
5	108883828	108884133	306	Hct116_peak_2443	23	2.35047	2.36893	0	142	Intron (ENST00000281092/ENSG00000151422, intron 9 of 19)	108891437	108891546	110	+	ENSG00000207404	ENST00000384673	-7304	Y_RNA	Y RNA [Source:RFAM;Acc:RF00019]
11	19639201	19639776	576	Hct116_peak_686	27	2.58672	2.7183	0	96	Intron (ENST00000360655/ENSG00000166833, intron 1 of 37)	19591156	19591291	136	-	ENSG00000207407	ENST00000384676	-47910	-	-
4	185712859	185713246	388	Hct116_peak_2346	23	2.35047	2.36893	0	99	Promoter (2-3kb)	185709873	185709967	95	-	ENSG00000207497	ENST00000384766	-2892	Y_RNA	Y RNA [Source:RFAM;Acc:RF00019]
4	24284433	24284748	316	Hct116_peak_2145	29	2.74144	2.94685	0	248	Distal Intergenic	24520192	24520290	99	-	ENSG00000207697	ENST00000384964	235542	MIR573	microRNA 573 [Source:HGNC Symbol;Acc:HGNC:32829]
4	11232105	11232433	329	Hct116_peak_2132	35	2.87964	3.59418	0.01234	262	Distal Intergenic	11368827	11368921	95	+	ENSG00000207716	ENST00000384983	-136394	MIR572	microRNA 572 [Source:HGNC Symbol;Acc:HGNC:32828]
4	11309243	11309638	396	Hct116_peak_2133	30	2.75487	3.09476	0	267	Distal Intergenic	11368827	11368921	95	+	ENSG00000207716	ENST00000384983	-59189	MIR572	microRNA 572 [Source:HGNC Symbol;Acc:HGNC:32828]
10	24299085	24299402	318	Hct116_peak_335	29	2.74144	2.94685	0	137	Intron (ENST00000376462/ENSG00000120549, intron 3 of 18)	24275685	24275781	97	+	ENSG00000207930	ENST00000385195	23400	MIR603	microRNA 603 [Source:HGNC Symbol;Acc:HGNC:32859]
9	70826760	70827054	295	Hct116_peak_3398	39	3.18048	3.90693	0.18945	147	Exon (ENST00000354500/ENSG00000083067, exon 6 of 6)	70809975	70810084	110	-	ENSG00000207935	ENST00000385200	-16676	MIR204	microRNA 204 [Source:HGNC Symbol;Acc:HGNC:31582]
1	34664286	34664571	286	Hct116_peak_37	44	3.51869	4.43148	0.31695	150	Intron (ENST00000666642/ENSG00000287703, intron 1 of 1)	34669599	34669694	96	-	ENSG00000207941	ENST00000385206	5123	MIR552	microRNA 552 [Source:HGNC Symbol;Acc:HGNC:32808]
15	70077669	70077954	286	Hct116_peak_1081	23	2.37015	2.39807	0	98	Promoter (1-2kb)	70079372	70079468	97	-	ENSG00000207965	ENST00000385230	1514	MIR629	microRNA 629 [Source:HGNC Symbol;Acc:HGNC:32885]
14	80379605	80379890	286	Hct116_peak_1046	29	2.74144	2.94685	0	104	Intron (ENST00000553979/ENSG00000258766, intron 4 of 8)	80211309	80387757	176449	-	ENSG00000211448	ENST00000554188	7867	DIO2	iodothyronine deiodinase 2 [Source:HGNC Symbol;Acc:HGNC:2884]
2	121755102	121755387	286	Hct116_peak_1589	30	2.73162	3.05924	0	116	Promoter (<=1kb)	121755545	121767853	12309	+	ENSG00000211460	ENST00000536142	-158	TSN	translin [Source:HGNC Symbol;Acc:HGNC:12379]
12	22201617	22202007	391	Hct116_peak_842	40	3.29567	4.08618	0.228	276	3' UTR	22195469	22195629	161	-	ENSG00000212172	ENST00000390870	-5988	RNU1-149P	RNA, U1 small nuclear 149, pseudogene [Source:HGNC Symbol;Acc:HGNC:48491]
6	67054769	67055054	286	Hct116_peak_2609	61	4.30797	6.11216	1.52878	142	Distal Intergenic	67210408	67210480	73	-	ENSG00000212229	ENST00000390927	155426	-	-
9	106802980	106803327	348	Hct116_peak_3442	49	3.69531	4.90856	0.63831	179	Distal Intergenic	106843749	106843866	118	-	ENSG00000212276	ENST00000390974	40539	RNA5SP292	RNA, 5S ribosomal pseudogene 292 [Source:HGNC Symbol;Acc:HGNC:43192]
4	166988657	166988989	333	Hct116_peak_2313	38	3.0307	3.84246	0.14628	200	Intron (ENST00000541354/ENSG00000196104, intron 3 of 9)	166918364	166918478	115	-	ENSG00000212373	ENST00000391071	-70179	RNA5SP171	RNA, 5S ribosomal pseudogene 171 [Source:HGNC Symbol;Acc:HGNC:43071]
2	18188638	18188929	292	Hct116_peak_1470	61	4.30797	6.11216	1.52878	240	Intron (ENST00000465292/ENSG00000170745, intron 3 of 4)	18040606	18040733	128	-	ENSG00000212455	ENST00000391153	-147905	-	-
1	164051956	164052241	286	Hct116_peak_186	52	3.91634	5.25636	0.84737	132	Distal Intergenic	163923670	163923873	204	+	ENSG00000212538	ENST00000391236	128286	U3	Small nucleolar RNA U3 [Source:RFAM;Acc:RF00012]
1	164113959	164114333	375	Hct116_peak_187	36	3.13307	3.66934	0.01234	116	Distal Intergenic	163923670	163923873	204	+	ENSG00000212538	ENST00000391236	190289	U3	Small nucleolar RNA U3 [Source:RFAM;Acc:RF00012]
12	59378499	59378864	366	Hct116_peak_872	33	2.93134	3.36344	0.01234	121	Intron (ENST00000661804/ENSG00000286279, intron 1 of 1)	59369051	59369151	101	-	ENSG00000212599	ENST00000391297	-9348	RNU6-279P	RNA, U6 small nuclear 279, pseudogene [Source:HGNC Symbol;Acc:HGNC:47242]
3	53429936	53430255	320	Hct116_peak_1942	23	2.35047	2.36893	0	119	Intron (ENST00000637424/ENSG00000157388, intron 1 of 46)	53387713	53387836	124	-	ENSG00000212608	ENST00000391306	-42100	-	-
8	72422595	72422880	286	Hct116_peak_2959	52	3.91634	5.25636	0.84737	137	Distal Intergenic	72429620	72430112	493	+	ENSG00000212989	ENST00000530034	-6740	-	nucleolar pre-rRNA processing protein, homolog (S. cerevisiae) (ESF1) pseudogene
1	220263244	220263534	291	Hct116_peak_259	51	3.6936	5.12445	0.81424	238	Intron (ENST00000358951/ENSG00000118873, intron 1 of 34)	220266706	220267917	1212	-	ENSG00000213033	ENST00000451805	4383	AURKAP1	aurora kinase A pseudogene 1 [Source:HGNC Symbol;Acc:HGNC:18611]
6	160451541	160451926	386	Hct116_peak_2702	36	3.13307	3.66934	0.01234	282	3' UTR	160466555	160477195	10641	-	ENSG00000213071	ENST00000606083	25269	LPAL2	lipoprotein(a) like 2, pseudogene [Source:HGNC Symbol;Acc:HGNC:21210]
2	206685967	206686252	286	Hct116_peak_1684	38	3.15293	3.86395	0.15979	152	Promoter (1-2kb)	206686517	206687362	846	-	ENSG00000213083	ENST00000426087	1110	VPS26CP1	VPS26C pseudogene 1 [Source:HGNC Symbol;Acc:HGNC:54684]
6	137525865	137526150	286	Hct116_peak_2682	29	2.59168	2.97559	0	179	Distal Intergenic	137543897	137544372	476	-	ENSG00000213108	ENST00000418879	18222	BTF3L4P3	basic transcription factor 3 like 4 pseudogene 3 [Source:HGNC Symbol;Acc:HGNC:39647]
3	180264888	180265175	288	Hct116_peak_2097	40	3.29776	4.08943	0.228	121	Distal Intergenic	180212191	180213108	918	+	ENSG00000213158	ENST00000480688	52697	GAPDHP36	glyceraldehyde 3 phosphate dehydrogenase pseudogene 36 [Source:HGNC Symbol;Acc:HGNC:37790]
4	173658660	173658945	286	Hct116_peak_2325	36	3.13307	3.66934	0.01234	140	Exon (ENST00000647106/ENSG00000237125, exon 3 of 3)	173633728	173634371	644	-	ENSG00000213370	ENST00000413691	-24289	RANP6	RAN pseudogene 6 [Source:HGNC Symbol;Acc:HGNC:39861]
7	102774721	102775006	286	Hct116_peak_2801	32	2.82709	3.20487	0.01234	200	Intron (ENST00000481697/ENSG00000222011, intron 5 of 6)	102755146	102755939	794	+	ENSG00000213385	ENST00000434317	19575	-	ribosomal protein L7a (RPL7A) pseudogene
2	60714475	60714794	320	Hct116_peak_1528	39	3.18048	3.90693	0.18945	147	Promoter (2-3kb)	60711484	60711920	437	+	ENSG00000213495	ENST00000424037	2991	RPL26P13	ribosomal protein L26 pseudogene 13 [Source:HGNC Symbol;Acc:HGNC:36639]
7	82528953	82529238	286	Hct116_peak_2774	40	3.26609	4.04023	0.228	139	Distal Intergenic	82589848	82590691	844	-	ENSG00000213530	ENST00000320415	61453	MTHFD2P5	methylenetetrahydrofolate dehydrogenase (NADP+ dependent) 2, methenyltetrahydrofolate cyclohydrolase pseudogene 5 [Source:HGNC Symbol;Acc:HGNC:48863]
8	97505729	97506179	451	Hct116_peak_3092	43	3.33017	4.32749	0.31695	213	Distal Intergenic	97624203	97625079	877	-	ENSG00000213750	ENST00000492365	118900	-	ribosomal protein S2 (RPS2) pseudogene
22	45278095	45278453	359	Hct116_peak_1855	23	2.31208	2.31204	0	106	Promoter (2-3kb)	45275599	45276085	487	+	ENSG00000213752	ENST00000445867	2496	-	ribosomal protein S10 (RPS10) pseudogene
8	65441578	65441942	365	Hct116_peak_2924	36	3.13307	3.66934	0.01234	102	Distal Intergenic	65377592	65378111	520	+	ENSG00000213873	ENST00000518241	63986	PPIAP86	peptidylprolyl isomerase A pseudogene 86 [Source:HGNC Symbol;Acc:HGNC:53710]
3	25280953	25281251	299	Hct116_peak_1902	36	3.13307	3.66934	0.01234	73	Intron (ENST00000383772/ENSG00000077092, intron 1 of 7)	25324174	25324659	486	+	ENSG00000213877	ENST00000424759	-42923	CFL1P7	cofilin 1 pseudogene 7 [Source:HGNC Symbol;Acc:HGNC:39959]
5	61439656	61439941	286	Hct116_peak_2391	31	2.77853	3.13086	0.00801	235	Intron (ENST00000252744/ENSG00000130449, intron 1 of 13)	61390668	61391871	1204	-	ENSG00000213891	ENST00000474162	-47785	RPL3P6	ribosomal protein L3 pseudogene 6 [Source:HGNC Symbol;Acc:HGNC:36395]
9	30909460	30909852	393	Hct116_peak_3377	36	3.13307	3.66934	0.01234	114	Distal Intergenic	30935485	30935977	493	+	ENSG00000214020	ENST00000430740	-25633	FTLP4	ferritin light chain pseudogene 4 [Source:HGNC Symbol;Acc:HGNC:37952]
6	5099889	5100174	286	Hct116_peak_2559	23	2.33112	2.34026	0	130	Distal Intergenic	5103629	5109234	5606	-	ENSG00000214113	ENST00000606472	9060	LYRM4	LYR motif containing 4 [Source:HGNC Symbol;Acc:HGNC:21365]
7	76646617	76646902	286	Hct116_peak_2770	37	3.07307	3.73907	0.06459	158	Distal Intergenic	76650401	76650897	497	-	ENSG00000214243	ENST00000423648	3995	-	pseudogene similar to part of RB-associated KRAB zinc finger RBAK
13	65088284	65088620	337	Hct116_peak_983	47	3.59672	4.75258	0.55922	248	Distal Intergenic	64958097	64959396	1300	-	ENSG00000214269	ENST00000441282	-128888	LGMNP1	legumain pseudogene 1 [Source:HGNC Symbol;Acc:HGNC:23079]
10	127601047	127601406	360	Hct116_peak_629	56	4.02804	5.66524	1.17305	165	Distal Intergenic	127549309	127553540	4232	+	ENSG00000214285	ENST00000398023	51738	NPS	neuropeptide S [Source:HGNC Symbol;Acc:HGNC:33940]
6	104171047	104171404	358	Hct116_peak_2646	29	2.74144	2.94685	0	188	Distal Intergenic	104025540	104026763	1224	-	ENSG00000214428	ENST00000398310	-144284	NPM1P10	nucleophosmin 1 pseudogene 10 [Source:HGNC Symbol;Acc:HGNC:7912]
2	65674433	65674718	286	Hct116_peak_1532	29	2.74144	2.94685	0	173	Intron (ENST00000606978/ENSG00000204929, intron 4 of 9)	65666695	65667737	1043	+	ENSG00000214533	ENST00000398525	7738	KRT18P33	keratin 18 pseudogene 33 [Source:HGNC Symbol;Acc:HGNC:33402]
2	48894171	48894456	286	Hct116_peak_1515	36	3.13307	3.66934	0.01234	35	Intron (ENST00000634588/ENSG00000282890, intron 1 of 4)	48915267	48916530	1264	-	ENSG00000214602	ENST00000454986	22074	CTBP2P5	CTBP2 pseudogene 5 [Source:HGNC Symbol;Acc:HGNC:45197]
2	48905728	48906105	378	Hct116_peak_1516	61	4.30797	6.11216	1.52878	138	Intron (ENST00000634588/ENSG00000282890, intron 1 of 4)	48915267	48916530	1264	-	ENSG00000214602	ENST00000454986	10425	CTBP2P5	CTBP2 pseudogene 5 [Source:HGNC Symbol;Acc:HGNC:45197]
7	138443121	138443426	306	Hct116_peak_2856	44	3.52471	4.44077	0.31695	58	Promoter (2-3kb)	138440690	138442238	1549	+	ENSG00000214815	ENST00000399037	2431	IMPDH1P3	inosine monophosphate dehydrogenase 1 pseudogene 3 [Source:HGNC Symbol;Acc:HGNC:33958]
5	84735689	84736083	395	Hct116_peak_2416	36	3.12772	3.66124	0.01234	144	Distal Intergenic	84999812	85000315	504	-	ENSG00000214853	ENST00000425840	264232	PPIAP79	peptidylprolyl isomerase A pseudogene 79 [Source:HGNC Symbol;Acc:HGNC:53703]
2	3814612	3815015	404	Hct116_peak_1456	29	2.74144	2.94685	0	362	Intron (ENST00000399143/ENSG00000214866, intron 10 of 10)	3844184	3847411	3228	+	ENSG00000214866	ENST00000451101	-29169	DCDC2C	doublecortin domain containing 2C [Source:HGNC Symbol;Acc:HGNC:32696]
11	51179765	51180065	301	Hct116_peak_712	73	4.76343	7.39678	2.66182	151	Distal Intergenic	50409042	50422316	13275	+	ENSG00000214883	ENST00000532521	770723	-	DEAH (Asp-Glu-Ala-His) box polypeptide 9 (DHX9) pseudogene
11	51439535	51439820	286	Hct116_peak_713	44	3.52471	4.44077	0.31695	88	Distal Intergenic	50409042	50422316	13275	+	ENSG00000214883	ENST00000532521	1030493	-	DEAH (Asp-Glu-Ala-His) box polypeptide 9 (DHX9) pseudogene
11	51897684	51898065	382	Hct116_peak_714	77	4.45225	7.7532	2.9799	170	Distal Intergenic	50409042	50422316	13275	+	ENSG00000214883	ENST00000532521	1488642	-	DEAH (Asp-Glu-Ala-His) box polypeptide 9 (DHX9) pseudogene
10	106375024	106375562	539	Hct116_peak_483	44	3.52471	4.44077	0.31695	504	Distal Intergenic	106550106	106551121	1016	+	ENSG00000215002	ENST00000399415	-174544	RPL23AP59	ribosomal protein L23a pseudogene 59 [Source:HGNC Symbol;Acc:HGNC:36920]
10	106429444	106429763	320	Hct116_peak_484	33	2.93134	3.36344	0.01234	152	Distal Intergenic	106550106	106551121	1016	+	ENSG00000215002	ENST00000399415	-120343	RPL23AP59	ribosomal protein L23a pseudogene 59 [Source:HGNC Symbol;Acc:HGNC:36920]
10	106431513	106431798	286	Hct116_peak_485	23	2.35047	2.36893	0	80	Distal Intergenic	106550106	106551121	1016	+	ENSG00000215002	ENST00000399415	-118308	RPL23AP59	ribosomal protein L23a pseudogene 59 [Source:HGNC Symbol;Acc:HGNC:36920]
3	29096087	29096378	292	Hct116_peak_1911	44	3.52471	4.44077	0.31695	141	Intron (ENST00000635992/ENSG00000283563, intron 7 of 13)	29087396	29088599	1204	+	ENSG00000215004	ENST00000412333	8691	MESTP4	mesoderm specific transcript pseudogene 4 [Source:HGNC Symbol;Acc:HGNC:38554]
12	7279048	7279529	482	Hct116_peak_826	45	3.47317	4.5562	0.40794	328	Distal Intergenic	7304284	7328724	24441	+	ENSG00000215009	ENST00000399422	-24755	ACSM4	acyl-CoA synthetase medium chain family member 4 [Source:HGNC Symbol;Acc:HGNC:32016]
16	2802916	2803201	286	Hct116_peak_1117	35	3.0684	3.57137	0.01234	263	Intron (ENST00000674256/ENSG00000215148, intron 3 of 4)	2798485	2805302	6818	+	ENSG00000215148	ENST00000399677	4431	PRSS41	serine protease 41 [Source:HGNC Symbol;Acc:HGNC:30715]
10	38528872	38529245	374	Hct116_peak_349	28	1.9698	2.80497	0	214	Distal Intergenic	38601418	38605609	4192	+	ENSG00000215151	ENST00000429313	-72173	ABCD1P2	ATP binding cassette subfamily D member 1 pseudogene 2 [Source:HGNC Symbol;Acc:HGNC:63]
5	34185539	34185955	417	Hct116_peak_2367	28	1.97067	2.89363	0	109	Intron (ENST00000514048/ENSG00000215158, intron 1 of 5)	34164698	34189514	24817	-	ENSG00000215158	ENST00000514048	3559	-	Putative beta-glucuronidase-like protein FLJ75287 pseudogene
9	35148107	35148392	286	Hct116_peak_3382	40	3.29567	4.08618	0.228	132	Promoter (<=1kb)	35147410	35149184	1775	-	ENSG00000215198	ENST00000439134	792	-	zinc finger protein pseudogene
5	6480895	6481180	286	Hct116_peak_2359	44	3.52471	4.44077	0.31695	148	Intron (ENST00000399816/ENSG00000215218, intron 1 of 1)	6448859	6496723	47865	+	ENSG00000215218	ENST00000399816	32036	UBE2QL1	ubiquitin conjugating enzyme E2 Q family like 1 [Source:HGNC Symbol;Acc:HGNC:37269]
9	27651351	27651647	297	Hct116_peak_3375	52	3.91634	5.25636	0.84737	151	Distal Intergenic	27608382	27610745	2364	-	ENSG00000215441	ENST00000400348	-40606	CTAGE12P	CTAGE family member 12, pseudogene [Source:HGNC Symbol;Acc:HGNC:37297]
18	32381296	32381606	311	Hct116_peak_1379	40	3.06092	4.07105	0.228	163	Intron (ENST00000399218/ENSG00000141441, intron 2 of 5)	32412214	32413176	963	-	ENSG00000215492	ENST00000521273	31570	HNRNPA1P7	heterogeneous nuclear ribonucleoprotein A1 pseudogene 7 [Source:HGNC Symbol;Acc:HGNC:31015]
18	15551934	15552219	286	Hct116_peak_1374	33	2.93134	3.36344	0.01234	131	Distal Intergenic	15307663	15330282	22620	-	ENSG00000215512	ENST00000508721	-221652	-	ankyrin repeat domain 30A (ANKRD30A) pseudogene
22	18863558	18863843	286	Hct116_peak_1843	33	2.92948	3.36062	0.01234	219	Distal Intergenic	18855621	18858640	3020	-	ENSG00000215544	ENST00000511549	-4918	BCRP7	BCR pseudogene 7 [Source:HGNC Symbol;Acc:HGNC:39075]
20	31051970	31052328	359	Hct116_peak_1753	40	2.54221	4.02727	0.228	149	Distal Intergenic	31257664	31259632	1969	+	ENSG00000215547	ENST00000400552	-205336	DEFB115	defensin beta 115 [Source:HGNC Symbol;Acc:HGNC:18096]
20	31052537	31053130	594	Hct116_peak_1754	94	3.82873	9.44947	4.52822	283	Distal Intergenic	31257664	31259632	1969	+	ENSG00000215547	ENST00000400552	-204534	DEFB115	defensin beta 115 [Source:HGNC Symbol;Acc:HGNC:18096]
20	31054506	31054981	476	Hct116_peak_1755	34	1.87174	3.44028	0.01234	237	Distal Intergenic	31257664	31259632	1969	+	ENSG00000215547	ENST00000400552	-202683	DEFB115	defensin beta 115 [Source:HGNC Symbol;Acc:HGNC:18096]
20	31055699	31056256	558	Hct116_peak_1756	59	3.39613	5.93763	1.40743	144	Distal Intergenic	31257664	31259632	1969	+	ENSG00000215547	ENST00000400552	-201408	DEFB115	defensin beta 115 [Source:HGNC Symbol;Acc:HGNC:18096]
20	31057677	31058242	566	Hct116_peak_1757	65	3.03164	6.50085	1.87727	298	Distal Intergenic	31257664	31259632	1969	+	ENSG00000215547	ENST00000400552	-199422	DEFB115	defensin beta 115 [Source:HGNC Symbol;Acc:HGNC:18096]
20	31059825	31060136	312	Hct116_peak_1758	52	2.9279	5.28165	0.87037	161	Distal Intergenic	31257664	31259632	1969	+	ENSG00000215547	ENST00000400552	-197528	DEFB115	defensin beta 115 [Source:HGNC Symbol;Acc:HGNC:18096]
20	31060373	31060945	573	Hct116_peak_1759	62	2.63742	6.27624	1.67285	230	Distal Intergenic	31257664	31259632	1969	+	ENSG00000215547	ENST00000400552	-196719	DEFB115	defensin beta 115 [Source:HGNC Symbol;Acc:HGNC:18096]
20	31061226	31061791	566	Hct116_peak_1760a	23	1.80777	2.36331	0	196	Distal Intergenic	31257664	31259632	1969	+	ENSG00000215547	ENST00000400552	-195873	DEFB115	defensin beta 115 [Source:HGNC Symbol;Acc:HGNC:18096]
20	31061226	31061791	566	Hct116_peak_1760b	34	2.18346	3.48966	0.01234	355	Distal Intergenic	31257664	31259632	1969	+	ENSG00000215547	ENST00000400552	-195873	DEFB115	defensin beta 115 [Source:HGNC Symbol;Acc:HGNC:18096]
20	31063846	31064303	458	Hct116_peak_1761a	55	2.23401	5.56681	1.11005	244	Distal Intergenic	31257664	31259632	1969	+	ENSG00000215547	ENST00000400552	-193361	DEFB115	defensin beta 115 [Source:HGNC Symbol;Acc:HGNC:18096]
20	31063846	31064303	458	Hct116_peak_1761b	45	2.34888	4.57677	0.42671	438	Distal Intergenic	31257664	31259632	1969	+	ENSG00000215547	ENST00000400552	-193361	DEFB115	defensin beta 115 [Source:HGNC Symbol;Acc:HGNC:18096]
20	31064881	31065353	473	Hct116_peak_1762	74	2.54816	7.41512	2.6781	259	Distal Intergenic	31257664	31259632	1969	+	ENSG00000215547	ENST00000400552	-192311	DEFB115	defensin beta 115 [Source:HGNC Symbol;Acc:HGNC:18096]
20	31068074	31069330	1257	Hct116_peak_1763a	44	2.05287	4.44983	0.32459	143	Distal Intergenic	31257664	31259632	1969	+	ENSG00000215547	ENST00000400552	-188334	DEFB115	defensin beta 115 [Source:HGNC Symbol;Acc:HGNC:18096]
20	31068074	31069330	1257	Hct116_peak_1763b	92	2.90676	9.24043	4.33393	599	Distal Intergenic	31257664	31259632	1969	+	ENSG00000215547	ENST00000400552	-188334	DEFB115	defensin beta 115 [Source:HGNC Symbol;Acc:HGNC:18096]
20	31068074	31069330	1257	Hct116_peak_1763c	24	1.71816	2.41364	0	1028	Distal Intergenic	31257664	31259632	1969	+	ENSG00000215547	ENST00000400552	-188334	DEFB115	defensin beta 115 [Source:HGNC Symbol;Acc:HGNC:18096]
20	31071707	31072432	726	Hct116_peak_1764a	37	2.41068	3.71442	0.04785	261	Distal Intergenic	31257664	31259632	1969	+	ENSG00000215547	ENST00000400552	-185232	DEFB115	defensin beta 115 [Source:HGNC Symbol;Acc:HGNC:18096]
20	31071707	31072432	726	Hct116_peak_1764b	39	2.58591	3.98038	0.228	538	Distal Intergenic	31257664	31259632	1969	+	ENSG00000215547	ENST00000400552	-185232	DEFB115	defensin beta 115 [Source:HGNC Symbol;Acc:HGNC:18096]
20	31072725	31073086	362	Hct116_peak_1765	85	3.99983	8.54049	3.69252	172	Distal Intergenic	31257664	31259632	1969	+	ENSG00000215547	ENST00000400552	-184578	DEFB115	defensin beta 115 [Source:HGNC Symbol;Acc:HGNC:18096]
20	31073438	31074106	669	Hct116_peak_1766	53	3.32508	5.3539	0.93432	165	Distal Intergenic	31257664	31259632	1969	+	ENSG00000215547	ENST00000400552	-183558	DEFB115	defensin beta 115 [Source:HGNC Symbol;Acc:HGNC:18096]
20	31074844	31075963	1120	Hct116_peak_1767a	53	2.8268	5.38238	0.95965	252	Distal Intergenic	31257664	31259632	1969	+	ENSG00000215547	ENST00000400552	-181701	DEFB115	defensin beta 115 [Source:HGNC Symbol;Acc:HGNC:18096]
20	31074844	31075963	1120	Hct116_peak_1767b	58	2.44202	5.82872	1.31391	653	Distal Intergenic	31257664	31259632	1969	+	ENSG00000215547	ENST00000400552	-181701	DEFB115	defensin beta 115 [Source:HGNC Symbol;Acc:HGNC:18096]
20	31105810	31106104	295	Hct116_peak_1768	56	4.03059	5.66933	1.17305	175	Distal Intergenic	31257664	31259632	1969	+	ENSG00000215547	ENST00000400552	-151560	DEFB115	defensin beta 115 [Source:HGNC Symbol;Acc:HGNC:18096]
20	31157490	31158472	983	Hct116_peak_1769a	29	2.52068	2.99279	0	528	Distal Intergenic	31257664	31259632	1969	+	ENSG00000215547	ENST00000400552	-99192	DEFB115	defensin beta 115 [Source:HGNC Symbol;Acc:HGNC:18096]
20	31157490	31158472	983	Hct116_peak_1769b	61	3.89571	6.19065	1.59787	819	Distal Intergenic	31257664	31259632	1969	+	ENSG00000215547	ENST00000400552	-99192	DEFB115	defensin beta 115 [Source:HGNC Symbol;Acc:HGNC:18096]
20	31166434	31166944	511	Hct116_peak_1770	98	5.87451	9.8778	4.92382	234	Distal Intergenic	31257664	31259632	1969	+	ENSG00000215547	ENST00000400552	-90720	DEFB115	defensin beta 115 [Source:HGNC Symbol;Acc:HGNC:18096]
20	31184903	31186024	1122	Hct116_peak_1771a	68	3.50998	6.87969	2.20668	258	Distal Intergenic	31257664	31259632	1969	+	ENSG00000215547	ENST00000400552	-71640	DEFB115	defensin beta 115 [Source:HGNC Symbol;Acc:HGNC:18096]
20	31184903	31186024	1122	Hct116_peak_1771b	32	2.44231	3.25141	0.01234	781	Distal Intergenic	31257664	31259632	1969	+	ENSG00000215547	ENST00000400552	-71640	DEFB115	defensin beta 115 [Source:HGNC Symbol;Acc:HGNC:18096]
20	31186486	31187061	576	Hct116_peak_1772	54	3.36454	5.4316	0.99678	164	Distal Intergenic	31257664	31259632	1969	+	ENSG00000215547	ENST00000400552	-70603	DEFB115	defensin beta 115 [Source:HGNC Symbol;Acc:HGNC:18096]
20	31241518	31242015	498	Hct116_peak_1773	166	2.99167	16.6409	11.2955	249	Distal Intergenic	31257664	31259632	1969	+	ENSG00000215547	ENST00000400552	-15649	DEFB115	defensin beta 115 [Source:HGNC Symbol;Acc:HGNC:18096]
15	17080590	17080945	356	Hct116_peak_1058	40	3.29776	4.08943	0.228	204	Distal Intergenic	19878555	19887814	9260	+	ENSG00000215567	ENST00000524329	-2797610	-	ankyrin repeat domain 30B (ANKRD30B) pseudogene
1	38636438	38636723	286	Hct116_peak_42	26	2.56492	2.6861	0	97	Distal Intergenic	38708931	38710890	1960	+	ENSG00000215895	ENST00000442006	-72208	HSPA5P1	HSPA5 pseudogene 1 [Source:HGNC Symbol;Acc:HGNC:54532]
1	38711055	38711422	368	Hct116_peak_43	28	2.65962	2.82599	0	166	Promoter (2-3kb)	38708931	38710890	1960	+	ENSG00000215895	ENST00000442006	2124	HSPA5P1	HSPA5 pseudogene 1 [Source:HGNC Symbol;Acc:HGNC:54532]
1	31468206	31468491	286	Hct116_peak_31	26	2.5403	2.64972	0	140	Distal Intergenic	31487589	31488930	1342	-	ENSG00000215899	ENST00000401075	20439	-	eukaryotic translation elongation factor 1 alpha 1 (EEF1A1) pseudogene
1	13562002	13562314	313	Hct116_peak_14	33	2.93134	3.36344	0.01234	135	Distal Intergenic	13555001	13555694	694	+	ENSG00000215909	ENST00000401091	7001	BRWD1P1	bromodomain and WD repeat domain containing 1 pseudogene 1 [Source:HGNC Symbol;Acc:HGNC:51528]
12	94847487	94847820	334	Hct116_peak_904	24	2.39016	2.4277	0	133	Distal Intergenic	94834454	94835028	575	+	ENSG00000216306	ENST00000405395	13033	KRT19P2	keratin 19 pseudogene 2 [Source:HGNC Symbol;Acc:HGNC:33423]
6	80963451	80963770	320	Hct116_peak_2623	29	2.64238	2.9227	0	182	Distal Intergenic	80555841	80557189	1349	-	ENSG00000216352	ENST00000403828	-406262	-	citrate synthase (CS) pseudogene
6	70045432	70045717	286	Hct116_peak_2611	29	2.68626	2.98989	0	140	Intron (ENST00000620364/ENSG00000082293, intron 14 of 50)	70098390	70098676	287	-	ENSG00000216365	ENST00000404509	52959	RPL37P15	ribosomal protein L37 pseudogene 15 [Source:HGNC Symbol;Acc:HGNC:36659]
6	118363756	118364094	339	Hct116_peak_2664	25	2.49551	2.58352	0	237	Distal Intergenic	118452469	118454992	2524	-	ENSG00000216809	ENST00000407450	90898	-	DEAD/H (Asp-Glu-Ala-Asp/His) box polypeptide 24 (DDX24) pseudogene
6	106663459	106663750	292	Hct116_peak_2647	44	3.41452	4.4626	0.33255	107	Intron (ENST00000369046/ENSG00000130348, intron 10 of 10)	106642463	106642928	466	+	ENSG00000216977	ENST00000406094	20996	RPL21P65	ribosomal protein L21 pseudogene 65 [Source:HGNC Symbol;Acc:HGNC:36017]
6	153825630	153825915	286	Hct116_peak_2693	40	3.06092	4.07105	0.228	138	Distal Intergenic	153938433	153938992	560	-	ENSG00000217085	ENST00000403971	113077	HMGB3P19	high mobility group box 3 pseudogene 19 [Source:HGNC Symbol;Acc:HGNC:39311]
6	74027041	74027326	286	Hct116_peak_2618	52	3.91634	5.25636	0.84737	178	Distal Intergenic	74004520	74004812	293	-	ENSG00000217268	ENST00000406296	-22229	TXNP7	thioredoxin pseudogene 7 [Source:HGNC Symbol;Acc:HGNC:49487]
6	28028124	28028415	292	Hct116_peak_2587	26	2.56492	2.6861	0	127	Intron (ENST00000660873/ENSG00000269293, intron 2 of 3)	28033947	28034855	909	+	ENSG00000217315	ENST00000406313	-5532	OR2W2P	olfactory receptor family 2 subfamily W member 2 pseudogene [Source:HGNC Symbol;Acc:HGNC:13970]
6	152888122	152888407	286	Hct116_peak_2691	32	2.85201	3.24282	0.01234	137	Distal Intergenic	152898047	152899280	1234	+	ENSG00000217372	ENST00000406999	-9640	TUBB4BP7	TUBB4B pseudogene 7 [Source:HGNC Symbol;Acc:HGNC:42337]
6	18858902	18859187	286	Hct116_peak_2575	48	3.66417	4.85936	0.59958	121	Distal Intergenic	19143695	19144160	466	+	ENSG00000217379	ENST00000402485	-284508	-	ribosomal protein L21 (RPL21) pseudogene
6	19183031	19183316	286	Hct116_peak_2576	26	2.5403	2.64972	0	141	Distal Intergenic	19143695	19144160	466	+	ENSG00000217379	ENST00000402485	39336	-	ribosomal protein L21 (RPL21) pseudogene
6	49206415	49206700	286	Hct116_peak_2602	40	3.29776	4.08943	0.228	174	Distal Intergenic	49273600	49273794	195	+	ENSG00000217631	ENST00000402892	-66900	-	zinc finger pseudogene
1	220243689	220243974	286	Hct116_peak_258	23	2.37015	2.39807	0	95	Intron (ENST00000358951/ENSG00000118873, intron 1 of 34)	220253570	220254536	967	+	ENSG00000218283	ENST00000404582	-9596	MORF4L1P1	mortality factor 4 like 1 pseudogene 1 [Source:HGNC Symbol;Acc:HGNC:20400]
4	182391901	182392186	286	Hct116_peak_2342	39	3.20851	3.95063	0.21815	203	Intron (ENST00000511685/ENSG00000218336, intron 3 of 27)	182448999	182628875	179877	+	ENSG00000218336	ENST00000510504	-56813	TENM3	teneurin transmembrane protein 3 [Source:HGNC Symbol;Acc:HGNC:29944]
4	182483568	182483907	340	Hct116_peak_2343	40	3.29776	4.08943	0.228	181	Intron (ENST00000511685/ENSG00000218336, intron 3 of 27)	182448999	182628875	179877	+	ENSG00000218336	ENST00000510504	34569	TENM3	teneurin transmembrane protein 3 [Source:HGNC Symbol;Acc:HGNC:29944]
6	141669144	141669429	286	Hct116_peak_2684	38	3.12585	3.82165	0.12757	159	Distal Intergenic	141635720	141636503	784	-	ENSG00000218351	ENST00000401762	-32641	RPS3AP23	RPS3A pseudogene 23 [Source:HGNC Symbol;Acc:HGNC:36767]
6	138387788	138388148	361	Hct116_peak_2683	23	2.33112	2.34026	0	193	Distal Intergenic	138393373	138393544	172	+	ENSG00000218499	ENST00000404229	-5225	-	pseudogene similar to Mus musculus upregulated during skeletal muscle growth 5 Usmg5
6	23861788	23862073	286	Hct116_peak_2581	44	3.52471	4.44077	0.31695	132	Distal Intergenic	23856698	23856818	121	-	ENSG00000218512	ENST00000407089	-4970	SPTLC1P2	serine palmitoyltransferase long chain base subunit 1 pseudogene 2 [Source:HGNC Symbol;Acc:HGNC:39669]
6	85868896	85869270	375	Hct116_peak_2628	40	3.29776	4.08943	0.228	224	Promoter (<=1kb)	85868953	85869464	512	+	ENSG00000218766	ENST00000407987	0	-	ras-related C3 botulinum toxin substrate 3 (rho family, small GTP binding protein Rac3) pseudogene
9	76541113	76541398	286	Hct116_peak_3406	44	3.52471	4.44077	0.31695	92	Intron (ENST00000648797/ENSG00000187210, intron 5 of 12)	76549282	76549771	490	-	ENSG00000219149	ENST00000441480	8373	PPIAP87	peptidylprolyl isomerase A pseudogene 87 [Source:HGNC Symbol;Acc:HGNC:53711]
6	95018680	95018965	286	Hct116_peak_2635	26	2.5633	2.6837	0	79	Distal Intergenic	95504182	95504496	315	+	ENSG00000219627	ENST00000407870	-485217	CYCSP17	CYCS pseudogene 17 [Source:HGNC Symbol;Acc:HGNC:24390]
6	95131157	95131449	293	Hct116_peak_2636	48	3.66417	4.85936	0.59958	269	Distal Intergenic	95504182	95504496	315	+	ENSG00000219627	ENST00000407870	-372733	CYCSP17	CYCS pseudogene 17 [Source:HGNC Symbol;Acc:HGNC:24390]
6	95333621	95333906	286	Hct116_peak_2637	25	2.45228	2.5196	0	139	Distal Intergenic	95504182	95504496	315	+	ENSG00000219627	ENST00000407870	-170276	CYCSP17	CYCS pseudogene 17 [Source:HGNC Symbol;Acc:HGNC:24390]
6	95823832	95824124	293	Hct116_peak_2638	40	3.29776	4.08943	0.228	139	Distal Intergenic	95991107	95992349	1243	+	ENSG00000219941	ENST00000404337	-166983	KRT18P50	keratin 18 pseudogene 50 [Source:HGNC Symbol;Acc:HGNC:33420]
6	86106353	86106681	329	Hct116_peak_2629	43	3.35782	4.37184	0.31695	176	Distal Intergenic	86086415	86087134	720	-	ENSG00000220069	ENST00000403775	-19219	RPL7P27	ribosomal protein L7 pseudogene 27 [Source:HGNC Symbol;Acc:HGNC:36649]
6	86211214	86211567	354	Hct116_peak_2630	48	3.66417	4.85936	0.59958	163	Downstream (2-3kb)	86214237	86214576	340	-	ENSG00000220831	ENST00000472609	3009	NDUFA5P9	NADH:ubiquinone oxidoreductase subunit A5 pseudogene 9 [Source:HGNC Symbol;Acc:HGNC:48851]
10	120245580	120245865	286	Hct116_peak_579	30	2.75487	3.09476	0	136	Distal Intergenic	120354701	120355183	483	-	ENSG00000220842	ENST00000495531	109318	RPL21P16	ribosomal protein L21 pseudogene 16 [Source:HGNC Symbol;Acc:HGNC:31396]
10	120292255	120292540	286	Hct116_peak_580	37	3.09923	3.78003	0.09522	191	Distal Intergenic	120354701	120355183	483	-	ENSG00000220842	ENST00000495531	62643	RPL21P16	ribosomal protein L21 pseudogene 16 [Source:HGNC Symbol;Acc:HGNC:31396]
10	120302781	120303159	379	Hct116_peak_581	48	3.66185	4.85569	0.59958	187	Distal Intergenic	120354701	120355183	483	-	ENSG00000220842	ENST00000495531	52024	RPL21P16	ribosomal protein L21 pseudogene 16 [Source:HGNC Symbol;Acc:HGNC:31396]
10	120305012	120305297	286	Hct116_peak_582	46	3.53386	4.65281	0.48954	107	Distal Intergenic	120354701	120355183	483	-	ENSG00000220842	ENST00000495531	49886	RPL21P16	ribosomal protein L21 pseudogene 16 [Source:HGNC Symbol;Acc:HGNC:31396]
10	120318390	120318678	289	Hct116_peak_583	45	3.47317	4.5562	0.40794	133	Distal Intergenic	120354701	120355183	483	-	ENSG00000220842	ENST00000495531	36505	RPL21P16	ribosomal protein L21 pseudogene 16 [Source:HGNC Symbol;Acc:HGNC:31396]
10	120364024	120364407	384	Hct116_peak_584	28	2.62097	2.88988	0	201	Distal Intergenic	120354701	120355183	483	-	ENSG00000220842	ENST00000495531	-8841	RPL21P16	ribosomal protein L21 pseudogene 16 [Source:HGNC Symbol;Acc:HGNC:31396]
10	120391687	120392053	367	Hct116_peak_585	26	2.5633	2.6837	0	211	Distal Intergenic	120354701	120355183	483	-	ENSG00000220842	ENST00000495531	-36504	RPL21P16	ribosomal protein L21 pseudogene 16 [Source:HGNC Symbol;Acc:HGNC:31396]
5	69149857	69150268	412	Hct116_peak_2404	43	3.35782	4.37184	0.31695	132	Distal Intergenic	69160806	69160939	134	+	ENSG00000220986	ENST00000408059	-10538	-	-
1	201803528	201803889	362	Hct116_peak_229	31	2.77853	3.13086	0.00801	203	3' UTR	201808611	201808702	92	+	ENSG00000221028	ENST00000408101	-4722	MIR1231	microRNA 1231 [Source:HGNC Symbol;Acc:HGNC:33921]
6	71111651	71112021	371	Hct116_peak_2614	26	2.56492	2.6861	0	163	Distal Intergenic	71126893	71127105	213	-	ENSG00000221345	ENST00000408418	15084	U3	Small nucleolar RNA U3 [Source:RFAM;Acc:RF00012]
17	16252899	16253214	316	Hct116_peak_1262	30	2.70875	3.02429	0	88	Intron (ENST00000607144/ENSG00000108474, intron 2 of 2)	16282014	16282088	75	+	ENSG00000221355	ENST00000408428	-28800	MIR1288	microRNA 1288 [Source:HGNC Symbol;Acc:HGNC:35363]
6	155893627	155893986	360	Hct116_peak_2695	24	2.39016	2.4277	0	171	Distal Intergenic	155946797	155946879	83	+	ENSG00000221456	ENST00000408529	-52811	MIR1202	microRNA 1202 [Source:HGNC Symbol;Acc:HGNC:35268]
7	144494282	144494567	286	Hct116_peak_2870	40	3.29776	4.08943	0.228	175	Intron (ENST00000482940/ENSG00000196511, intron 11 of 11)	144451681	144451817	137	+	ENSG00000221507	ENST00000408580	42601	RNU6ATAC40P	RNA, U6atac small nuclear 40, pseudogene [Source:HGNC Symbol;Acc:HGNC:46939]
5	129999574	129999895	322	Hct116_peak_2478	23	2.37015	2.39807	0	140	Intron (ENST00000305031/ENSG00000198108, intron 2 of 2)	129974891	129975001	111	+	ENSG00000221562	ENST00000408635	24683	RNU6ATAC10P	RNA, U6atac small nuclear 10, pseudogene [Source:HGNC Symbol;Acc:HGNC:46909]
11	90892566	90892977	412	Hct116_peak_753	29	2.74144	2.94685	0	220	Intron (ENST00000649150/ENSG00000261645, intron 7 of 7)	90869121	90869202	82	-	ENSG00000221586	ENST00000408659	-23364	MIR1261	microRNA 1261 [Source:HGNC Symbol;Acc:HGNC:35327]
4	73276278	73276563	286	Hct116_peak_2213	34	2.98351	3.44265	0.01234	205	Intron (ENST00000502790/ENSG00000250220, intron 2 of 4)	73263960	73264084	125	+	ENSG00000221639	ENST00000408712	12318	-	-
8	141824443	141824728	286	Hct116_peak_3344	48	3.66185	4.85569	0.59958	204	Distal Intergenic	141786242	141786313	72	-	ENSG00000221768	ENST00000408841	-38130	MIR1302-7	microRNA 1302-7 [Source:HGNC Symbol;Acc:HGNC:35299]
8	141825774	141826225	452	Hct116_peak_3345	34	2.98351	3.44265	0.01234	82	Distal Intergenic	141786242	141786313	72	-	ENSG00000221768	ENST00000408841	-39461	MIR1302-7	microRNA 1302-7 [Source:HGNC Symbol;Acc:HGNC:35299]
7	144010984	144011269	286	Hct116_peak_2867	47	3.59672	4.75258	0.55922	181	Distal Intergenic	144003929	144004983	1055	+	ENSG00000221813	ENST00000408922	7055	OR6B1	olfactory receptor family 6 subfamily B member 1 [Source:HGNC Symbol;Acc:HGNC:8354]
9	73468988	73469298	311	Hct116_peak_3402	34	2.78265	3.43333	0.01234	237	Distal Intergenic	73474378	73476073	1696	-	ENSG00000221844	ENST00000416030	6775	DPP3P2	DPP3 pseudogene 2 [Source:HGNC Symbol;Acc:HGNC:51350]
1	1392017	1392302	286	Hct116_peak_3	31	2.8026	3.16756	0.01234	153	Promoter (<=1kb)	1386713	1392525	5813	-	ENSG00000221978	ENST00000418865	223	CCNL2	cyclin L2 [Source:HGNC Symbol;Acc:HGNC:20570]
10	100866771	100867067	297	Hct116_peak_443	26	2.41941	2.69697	0	257	Distal Intergenic	100907174	100907280	107	-	ENSG00000222072	ENST00000410140	40213	Y_RNA	Y RNA [Source:RFAM;Acc:RF00019]
8	112040815	112041100	286	Hct116_peak_3161	33	2.93134	3.36344	0.01234	275	Distal Intergenic	112148742	112148825	84	-	ENSG00000222146	ENST00000410214	107725	RNU4-37P	RNA, U4 small nuclear 37, pseudogene [Source:HGNC Symbol;Acc:HGNC:46973]
8	112046588	112047233	646	Hct116_peak_3162	36	3.13307	3.66934	0.01234	499	Distal Intergenic	112148742	112148825	84	-	ENSG00000222146	ENST00000410214	101592	RNU4-37P	RNA, U4 small nuclear 37, pseudogene [Source:HGNC Symbol;Acc:HGNC:46973]
14	101001212	101001497	286	Hct116_peak_1056	23	2.35047	2.36893	0	96	Promoter (2-3kb)	100998467	100998541	75	+	ENSG00000222185	ENST00000410253	2745	-	-
9	20437601	20437886	286	Hct116_peak_3369	51	3.87222	5.18711	0.84737	181	Intron (ENST00000380338/ENSG00000171843, intron 4 of 10)	20418321	20418427	107	+	ENSG00000222202	ENST00000410270	19280	RNU4-26P	RNA, U4 small nuclear 26, pseudogene [Source:HGNC Symbol;Acc:HGNC:46962]
9	20441947	20442330	384	Hct116_peak_3370	39	3.20851	3.95063	0.21815	209	Intron (ENST00000380338/ENSG00000171843, intron 4 of 10)	20418321	20418427	107	+	ENSG00000222202	ENST00000410270	23626	RNU4-26P	RNA, U4 small nuclear 26, pseudogene [Source:HGNC Symbol;Acc:HGNC:46962]
8	57060969	57061254	286	Hct116_peak_2916	32	2.87738	3.28141	0.01234	246	Distal Intergenic	57126655	57126762	108	-	ENSG00000222205	ENST00000410273	65508	RNA5SP266	RNA, 5S ribosomal pseudogene 266 [Source:HGNC Symbol;Acc:HGNC:43166]
8	57061430	57061715	286	Hct116_peak_2917	36	3.13307	3.66934	0.01234	264	Distal Intergenic	57126655	57126762	108	-	ENSG00000222205	ENST00000410273	65047	RNA5SP266	RNA, 5S ribosomal pseudogene 266 [Source:HGNC Symbol;Acc:HGNC:43166]
1	118305036	118305321	286	Hct116_peak_135	44	3.52471	4.44077	0.31695	211	Distal Intergenic	118264372	118264489	118	-	ENSG00000222209	ENST00000410277	-40547	RNA5SP56	RNA, 5S ribosomal pseudogene 56 [Source:HGNC Symbol;Acc:HGNC:42833]
8	76179091	76179383	293	Hct116_peak_2967	37	2.98595	3.76918	0.09201	228	Intron (ENST00000668249/ENSG00000287352, intron 2 of 2)	76265543	76265732	190	-	ENSG00000222231	ENST00000410299	86349	RNU2-54P	RNA, U2 small nuclear 54, pseudogene [Source:HGNC Symbol;Acc:HGNC:48547]
16	79288589	79288874	286	Hct116_peak_1197	36	3.13307	3.66934	0.01234	42	Distal Intergenic	79264454	79264573	120	+	ENSG00000222244	ENST00000410312	24135	RNA5SP431	RNA, 5S ribosomal pseudogene 431 [Source:HGNC Symbol;Acc:HGNC:43331]
3	168469869	168470170	302	Hct116_peak_2079	32	2.82709	3.20487	0.01234	228	Intron (ENST00000502778/ENSG00000206120, intron 2 of 2)	168475198	168475388	191	+	ENSG00000222357	ENST00000410425	-5028	RNU2-20P	RNA, U2 small nuclear 20, pseudogene [Source:HGNC Symbol;Acc:HGNC:48513]
15	98075963	98076305	343	Hct116_peak_1107	36	3.13307	3.66934	0.01234	140	Promoter (1-2kb)	98074667	98074763	97	-	ENSG00000222361	ENST00000410429	-1200	RNU6-1186P	RNA, U6 small nuclear 1186, pseudogene [Source:HGNC Symbol;Acc:HGNC:48149]
1	222502333	222502618	286	Hct116_peak_265	36	3.13307	3.66934	0.01234	195	Promoter (1-2kb)	222503632	222503735	104	-	ENSG00000222399	ENST00000410467	1117	RNU6-791P	RNA, U6 small nuclear 791, pseudogene [Source:HGNC Symbol;Acc:HGNC:47754]
8	93491289	93491574	286	Hct116_peak_3060	28	2.50439	2.8348	0	161	Intron (ENST00000501400/ENSG00000246662, intron 7 of 10)	93441277	93441384	108	+	ENSG00000222416	ENST00000410484	50012	RNA5SP274	RNA, 5S ribosomal pseudogene 274 [Source:HGNC Symbol;Acc:HGNC:43174]
10	109029267	109029603	337	Hct116_peak_507	33	2.93134	3.36344	0.01234	144	Distal Intergenic	108940969	108941310	342	-	ENSG00000222436	ENST00000410504	-87957	RN7SKP278	RN7SK pseudogene 278 [Source:HGNC Symbol;Acc:HGNC:46002]
10	109043009	109043294	286	Hct116_peak_508	29	2.74144	2.94685	0	86	Distal Intergenic	108940969	108941310	342	-	ENSG00000222436	ENST00000410504	-101699	RN7SKP278	RN7SK pseudogene 278 [Source:HGNC Symbol;Acc:HGNC:46002]
9	107915376	107915661	286	Hct116_peak_3444	23	2.30371	2.39996	0	242	Distal Intergenic	107918866	107918978	113	-	ENSG00000222459	ENST00000410527	3317	RNA5SP293	RNA, 5S ribosomal pseudogene 293 [Source:HGNC Symbol;Acc:HGNC:43193]
11	105790032	105790429	398	Hct116_peak_777	26	2.56492	2.6861	0	148	Intron (ENST00000393125/ENSG00000152578, intron 4 of 10)	105824634	105824770	137	+	ENSG00000222663	ENST00000410731	-34205	RNU4-55P	RNA, U4 small nuclear 55, pseudogene [Source:HGNC Symbol;Acc:HGNC:46991]
11	105807488	105807873	386	Hct116_peak_778	36	3.13307	3.66934	0.01234	120	Intron (ENST00000393125/ENSG00000152578, intron 4 of 10)	105824634	105824770	137	+	ENSG00000222663	ENST00000410731	-16761	RNU4-55P	RNA, U4 small nuclear 55, pseudogene [Source:HGNC Symbol;Acc:HGNC:46991]
9	25215805	25216152	348	Hct116_peak_3373	29	2.74144	2.94685	0	101	Distal Intergenic	25088811	25089151	341	-	ENSG00000222693	ENST00000410761	-126654	RN7SKP120	RN7SK pseudogene 120 [Source:HGNC Symbol;Acc:HGNC:45844]
10	126140786	126141137	352	Hct116_peak_618	78	4.51107	7.86092	3.07897	174	Intron (ENST00000368679/ENSG00000148848, intron 4 of 22)	126145474	126145582	109	-	ENSG00000222740	ENST00000410808	4445	RNA5SP328	RNA, 5S ribosomal pseudogene 328 [Source:HGNC Symbol;Acc:HGNC:43228]
3	144130689	144131001	313	Hct116_peak_2058	40	3.29776	4.08943	0.228	136	Distal Intergenic	144186905	144187020	116	-	ENSG00000222778	ENST00000410846	56019	RNA5SP144	RNA, 5S ribosomal pseudogene 144 [Source:HGNC Symbol;Acc:HGNC:43044]
6	153415485	153415770	286	Hct116_peak_2692	30	2.75487	3.09476	0	156	Exon (ENST00000436953/ENSG00000237312, exon 3 of 8)	153420438	153420572	135	+	ENSG00000222806	ENST00000410874	-4668	RNA5SP225	RNA, 5S ribosomal pseudogene 225 [Source:HGNC Symbol;Acc:HGNC:43125]
4	177149730	177150015	286	Hct116_peak_2333	26	2.5633	2.6837	0	131	Intron (ENST00000656694/ENSG00000287544, intron 2 of 4)	177181442	177181741	300	+	ENSG00000222859	ENST00000410927	-31427	RN7SKP136	RN7SK pseudogene 136 [Source:HGNC Symbol;Acc:HGNC:45860]
6	146278268	146278559	292	Hct116_peak_2687	50	3.79946	5.07273	0.77639	147	Intron (ENST00000492807/ENSG00000152822, intron 3 of 9)	146340420	146340524	105	+	ENSG00000222971	ENST00000411039	-61861	RNA5SP222	RNA, 5S ribosomal pseudogene 222 [Source:HGNC Symbol;Acc:HGNC:43122]
1	231661622	231661907	286	Hct116_peak_283	33	2.93134	3.36344	0.01234	89	Intron (ENST00000647072/ENSG00000270106, intron 6 of 7)	231670635	231670750	116	+	ENSG00000222986	ENST00000411054	-8728	RNU5A-5P	RNA, U5A small nuclear 5, pseudogene [Source:HGNC Symbol;Acc:HGNC:42525]
1	231676802	231677087	286	Hct116_peak_284	49	3.72939	4.96234	0.68215	189	Intron (ENST00000647072/ENSG00000270106, intron 6 of 7)	231670635	231670750	116	+	ENSG00000222986	ENST00000411054	6167	RNU5A-5P	RNA, U5A small nuclear 5, pseudogene [Source:HGNC Symbol;Acc:HGNC:42525]
15	96926600	96926996	397	Hct116_peak_1106	52	3.91634	5.25636	0.84737	227	Distal Intergenic	96842069	96842384	316	+	ENSG00000223120	ENST00000411188	84531	RN7SKP181	RN7SK pseudogene 181 [Source:HGNC Symbol;Acc:HGNC:45905]
8	70770015	70770304	290	Hct116_peak_2942	48	3.62899	4.8037	0.59958	141	Intron (ENST00000647843/ENSG00000285579, intron 2 of 8)	70780914	70781008	95	-	ENSG00000223220	ENST00000411288	10704	Y_RNA	Y RNA [Source:RFAM;Acc:RF00019]
8	70844737	70845022	286	Hct116_peak_2943	46	3.53386	4.65281	0.48954	134	Intron (ENST00000647843/ENSG00000285579, intron 2 of 8)	70780914	70781008	95	-	ENSG00000223220	ENST00000411288	-63729	Y_RNA	Y RNA [Source:RFAM;Acc:RF00019]
8	70863832	70864404	573	Hct116_peak_2944	24	2.41052	2.45782	0	122	Intron (ENST00000647843/ENSG00000285579, intron 2 of 8)	70780914	70781008	95	-	ENSG00000223220	ENST00000411288	-82824	Y_RNA	Y RNA [Source:RFAM;Acc:RF00019]
11	99158390	99158675	286	Hct116_peak_765	29	2.74144	2.94685	0	96	Intron (ENST00000524871/ENSG00000149972, intron 1 of 24)	99120176	99120490	315	+	ENSG00000223269	ENST00000411337	38214	RN7SKP53	RN7SK pseudogene 53 [Source:HGNC Symbol;Acc:HGNC:45777]
3	22048485	22048882	398	Hct116_peak_1897	48	3.66417	4.85936	0.59958	139	Intron (ENST00000494118/ENSG00000151789, intron 2 of 6)	21957136	21979828	22693	+	ENSG00000223351	ENST00000436306	91349	ZNF385D-AS2	ZNF385D antisense RNA 2 [Source:HGNC Symbol;Acc:HGNC:42420]
9	74078293	74078578	286	Hct116_peak_3404	33	2.93134	3.36344	0.01234	128	Distal Intergenic	73870896	73873297	2402	-	ENSG00000223368	ENST00000450410	-204996	-	novel pseudogene
10	108680494	108680827	334	Hct116_peak_503	36	3.13307	3.66934	0.01234	134	Distal Intergenic	108708539	108840686	132148	+	ENSG00000223381	ENST00000653086	-27712	LINC02661	long intergenic non-protein coding RNA 2661 [Source:HGNC Symbol;Acc:HGNC:54147]
10	121634238	121634529	292	Hct116_peak_593	54	3.61745	5.45219	1.01009	152	Distal Intergenic	121615425	121615839	415	-	ENSG00000223432	ENST00000434988	-18399	-	novel transcript
7	132324956	132325318	363	Hct116_peak_2843	29	2.74144	2.94685	0	140	Intron (ENST00000321063/ENSG00000221866, intron 3 of 31)	132352334	132367976	15643	+	ENSG00000223436	ENST00000455442	-27016	-	novel transcript
10	120087419	120087768	350	Hct116_peak_577	33	2.9032	3.32068	0.01234	90	Distal Intergenic	120069980	120070159	180	-	ENSG00000223455	ENST00000425391	-17260	-	ribosomal protein L3 (RPL3) pseudogene
10	120107863	120108226	364	Hct116_peak_578	35	2.94859	3.54354	0.01234	199	Distal Intergenic	120069980	120070159	180	-	ENSG00000223455	ENST00000425391	-37704	-	ribosomal protein L3 (RPL3) pseudogene
7	135081978	135082263	286	Hct116_peak_2851	36	3.02204	3.65905	0.01234	179	Intron (ENST00000436302/ENSG00000146856, intron 15 of 16)	135128444	135129685	1242	+	ENSG00000223500	ENST00000427378	-46181	RNF14P4	RNF14 pseudogene 4 [Source:HGNC Symbol;Acc:HGNC:54672]
10	51058505	51058801	297	Hct116_peak_389	26	2.48032	2.67352	0	260	Intron (ENST00000401604/ENSG00000185532, intron 1 of 17)	51062579	51068553	5975	-	ENSG00000223502	ENST00000343087	9752	-	novel transcript
10	127032333	127032618	286	Hct116_peak_623	39	3.18048	3.90693	0.18945	203	Intron (ENST00000280333/ENSG00000150760, intron 18 of 51)	127025954	127026507	554	-	ENSG00000223528	ENST00000608350	-5826	-	novel transcript
7	91631089	91631382	294	Hct116_peak_2787	26	2.5633	2.6837	0	137	Distal Intergenic	91638847	91643512	4666	-	ENSG00000223665	ENST00000415249	12130	-	novel transcript
7	91707204	91707575	372	Hct116_peak_2788	33	2.93134	3.36344	0.01234	240	Intron (ENST00000454222/ENSG00000127989, intron 3 of 4)	91638847	91643512	4666	-	ENSG00000223665	ENST00000415249	-63692	-	novel transcript
3	176927835	176928391	557	Hct116_peak_2088	29	2.74144	2.94685	0	98	Distal Intergenic	176643941	176867838	223898	-	ENSG00000223715	ENST00000428516	-59997	LINC01208	long intergenic non-protein coding RNA 1208 [Source:HGNC Symbol;Acc:HGNC:49639]
9	38371182	38371500	319	Hct116_peak_3386	29	2.64238	2.9227	0	138	Intron (ENST00000422554/ENSG00000223716, intron 1 of 3)	38360427	38376430	16004	+	ENSG00000223716	ENST00000422554	10755	-	novel transcript
7	138716607	138716892	286	Hct116_peak_2857	34	2.98351	3.44265	0.01234	54	Intron (ENST00000310018/ENSG00000105929, intron 19 of 21)	138701607	138703062	1456	+	ENSG00000223721	ENST00000426701	15000	UQCRFS1P2	ubiquinol-cytochrome c reductase, Rieske iron-sulfur polypeptide 1 pseudogene 2 [Source:HGNC Symbol;Acc:HGNC:39172]
3	3352693	3353306	614	Hct116_peak_1861	36	3.13307	3.66934	0.01234	402	Intron (ENST00000420000/ENSG00000223727, intron 3 of 4)	3315306	3484097	168792	-	ENSG00000223727	ENST00000455703	130791	-	novel transcript
3	3708110	3708403	294	Hct116_peak_1862	36	3.13307	3.66934	0.01234	134	Intron (ENST00000470751/ENSG00000144455, intron 5 of 5)	3250687	3627296	376610	-	ENSG00000223727	ENST00000420000	-80814	-	novel transcript
13	60116598	60117157	560	Hct116_peak_979	33	2.93134	3.36344	0.01234	89	Intron (ENST00000400324/ENSG00000139734, intron 2 of 27)	60144648	60153678	9031	+	ENSG00000223815	ENST00000428656	-27491	DIAPH3-AS2	DIAPH3 antisense RNA 2 [Source:HGNC Symbol;Acc:HGNC:39916]
2	92271878	92272174	297	Hct116_peak_1572	28	2.50439	2.8348	0	124	Distal Intergenic	92034522	92035000	479	-	ENSG00000223816	ENST00000451163	-236878	IGKV1OR2-2	immunoglobulin kappa variable 1/OR2-2 (pseudogene) [Source:HGNC Symbol;Acc:HGNC:49465]
2	92300955	92301331	377	Hct116_peak_1573	41	2.91594	4.17067	0.29472	172	Distal Intergenic	92034522	92035000	479	-	ENSG00000223816	ENST00000451163	-265955	IGKV1OR2-2	immunoglobulin kappa variable 1/OR2-2 (pseudogene) [Source:HGNC Symbol;Acc:HGNC:49465]
7	19315678	19315963	286	Hct116_peak_2735	25	2.4737	2.55129	0	137	Distal Intergenic	19353531	19356026	2496	+	ENSG00000223838	ENST00000659464	-37568	-	novel transcript
1	69095893	69096368	476	Hct116_peak_88	36	3.13307	3.66934	0.01234	139	Intron (ENST00000658427/ENSG00000223883, intron 2 of 3)	69055903	69219097	163195	+	ENSG00000223883	ENST00000660251	39990	LINC01707	long intergenic non-protein coding RNA 1707 [Source:HGNC Symbol;Acc:HGNC:52495]
10	43627241	43627526	286	Hct116_peak_384	52	3.91634	5.25636	0.84737	168	Promoter (1-2kb)	43628817	43674703	45887	+	ENSG00000223910	ENST00000458063	-1291	ZNF32-AS3	ZNF32 antisense RNA 3 [Source:HGNC Symbol;Acc:HGNC:23583]
2	140117535	140117894	360	Hct116_peak_1604	50	3.7641	5.01705	0.73019	157	Intron (ENST00000417715/ENSG00000224028, intron 1 of 3)	140103583	140131780	28198	-	ENSG00000224028	ENST00000417715	13886	LINC01853	long intergenic non-protein coding RNA 1853 [Source:HGNC Symbol;Acc:HGNC:52669]
4	121551472	121551806	335	Hct116_peak_2249	32	2.82709	3.20487	0.01234	136	Distal Intergenic	121451541	121451967	427	+	ENSG00000224062	ENST00000512282	99931	TUBB4BP5	TUBB4B pseudogene 5 [Source:HGNC Symbol;Acc:HGNC:42335]
2	130107514	130107803	290	Hct116_peak_1597	29	2.74144	2.94685	0	138	Promoter (<=1kb)	130107684	130109741	2058	+	ENSG00000224087	ENST00000433507	0	POTEF-AS1	POTEF antisense RNA 1 [Source:HGNC Symbol;Acc:HGNC:41294]
7	37018603	37018888	286	Hct116_peak_2751	26	2.5177	2.61633	0	106	Intron (ENST00000310758/ENSG00000155849, intron 15 of 21)	36997796	37013630	15835	+	ENSG00000224101	ENST00000419535	20807	ELMO1-AS1	ELMO1 antisense RNA 1 [Source:HGNC Symbol;Acc:HGNC:40765]
7	153125449	153125801	353	Hct116_peak_2884	52	3.91634	5.25636	0.84737	263	Distal Intergenic	153144313	153144588	276	-	ENSG00000224104	ENST00000415468	18787	-	SMT3 suppressor of mif two 3 homolog 2 (S. cerevisiae) (SUMO2) pseudogene
7	153142799	153143116	318	Hct116_peak_2885	36	3.13307	3.66934	0.01234	146	Promoter (1-2kb)	153144313	153144588	276	-	ENSG00000224104	ENST00000415468	1472	-	SMT3 suppressor of mif two 3 homolog 2 (S. cerevisiae) (SUMO2) pseudogene
2	12400358	12400643	286	Hct116_peak_1462	44	3.52471	4.44077	0.31695	239	Intron (ENST00000412294/ENSG00000224184, intron 4 of 5)	12390173	12562617	172445	+	ENSG00000224184	ENST00000654108	10185	MIR3681HG	MIR3681 host gene [Source:HGNC Symbol;Acc:HGNC:52001]
10	128653294	128653579	286	Hct116_peak_641	34	2.78265	3.43333	0.01234	228	Distal Intergenic	128912810	128916429	3620	+	ENSG00000224190	ENST00000667048	-259231	LINC02667	long intergenic non-protein coding RNA 2667 [Source:HGNC Symbol;Acc:HGNC:54153]
10	128767637	128767952	316	Hct116_peak_642	70	4.69961	7.00484	2.30813	139	Distal Intergenic	128912810	128916429	3620	+	ENSG00000224190	ENST00000667048	-144858	LINC02667	long intergenic non-protein coding RNA 2667 [Source:HGNC Symbol;Acc:HGNC:54153]
10	128837352	128837673	322	Hct116_peak_643	33	2.93134	3.36344	0.01234	257	Distal Intergenic	128912810	128916429	3620	+	ENSG00000224190	ENST00000667048	-75137	LINC02667	long intergenic non-protein coding RNA 2667 [Source:HGNC Symbol;Acc:HGNC:54153]
10	128862180	128862465	286	Hct116_peak_644	61	4.30797	6.11216	1.52878	154	Distal Intergenic	128912810	128916429	3620	+	ENSG00000224190	ENST00000667048	-50345	LINC02667	long intergenic non-protein coding RNA 2667 [Source:HGNC Symbol;Acc:HGNC:54153]
10	128902552	128902837	286	Hct116_peak_645	44	3.52471	4.44077	0.31695	114	Distal Intergenic	128912810	128916429	3620	+	ENSG00000224190	ENST00000667048	-9973	LINC02667	long intergenic non-protein coding RNA 2667 [Source:HGNC Symbol;Acc:HGNC:54153]
1	63172388	63172825	438	Hct116_peak_84	23	2.33112	2.34026	0	100	Intron (ENST00000666431/ENSG00000224209, intron 7 of 10)	63159083	63163648	4566	-	ENSG00000224209	ENST00000669810	-8740	LINC00466	long intergenic non-protein coding RNA 466 [Source:HGNC Symbol;Acc:HGNC:27294]
3	826836	827133	298	Hct116_peak_1859	29	2.74144	2.94685	0	174	Exon (ENST00000442809/ENSG00000224957, exon 4 of 5)	857124	858091	968	+	ENSG00000224239	ENST00000423193	-29991	-	novel transcript
2	214547330	214547615	286	Hct116_peak_1696	40	3.29567	4.08618	0.228	117	Intron (ENST00000312504/ENSG00000174453, intron 3 of 3)	214510196	214536890	26695	+	ENSG00000224257	ENST00000416430	37134	VWC2L-IT1	VWC2L intronic transcript 1 [Source:HGNC Symbol;Acc:HGNC:41508]
2	23518735	23519020	286	Hct116_peak_1482	36	3.09778	3.61588	0.01234	78	Intron (ENST00000486442/ENSG00000119771, intron 2 of 13)	23507043	23524344	17302	-	ENSG00000224361	ENST00000430988	5324	-	novel transcript, antisense to KLHL29
10	4326203	4326488	286	Hct116_peak_312	31	2.8026	3.16756	0.01234	191	Distal Intergenic	4384246	4410612	26367	+	ENSG00000224382	ENST00000454152	-57758	LINC00703	long intergenic non-protein coding RNA 703 [Source:HGNC Symbol;Acc:HGNC:44677]
16	71845273	71845653	381	Hct116_peak_1185	36	2.99715	3.61996	0.01234	137	Promoter (<=1kb)	71845976	71857328	11353	+	ENSG00000224470	ENST00000427980	-323	ATXN1L	ataxin 1 like [Source:HGNC Symbol;Acc:HGNC:33279]
3	63750399	63750684	286	Hct116_peak_1952	48	3.66185	4.85569	0.59958	206	Intron (ENST00000430831/ENSG00000224479, intron 12 of 14)	63767067	63783099	16033	-	ENSG00000224479	ENST00000436687	32415	-	novel cadherin domain containing pseudogene
10	108854162	108854447	286	Hct116_peak_504	26	2.56492	2.6861	0	113	Distal Intergenic	108848186	108849561	1376	+	ENSG00000224498	ENST00000431810	5976	MAPKAPK5P1	MAPKAPK5 pseudogene 1 [Source:HGNC Symbol;Acc:HGNC:45246]
10	108865096	108865382	287	Hct116_peak_505	36	3.13307	3.66934	0.01234	96	Distal Intergenic	108848186	108849561	1376	+	ENSG00000224498	ENST00000431810	16910	MAPKAPK5P1	MAPKAPK5 pseudogene 1 [Source:HGNC Symbol;Acc:HGNC:45246]
10	108867520	108867807	288	Hct116_peak_506	56	4.02804	5.66524	1.17305	118	Distal Intergenic	108848186	108849561	1376	+	ENSG00000224498	ENST00000431810	19334	MAPKAPK5P1	MAPKAPK5 pseudogene 1 [Source:HGNC Symbol;Acc:HGNC:45246]
6	125571415	125571700	286	Hct116_peak_2677	27	2.58672	2.7183	0	109	Distal Intergenic	125674353	125720218	45866	+	ENSG00000224506	ENST00000423208	-102653	LINC02523	long intergenic non-protein coding RNA 2523 [Source:HGNC Symbol;Acc:HGNC:53542]
13	48183056	48183393	338	Hct116_peak_968	28	2.50439	2.8348	0	223	Distal Intergenic	48134358	48134534	177	-	ENSG00000224510	ENST00000438155	-48522	POLR2KP2	RNA polymerase II subunit K pseudogene 2 [Source:HGNC Symbol;Acc:HGNC:42652]
3	13674221	13674506	286	Hct116_peak_1884	48	3.66185	4.85569	0.59958	228	Intron (ENST00000438915/ENSG00000224514, intron 1 of 1)	13650733	13746638	95906	+	ENSG00000224514	ENST00000665476	23488	LINC00620	long intergenic non-protein coding RNA 620 [Source:HGNC Symbol;Acc:HGNC:44223]
9	96169761	96170046	286	Hct116_peak_3420	23	2.35047	2.36893	0	85	Distal Intergenic	96146007	96147856	1850	+	ENSG00000224546	ENST00000432132	23754	EIF4BP3	eukaryotic translation initiation factor 4B pseudogene 3 [Source:HGNC Symbol;Acc:HGNC:37936]
9	22880166	22880451	286	Hct116_peak_3372	36	3.13307	3.66934	0.01234	135	Intron (ENST00000640003/ENSG00000284418, intron 3 of 9)	22767175	22768316	1142	+	ENSG00000224549	ENST00000448570	112991	-	novel transcript
6	91215051	91215336	286	Hct116_peak_2633	33	2.93134	3.36344	0.01234	119	Distal Intergenic	91390313	91393000	2688	-	ENSG00000224605	ENST00000434493	177664	-	novel transcript
6	91400647	91400932	286	Hct116_peak_2634	36	3.13307	3.66934	0.01234	245	Distal Intergenic	91390313	91393000	2688	-	ENSG00000224605	ENST00000434493	-7647	-	novel transcript
1	59157247	59157536	290	Hct116_peak_71	65	4.22485	6.50066	1.87727	139	Intron (ENST00000625548/ENSG00000237352, intron 1 of 4)	59132473	59151241	18769	-	ENSG00000224609	ENST00000631064	-6006	FGGY-DT	FGGY divergent transcript [Source:HGNC Symbol;Acc:HGNC:55265]
20	31290862	31291300	439	Hct116_peak_1774	29	2.74144	2.94685	0	91	Distal Intergenic	31285317	31286835	1519	-	ENSG00000224628	ENST00000445194	-4027	-	CDK5 regulatory subunit associated protein 3 (CDK5RAP3) pseudogene
9	111555928	111556267	340	Hct116_peak_3449	35	2.97268	3.58146	0.01234	173	Intron (ENST00000358151/ENSG00000173258, intron 5 of 5)	111574192	111575427	1236	+	ENSG00000224644	ENST00000450154	-17925	-	novel transcript
1	210839402	210839687	286	Hct116_peak_238	44	3.52471	4.44077	0.31695	137	Intron (ENST00000367007/ENSG00000143473, intron 7 of 11)	210859177	210862285	3109	-	ENSG00000224668	ENST00000455509	22598	IPO8P1	importin 8 pseudogene 1 [Source:HGNC Symbol;Acc:HGNC:41955]
1	210857745	210858141	397	Hct116_peak_239	36	3.13307	3.66934	0.01234	224	3' UTR	210859177	210862285	3109	-	ENSG00000224668	ENST00000455509	4144	IPO8P1	importin 8 pseudogene 1 [Source:HGNC Symbol;Acc:HGNC:41955]
7	16130297	16130582	286	Hct116_peak_2733	37	3.09923	3.78003	0.09522	134	Intron (ENST00000407010/ENSG00000214960, intron 9 of 9)	16208945	16209265	321	+	ENSG00000224683	ENST00000415878	-78363	RPL36AP29	ribosomal protein L36a pseudogene 29 [Source:HGNC Symbol;Acc:HGNC:36897]
7	37077412	37077794	383	Hct116_peak_2752	34	2.98351	3.44265	0.01234	186	Intron (ENST00000310758/ENSG00000155849, intron 15 of 21)	37116779	37117185	407	+	ENSG00000224706	ENST00000448974	-38985	RPS17P13	ribosomal protein S17 pseudogene 13 [Source:HGNC Symbol;Acc:HGNC:36664]
10	44856182	44856467	286	Hct116_peak_385	33	2.93134	3.36344	0.01234	170	Intron (ENST00000663870/ENSG00000224812, intron 2 of 4)	44793599	44879638	86040	-	ENSG00000224812	ENST00000670212	23171	TMEM72-AS1	TMEM72 antisense RNA 1 [Source:HGNC Symbol;Acc:HGNC:27349]
2	220716836	220717121	286	Hct116_peak_1706	36	3.12772	3.66124	0.01234	221	Intron (ENST00000670511/ENSG00000236451, intron 5 of 5)	220776818	220855873	79056	+	ENSG00000224819	ENST00000658049	-59697	-	novel transcript
9	1135441	1135783	343	Hct116_peak_3352	29	2.74144	2.94685	0	142	Distal Intergenic	1151807	1152140	334	-	ENSG00000224836	ENST00000443334	16357	-	DiGeorge syndrome-related protein pseudogene
2	237189809	237190177	369	Hct116_peak_1721	23	2.33112	2.34026	0	177	Distal Intergenic	237122910	237124097	1188	-	ENSG00000224844	ENST00000416509	-65712	-	novel transcript
10	91034000	91034285	286	Hct116_peak_414	38	3.12585	3.82165	0.12757	216	Promoter (<=1kb)	91033157	91062164	29008	+	ENSG00000224851	ENST00000423621	843	LINC00502	long intergenic non-protein coding RNA 502 [Source:HGNC Symbol;Acc:HGNC:43442]
1	124914004	124914289	286	Hct116_peak_136	52	3.91634	5.25636	0.84737	137	Distal Intergenic	121573946	121580524	6579	-	ENSG00000224857	ENST00000450546	-3333480	LINC01691	long intergenic non-protein coding RNA 1691 [Source:HGNC Symbol;Acc:HGNC:52479]
[truncated: 2,016 more rows]
