# Supplementary material for: Molecular mechanism of vimentin nuclear localization associated with the migration and invasion of daughter cells derived from polyploid giant cancer cells
Source: J Transl Med. 2023 Oct 13;21:719. doi: 10.1186/s12967-023-04585-7 (PMC10576317; doi:10.1186/s12967-023-04585-7)
Supplement: Supplementary file 3 — Additional file 3: Table S10. LoVo_narrow_peaks_ChIPseeker_annotation. [file 12967_2023_4585_MOESM3_ESM.xls]

## Sheet: LoVo_narrow_peaks_ChIPseeker_an
Chromosome	start	end	width	name	score	signalValue	'-log10pvalue	'-log10qvalue	peak_summit	annotation	geneStart	geneEnd	geneLength	geneStrand	geneId	transcriptId	distanceToTSS	geneName	geneDescription
1	169663582	169663915	334	LoVo_peak_118	26	2.50877	2.60173	0	184	Promoter (1-2kb)	169662007	169853085	191079	+	ENSG00000000460	ENST00000498289	1575	C1orf112	chromosome 1 open reading frame 112 [Source:HGNC Symbol;Acc:HGNC:25565]
17	48119375	48119719	345	LoVo_peak_667	38	3.03152	3.80913	0	232	Intron (ENST00000580219/ENSG00000002919, intron 6 of 6)	48112566	48113563	998	+	ENSG00000002919	ENST00000577310	6809	SNX11	sorting nexin 11 [Source:HGNC Symbol;Acc:HGNC:14975]
17	35001242	35001622	381	LoVo_peak_655	31	2.8903	3.18118	0	125	Promoter (1-2kb)	35002834	35004372	1539	+	ENSG00000005156	ENST00000592244	-1212	LIG3	DNA ligase 3 [Source:HGNC Symbol;Acc:HGNC:6600]
17	9931971	9932266	296	LoVo_peak_643	33	2.99756	3.34177	0	107	Intron (ENST00000432992/ENSG00000007237, intron 9 of 13)	9917168	9926994	9827	-	ENSG00000007237	ENST00000578456	-4977	GAS7	growth arrest specific 7 [Source:HGNC Symbol;Acc:HGNC:4169]
19	41706904	41707396	493	LoVo_peak_790	29	2.62873	2.95763	0	248	Promoter (<=1kb)	41684045	41706976	22932	-	ENSG00000007306	ENST00000599715	0	CEACAM7	CEA cell adhesion molecule 7 [Source:HGNC Symbol;Acc:HGNC:1819]
3	50511614	50512167	554	LoVo_peak_1044	27	2.47061	2.70012	0	114	Distal Intergenic	50362802	50504244	141443	-	ENSG00000007402	ENST00000360963	-7370	CACNA2D2	calcium voltage-gated channel auxiliary subunit alpha2delta 2 [Source:HGNC Symbol;Acc:HGNC:1400]
12	12892325	12892756	432	LoVo_peak_363	33	2.77127	3.37335	0	161	Promoter (<=1kb)	12891974	12909070	17097	+	ENSG00000013588	ENST00000534831	351	GPRC5A	G protein-coupled receptor class C group 5 member A [Source:HGNC Symbol;Acc:HGNC:9836]
11	65187965	65188338	374	LoVo_peak_310	29	2.41406	2.91023	0	120	Promoter (<=1kb)	65188245	65188689	445	+	ENSG00000014216	ENST00000527887	0	CAPN1	calpain 1 [Source:HGNC Symbol;Acc:HGNC:1476]
1	149949103	149949423	321	LoVo_peak_97	39	3.12948	3.97071	0	223	Intron (ENST00000581312/ENSG00000264522, intron 9 of 11)	149928651	149936879	8229	-	ENSG00000014914	ENST00000439741	-12224	MTMR11	myotubularin related protein 11 [Source:HGNC Symbol;Acc:HGNC:24307]
5	139325040	139325542	503	LoVo_peak_1254	24	2.39086	2.41987	0	101	Promoter (2-3kb)	139322746	139326255	3510	+	ENSG00000015479	ENST00000512040	2294	MATR3	matrin 3 [Source:HGNC Symbol;Acc:HGNC:6912]
2	119017071	119017527	457	LoVo_peak_858	26	2.65015	2.645	0	91	Distal Intergenic	118993017	118994658	1642	+	ENSG00000019169	ENST00000494979	24054	MARCO	macrophage receptor with collagenous structure [Source:HGNC Symbol;Acc:HGNC:6895]
14	54657465	54657814	350	LoVo_peak_486	55	3.92872	5.52561	0.53829	156	Intron (ENST00000554335/ENSG00000020577, intron 2 of 12)	54652683	54702396	49714	+	ENSG00000020577	ENST00000555091	4782	SAMD4A	sterile alpha motif domain containing 4A [Source:HGNC Symbol;Acc:HGNC:23023]
6	2821347	2821708	362	LoVo_peak_1305	31	3.03751	3.19662	0	212	Distal Intergenic	2833512	2837999	4488	-	ENSG00000021355	ENST00000468511	16291	SERPINB1	serpin family B member 1 [Source:HGNC Symbol;Acc:HGNC:3311]
7	99840664	99840959	296	LoVo_peak_1421	23	2.55348	2.34354	0	116	Intron (ENST00000354829/ENSG00000021461, intron 3 of 12)	99828116	99866001	37886	+	ENSG00000021461	ENST00000481362	12548	CYP3A43	cytochrome P450 family 3 subfamily A member 43 [Source:HGNC Symbol;Acc:HGNC:17450]
13	42300945	42301240	296	LoVo_peak_451	35	3.1131	3.51374	0	153	Exon (ENST00000025301/ENSG00000023516, exon 8 of 13)	42272152	42323261	51110	+	ENSG00000023516	ENST00000025301	28793	AKAP11	A-kinase anchoring protein 11 [Source:HGNC Symbol;Acc:HGNC:369]
10	74062522	74062881	360	LoVo_peak_219	31	2.8395	3.10478	0	199	Intron (ENST00000623461/ENSG00000035403, intron 4 of 22)	74043091	74063890	20800	+	ENSG00000035403	ENST00000461383	19431	VCL	vinculin [Source:HGNC Symbol;Acc:HGNC:12665]
2	224646880	224647206	327	LoVo_peak_904	43	3.50497	4.33257	0	175	Distal Intergenic	224470150	224585397	115248	-	ENSG00000036257	ENST00000344951	-61483	CUL3	cullin 3 [Source:HGNC Symbol;Acc:HGNC:2553]
20	50702232	50702527	296	LoVo_peak_958	42	3.31706	4.27662	0	232	Distal Intergenic	50586108	50691542	105435	-	ENSG00000042062	ENST00000327979	-10690	RIPOR3	RIPOR family member 3 [Source:HGNC Symbol;Acc:HGNC:16168]
5	138829421	138829836	416	LoVo_peak_1252	23	2.47015	2.38583	0	323	Promoter (1-2kb)	138827627	138887732	60106	+	ENSG00000044115	ENST00000517534	1794	CTNNA1	catenin alpha 1 [Source:HGNC Symbol;Acc:HGNC:2509]
9	17354217	17354512	296	LoVo_peak_1549	36	3.18781	3.62443	0	114	Intron (ENST00000380647/ENSG00000044459, intron 12 of 25)	17415818	17462984	47167	+	ENSG00000044459	ENST00000461247	-61306	CNTLN	centlein [Source:HGNC Symbol;Acc:HGNC:23432]
16	27810267	27810582	316	LoVo_peak_573	45	3.67039	4.58405	0.09393	170	Intron (ENST00000447459/ENSG00000169181, intron 5 of 6)	27776866	27778729	1864	+	ENSG00000047578	ENST00000568622	33401	KATNIP	katanin interacting protein [Source:HGNC Symbol;Acc:HGNC:29068]
12	5812880	5813370	491	LoVo_peak_357	30	2.65528	3.00056	0	260	Intron (ENST00000546188/ENSG00000047617, intron 7 of 24)	5827805	5870436	42632	-	ENSG00000047617	ENST00000544988	57066	ANO2	anoctamin 2 [Source:HGNC Symbol;Acc:HGNC:1183]
11	113804639	113805127	489	LoVo_peak_338	23	2.55348	2.34354	0	292	Promoter (2-3kb)	113798979	113801701	2723	-	ENSG00000048028	ENST00000544272	-2938	USP28	ubiquitin specific peptidase 28 [Source:HGNC Symbol;Acc:HGNC:12625]
11	77754648	77754963	316	LoVo_peak_324	42	3.42283	4.20689	0	145	Intron (ENST00000308488/ENSG00000048649, intron 2 of 15)	77702401	77764690	62290	-	ENSG00000048649	ENST00000534794	9727	RSF1	remodeling and spacing factor 1 [Source:HGNC Symbol;Acc:HGNC:18118]
1	7790518	7790848	331	LoVo_peak_17	34	2.91692	3.41905	0	93	Intron (ENST00000377532/ENSG00000049246, intron 5 of 21)	7787322	7788570	1249	+	ENSG00000049246	ENST00000602883	3196	PER3	period circadian regulator 3 [Source:HGNC Symbol;Acc:HGNC:8847]
11	12007294	12007589	296	LoVo_peak_279	32	2.69418	3.24235	0	175	Promoter (1-2kb)	11966993	12008624	41632	-	ENSG00000050165	ENST00000534511	1035	DKK3	dickkopf WNT signaling pathway inhibitor 3 [Source:HGNC Symbol;Acc:HGNC:2893]
7	26080395	26080740	346	LoVo_peak_1397	29	2.62873	2.95763	0	141	Distal Intergenic	26152198	26187137	34940	+	ENSG00000050344	ENST00000056233	-71458	NFE2L3	nuclear factor, erythroid 2 like 3 [Source:HGNC Symbol;Acc:HGNC:7783]
3	121515411	121515706	296	LoVo_peak_1062	39	3.39723	3.93282	0	10	Intron (ENST00000264233/ENSG00000051341, intron 9 of 29)	121521571	121533210	11640	-	ENSG00000051341	ENST00000488282	17504	POLQ	DNA polymerase theta [Source:HGNC Symbol;Acc:HGNC:9186]
16	88649666	88649961	296	LoVo_peak_628	27	2.47061	2.70012	0	108	Promoter (<=1kb)	88643540	88650314	6775	-	ENSG00000051523	ENST00000566229	353	CYBA	cytochrome b-245 alpha chain [Source:HGNC Symbol;Acc:HGNC:2577]
11	43449917	43450312	396	LoVo_peak_291	39	3.39723	3.93282	0	289	Promoter (<=1kb)	43450138	43468363	18226	+	ENSG00000052841	ENST00000533554	0	TTC17	tetratricopeptide repeat domain 17 [Source:HGNC Symbol;Acc:HGNC:25596]
11	73382229	73382610	382	LoVo_peak_319	39	2.89933	3.98675	0	147	Intron (ENST00000064780/ENSG00000054967, intron 1 of 10)	73376668	73396640	19973	+	ENSG00000054967	ENST00000393580	5561	RELT	RELT TNF receptor [Source:HGNC Symbol;Acc:HGNC:13764]
17	78835747	78836231	485	LoVo_peak_698	24	2.37944	2.40219	0	89	Promoter (<=1kb)	78807255	78836363	29109	-	ENSG00000055483	ENST00000449938	132	USP36	ubiquitin specific peptidase 36 [Source:HGNC Symbol;Acc:HGNC:20062]
5	32468886	32469181	296	LoVo_peak_1194	52	3.35509	5.29494	0.439	232	Distal Intergenic	32354350	32444740	90391	-	ENSG00000056097	ENST00000265069	-24146	ZFR	zinc finger RNA binding protein [Source:HGNC Symbol;Acc:HGNC:17277]
6	106081735	106082030	296	LoVo_peak_1345	41	3.26121	4.186	0	180	Intron (ENST00000652320/ENSG00000057657, intron 1 of 6)	106086320	106107508	21189	+	ENSG00000057657	ENST00000369091	-4290	PRDM1	PR/SET domain 1 [Source:HGNC Symbol;Acc:HGNC:9346]
3	186248143	186248438	296	LoVo_peak_1080	25	2.55699	2.51111	0	114	Intron (ENST00000265022/ENSG00000058866, intron 19 of 24)	186150165	186242637	92473	-	ENSG00000058866	ENST00000490452	-5506	DGKG	diacylglycerol kinase gamma [Source:HGNC Symbol;Acc:HGNC:2853]
4	151737777	151738152	376	LoVo_peak_1144	41	3.10448	4.14638	0	198	Intron (ENST00000263985/ENSG00000059691, intron 2 of 12)	151670849	151724480	53632	-	ENSG00000059691	ENST00000515564	-13297	GATB	glutamyl-tRNA amidotransferase subunit B [Source:HGNC Symbol;Acc:HGNC:8849]
12	130613282	130613577	296	LoVo_peak_433	36	3.23789	3.69842	0	129	Intron (ENST00000643940/ENSG00000060709, intron 2 of 21)	130456496	130633861	177366	-	ENSG00000060709	ENST00000541840	20284	RIMBP2	RIMS binding protein 2 [Source:HGNC Symbol;Acc:HGNC:30339]
19	47702161	47702456	296	LoVo_peak_797	31	2.56145	3.1811	0	175	Promoter (2-3kb)	47699965	47703276	3312	+	ENSG00000063169	ENST00000602258	2196	BICRA	BRD4 interacting chromatin remodeling complex associated protein [Source:HGNC Symbol;Acc:HGNC:4332]
9	970079	970419	341	LoVo_peak_1544	29	2.62873	2.95763	0	121	Distal Intergenic	976655	991732	15078	+	ENSG00000064218	ENST00000190165	-6236	DMRT3	doublesex and mab-3 related transcription factor 3 [Source:HGNC Symbol;Acc:HGNC:13909]
19	1142789	1143251	463	LoVo_peak_735	29	2.62873	2.95763	0	272	Intron (ENST00000361757/ENSG00000064932, intron 4 of 31)	1115356	1132221	16866	-	ENSG00000064932	ENST00000592222	-10568	SBNO2	strawberry notch homolog 2 [Source:HGNC Symbol;Acc:HGNC:29158]
19	989629	989956	328	LoVo_peak_734	37	2.9848	3.73162	0	269	Promoter (<=1kb)	990647	991334	688	+	ENSG00000065268	ENST00000591276	-691	WDR18	WD repeat domain 18 [Source:HGNC Symbol;Acc:HGNC:17956]
10	6520584	6520952	369	LoVo_peak_182	36	3.18781	3.62443	0	91	Intron (ENST00000397176/ENSG00000065675, intron 1 of 16)	6427143	6512172	85030	-	ENSG00000065675	ENST00000610727	-8412	PRKCQ	protein kinase C theta [Source:HGNC Symbol;Acc:HGNC:9410]
19	10464415	10464710	296	LoVo_peak_752	29	2.62873	2.95763	0	84	Intron (ENST00000592685/ENSG00000065989, intron 16 of 16)	10458969	10467366	8398	+	ENSG00000065989	ENST00000590407	5446	PDE4A	phosphodiesterase 4A [Source:HGNC Symbol;Acc:HGNC:8780]
8	134513136	134513516	381	LoVo_peak_1528	35	3.01598	3.57541	0	181	Promoter (2-3kb)	134509701	134511082	1382	-	ENSG00000066827	ENST00000522723	-2054	ZFAT	zinc finger and AT-hook domain containing [Source:HGNC Symbol;Acc:HGNC:19899]
15	72051905	72052316	412	LoVo_peak_538	70	4.30742	7.06081	1.6638	194	Intron (ENST00000356056/ENSG00000066933, intron 1 of 41)	71889472	72046636	157165	-	ENSG00000066933	ENST00000563542	-5269	MYO9A	myosin IXA [Source:HGNC Symbol;Acc:HGNC:7608]
15	73007261	73007725	465	LoVo_peak_540	37	3.27067	3.74676	0	231	Distal Intergenic	73051710	73305205	253496	+	ENSG00000067141	ENST00000339362	-43985	NEO1	neogenin 1 [Source:HGNC Symbol;Acc:HGNC:7754]
2	239095200	239095537	338	LoVo_peak_916	34	2.96563	3.49606	0	162	Intron (ENST00000345617/ENSG00000068024, intron 16 of 26)	239091144	239102841	11698	-	ENSG00000068024	ENST00000495497	7304	HDAC4	histone deacetylase 4 [Source:HGNC Symbol;Acc:HGNC:14063]
10	132682206	132682597	392	LoVo_peak_267	25	2.29328	2.54672	0	161	Intron (ENST00000368594/ENSG00000068383, intron 4 of 15)	132690392	132727349	36958	+	ENSG00000068383	ENST00000487614	-7795	INPP5A	inositol polyphosphate-5-phosphatase A [Source:HGNC Symbol;Acc:HGNC:6076]
10	132709821	132710139	319	LoVo_peak_268	36	3.04181	3.61599	0	153	Promoter (<=1kb)	132710348	132753972	43625	+	ENSG00000068383	ENST00000498337	-209	INPP5A	inositol polyphosphate-5-phosphatase A [Source:HGNC Symbol;Acc:HGNC:6076]
5	62285351	62285794	444	LoVo_peak_1210	28	2.80336	2.86409	0	85	Distal Intergenic	62306162	62385676	79515	+	ENSG00000068796	ENST00000401507	-20368	KIF2A	kinesin family member 2A [Source:HGNC Symbol;Acc:HGNC:6318]
1	6093804	6094174	371	LoVo_peak_16	41	2.99547	4.16456	0	274	Promoter (<=1kb)	6094316	6101180	6865	+	ENSG00000069424	ENST00000652911	-142	KCNAB2	potassium voltage-gated channel subfamily A regulatory beta subunit 2 [Source:HGNC Symbol;Acc:HGNC:6229]
12	12195188	12195552	365	LoVo_peak_362	43	3.49008	4.30982	0	144	Intron (ENST00000298566/ENSG00000121380, intron 6 of 6)	12186806	12203323	16518	-	ENSG00000070018	ENST00000545658	7771	LRP6	LDL receptor related protein 6 [Source:HGNC Symbol;Acc:HGNC:6698]
14	81494300	81494595	296	LoVo_peak_497	43	3.50497	4.33257	0	144	Intron (ENST00000336735/ENSG00000071537, intron 11 of 20)	81488797	81490473	1677	-	ENSG00000071537	ENST00000555923	-3827	SEL1L	SEL1L adaptor subunit of ERAD E3 ubiquitin ligase [Source:HGNC Symbol;Acc:HGNC:10717]
5	172179540	172179910	371	LoVo_peak_1290	44	3.16331	4.47078	0.03522	262	Intron (ENST00000176763/ENSG00000072786, intron 1 of 18)	172042079	172188224	146146	-	ENSG00000072786	ENST00000176763	8314	STK10	serine/threonine kinase 10 [Source:HGNC Symbol;Acc:HGNC:11388]
12	106082822	106083117	296	LoVo_peak_410	25	2.55699	2.51111	0	85	Promoter (<=1kb)	106067579	106084033	16455	-	ENSG00000074590	ENST00000553094	916	NUAK1	NUAK family kinase 1 [Source:HGNC Symbol;Acc:HGNC:14311]
12	108050691	108051054	364	LoVo_peak_412	39	3.39723	3.93282	0	153	Distal Intergenic	108129288	108250537	121250	+	ENSG00000075035	ENST00000547525	-78234	WSCD2	WSC domain containing 2 [Source:HGNC Symbol;Acc:HGNC:29117]
22	46604268	46604610	343	LoVo_peak_1007	31	2.97538	3.10862	0	159	Intron (ENST00000447351/ENSG00000075240, intron 1 of 2)	46620386	46679785	59400	+	ENSG00000075240	ENST00000406902	-15776	GRAMD4	GRAM domain containing 4 [Source:HGNC Symbol;Acc:HGNC:29113]
22	46676109	46676404	296	LoVo_peak_1008	36	3.04181	3.61599	0	220	Promoter (1-2kb)	46674608	46679683	5076	+	ENSG00000075240	ENST00000408031	1501	GRAMD4	GRAM domain containing 4 [Source:HGNC Symbol;Acc:HGNC:29113]
19	36106252	36106547	296	LoVo_peak_778	24	2.39086	2.41987	0	80	Distal Intergenic	36102752	36105108	2357	+	ENSG00000075702	ENST00000680597	3500	WDR62	WD repeat domain 62 [Source:HGNC Symbol;Acc:HGNC:24502]
10	100746418	100746763	346	LoVo_peak_229	26	2.42012	2.61723	0	103	Promoter (<=1kb)	100746264	100749916	3653	+	ENSG00000075891	ENST00000483202	154	PAX2	paired box 2 [Source:HGNC Symbol;Acc:HGNC:8616]
10	100808689	100808984	296	LoVo_peak_230	28	2.5782	2.87567	0	146	Intron (ENST00000679374/ENSG00000075891, intron 6 of 9)	100748850	100824654	75805	+	ENSG00000075891	ENST00000554172	59839	PAX2	paired box 2 [Source:HGNC Symbol;Acc:HGNC:8616]
11	90168286	90168581	296	LoVo_peak_326	32	3.05923	3.22735	0	176	Intron (ENST00000534061/ENSG00000077616, intron 11 of 18)	90162492	90169685	7194	+	ENSG00000077616	ENST00000532691	5794	NAALAD2	N-acetylated alpha-linked acidic dipeptidase 2 [Source:HGNC Symbol;Acc:HGNC:14526]
4	40109477	40109772	296	LoVo_peak_1114	35	2.8666	3.53412	0	145	Intron (ENST00000261435/ENSG00000078177, intron 5 of 17)	40102907	40155397	52491	+	ENSG00000078177	ENST00000513269	6570	N4BP2	NEDD4 binding protein 2 [Source:HGNC Symbol;Acc:HGNC:29851]
7	100323631	100324011	381	LoVo_peak_1423	35	3.1131	3.51374	0	117	Intron (ENST00000676200/ENSG00000078319, intron 4 of 4)	100327792	100328868	1077	-	ENSG00000078319	ENST00000676269	4857	PMS2P1	PMS1 homolog 2, mismatch repair system component pseudogene 1 [Source:HGNC Symbol;Acc:HGNC:9123]
20	34980806	34981177	372	LoVo_peak_941	29	2.61617	2.93729	0	213	Promoter (<=1kb)	34980047	34981275	1229	+	ENSG00000078814	ENST00000481922	759	MYH7B	myosin heavy chain 7B [Source:HGNC Symbol;Acc:HGNC:15906]
20	35001027	35001430	404	LoVo_peak_942	36	2.96198	3.69364	0	172	Promoter (<=1kb)	35001245	35002437	1193	+	ENSG00000078814	ENST00000433934	0	MYH7B	myosin heavy chain 7B [Source:HGNC Symbol;Acc:HGNC:15906]
2	151463260	151463600	341	LoVo_peak_869	46	3.73523	4.68212	0.09393	146	Promoter (1-2kb)	151464700	151508013	43314	+	ENSG00000080345	ENST00000454583	-1100	RIF1	replication timing regulatory factor 1 [Source:HGNC Symbol;Acc:HGNC:23207]
1	113343651	113343995	345	LoVo_peak_78	25	2.72123	2.57038	0	248	Distal Intergenic	113390515	113685923	295409	+	ENSG00000081026	ENST00000307546	-46520	MAGI3	membrane associated guanylate kinase, WW and PDZ domain containing 3 [Source:HGNC Symbol;Acc:HGNC:29647]
5	88855893	88856188	296	LoVo_peak_1227	32	3.05923	3.22735	0	270	Intron (ENST00000504921/ENSG00000081189, intron 1 of 10)	88823901	88839309	15409	-	ENSG00000081189	ENST00000637048	-16584	MEF2C	myocyte enhancer factor 2C [Source:HGNC Symbol;Acc:HGNC:6996]
5	141123357	141123666	310	LoVo_peak_1263	35	2.8666	3.53412	0	255	Promoter (1-2kb)	141121818	141125623	3806	+	ENSG00000081818	ENST00000194152	1539	PCDHB4	protocadherin beta 4 [Source:HGNC Symbol;Acc:HGNC:8689]
1	31692228	31692523	296	LoVo_peak_39	25	2.35592	2.51138	0	201	Promoter (2-3kb)	31685682	31689968	4287	-	ENSG00000084636	ENST00000529928	-2260	COL16A1	collagen type XVI alpha 1 chain [Source:HGNC Symbol;Acc:HGNC:2193]
6	105447276	105447571	296	LoVo_peak_1344	49	3.76887	4.9969	0.25961	174	Intron (ENST00000650898/ENSG00000286084, intron 1 of 1)	105277270	105454062	176793	-	ENSG00000085377	ENST00000369110	6491	PREP	prolyl endopeptidase [Source:HGNC Symbol;Acc:HGNC:9358]
19	50454822	50455222	401	LoVo_peak_804	37	3.14969	3.78475	0	209	Exon (ENST00000357701/ENSG00000086967, exon 19 of 28)	50464231	50466319	2089	+	ENSG00000086967	ENST00000597498	-9009	MYBPC2	myosin binding protein C2 [Source:HGNC Symbol;Acc:HGNC:7550]
5	179264969	179265303	335	LoVo_peak_1298	51	3.53463	5.13065	0.31629	238	Intron (ENST00000251582/ENSG00000087116, intron 3 of 21)	179120172	179345430	225259	-	ENSG00000087116	ENST00000518335	80127	ADAMTS2	ADAM metallopeptidase with thrombospondin type 1 motif 2 [Source:HGNC Symbol;Acc:HGNC:218]
5	179295082	179295488	407	LoVo_peak_1299	26	2.5686	2.6935	0	110	Intron (ENST00000251582/ENSG00000087116, intron 2 of 21)	179120172	179345430	225259	-	ENSG00000087116	ENST00000518335	49942	ADAMTS2	ADAM metallopeptidase with thrombospondin type 1 motif 2 [Source:HGNC Symbol;Acc:HGNC:218]
5	179325504	179326008	505	LoVo_peak_1300	25	2.29328	2.54672	0	162	Intron (ENST00000251582/ENSG00000087116, intron 2 of 21)	179120172	179345430	225259	-	ENSG00000087116	ENST00000518335	19422	ADAMTS2	ADAM metallopeptidase with thrombospondin type 1 motif 2 [Source:HGNC Symbol;Acc:HGNC:218]
20	59722321	59722863	543	LoVo_peak_963	37	3.27067	3.74676	0	182	Promoter (1-2kb)	59721210	59847711	126502	+	ENSG00000087495	ENST00000395636	1111	PHACTR3	phosphatase and actin regulator 3 [Source:HGNC Symbol;Acc:HGNC:15833]
20	59781183	59781609	427	LoVo_peak_964	54	4.07323	5.4714	0.49643	193	Intron (ENST00000359926/ENSG00000087495, intron 7 of 12)	59835853	59847711	11859	+	ENSG00000087495	ENST00000492611	-54244	PHACTR3	phosphatase and actin regulator 3 [Source:HGNC Symbol;Acc:HGNC:15833]
20	36090429	36090724	296	LoVo_peak_944	41	3.23398	4.14169	0	217	Promoter (<=1kb)	36091504	36230341	138838	+	ENSG00000088367	ENST00000202028	-780	EPB41L1	erythrocyte membrane protein band 4.1 like 1 [Source:HGNC Symbol;Acc:HGNC:3378]
20	36152869	36153164	296	LoVo_peak_945	29	2.61617	2.93729	0	115	Promoter (1-2kb)	36154740	36232799	78060	+	ENSG00000088367	ENST00000338074	-1576	EPB41L1	erythrocyte membrane protein band 4.1 like 1 [Source:HGNC Symbol;Acc:HGNC:3378]
12	121129800	121130095	296	LoVo_peak_424	24	2.39086	2.41987	0	127	Promoter (2-3kb)	121132819	121185081	52263	+	ENSG00000089041	ENST00000537312	-2724	P2RX7	purinergic receptor P2X 7 [Source:HGNC Symbol;Acc:HGNC:8537]
20	4934373	4934668	296	LoVo_peak_926	25	2.70191	2.54427	0	122	Intron (ENST00000379333/ENSG00000089057, intron 2 of 16)	4859367	4899647	40281	-	ENSG00000089057	ENST00000423430	-34726	SLC23A2	solute carrier family 23 member 2 [Source:HGNC Symbol;Acc:HGNC:10973]
11	62633345	62633806	462	LoVo_peak_303	29	2.63558	2.96872	0	109	Promoter (<=1kb)	62632593	62633930	1338	-	ENSG00000089597	ENST00000526732	124	GANAB	glucosidase II alpha subunit [Source:HGNC Symbol;Acc:HGNC:4138]
16	70157708	70158116	409	LoVo_peak_606	28	2.01589	2.80207	0	107	3' UTR	70145804	70153565	7762	+	ENSG00000090857	ENST00000567896	11904	PDPR	pyruvate dehydrogenase phosphatase regulatory subunit [Source:HGNC Symbol;Acc:HGNC:30264]
4	25745657	25746027	371	LoVo_peak_1107	39	3.39723	3.93282	0	168	Downstream (1-2kb)	25748064	25757852	9789	-	ENSG00000091490	ENST00000512286	11825	SEL1L3	SEL1L family member 3 [Source:HGNC Symbol;Acc:HGNC:29108]
8	76871669	76872103	435	LoVo_peak_1500	23	2.54263	2.32885	0	273	Distal Intergenic	76849800	76850945	1146	+	ENSG00000091656	ENST00000522409	21869	ZFHX4	zinc finger homeobox 4 [Source:HGNC Symbol;Acc:HGNC:30939]
3	38345098	38345393	296	LoVo_peak_1027	24	2.39086	2.41987	0	110	Promoter (1-2kb)	38346760	38357158	10399	+	ENSG00000093217	ENST00000427323	-1367	XYLB	xylulokinase [Source:HGNC Symbol;Acc:HGNC:12839]
9	129109323	129109760	438	LoVo_peak_1599	27	2.47061	2.70012	0	151	Promoter (<=1kb)	129094806	129110545	15740	-	ENSG00000095321	ENST00000681689	785	CRAT	carnitine O-acetyltransferase [Source:HGNC Symbol;Acc:HGNC:2342]
6	44243796	44244091	296	LoVo_peak_1322	29	2.62873	2.95763	0	84	Promoter (2-3kb)	44246166	44253888	7723	+	ENSG00000096384	ENST00000620073	-2075	HSP90AB1	heat shock protein 90 alpha family class B member 1 [Source:HGNC Symbol;Acc:HGNC:5258]
9	26973500	26973795	296	LoVo_peak_1551	35	3.1131	3.51374	0	20	Promoter (2-3kb)	26976567	26990164	13598	+	ENSG00000096872	ENST00000517866	-2772	IFT74	intraflagellar transport 74 [Source:HGNC Symbol;Acc:HGNC:21424]
22	30400230	30400711	482	LoVo_peak_996	26	2.50877	2.60173	0	133	Promoter (<=1kb)	30399684	30416673	16990	+	ENSG00000100003	ENST00000464335	546	SEC14L2	SEC14 like lipid binding 2 [Source:HGNC Symbol;Acc:HGNC:10699]
22	26441312	26441628	317	LoVo_peak_990	52	3.96159	5.29818	0.439	96	Intron (ENST00000215906/ENSG00000128203, intron 2 of 3)	26451480	26452892	1413	-	ENSG00000100099	ENST00000491142	11264	HPS4	HPS4 biogenesis of lysosomal organelles complex 3 subunit 2 [Source:HGNC Symbol;Acc:HGNC:15844]
22	50497778	50498073	296	LoVo_peak_1013	30	2.65528	3.00056	0	219	Distal Intergenic	50503261	50505257	1997	-	ENSG00000100258	ENST00000504717	7184	LMF2	lipase maturation factor 2 [Source:HGNC Symbol;Acc:HGNC:25096]
22	29985144	29985439	296	LoVo_peak_995	27	2.61011	2.75695	0	230	Exon (ENST00000624945/ENSG00000279159, exon 1 of 1)	29978087	29979037	951	+	ENSG00000100330	ENST00000480776	7057	MTMR3	myotubularin related protein 3 [Source:HGNC Symbol;Acc:HGNC:7451]
22	37146476	37146820	345	LoVo_peak_1000	57	3.72785	5.7348	0.68661	165	Promoter (2-3kb)	37139143	37143621	4479	-	ENSG00000100385	ENST00000440958	-2855	IL2RB	interleukin 2 receptor subunit beta [Source:HGNC Symbol;Acc:HGNC:6009]
22	46705791	46706136	346	LoVo_peak_1009	54	3.58022	5.46828	0.49643	174	Intron (ENST00000216264/ENSG00000100422, intron 6 of 12)	46690055	46693812	3758	-	ENSG00000100422	ENST00000471929	-11979	CERK	ceramide kinase [Source:HGNC Symbol;Acc:HGNC:19256]
22	49774785	49775089	305	LoVo_peak_1011	35	2.8666	3.53412	0	151	Promoter (1-2kb)	49775261	49776115	855	-	ENSG00000100425	ENST00000479985	1026	BRD1	bromodomain containing 1 [Source:HGNC Symbol;Acc:HGNC:1102]
22	49779756	49780080	325	LoVo_peak_1012	25	2.57966	2.54374	0	173	Intron (ENST00000438393/ENSG00000100425, intron 7 of 11)	49775261	49776115	855	-	ENSG00000100425	ENST00000479985	-3641	BRD1	bromodomain containing 1 [Source:HGNC Symbol;Acc:HGNC:1102]
14	54234820	54235115	296	LoVo_peak_484	25	2.72123	2.57038	0	131	Distal Intergenic	54396849	54417951	21103	+	ENSG00000100526	ENST00000555837	-161734	CDKN3	cyclin dependent kinase inhibitor 3 [Source:HGNC Symbol;Acc:HGNC:1791]
14	69766840	69767232	393	LoVo_peak_493	36	3.18781	3.62443	0	138	Promoter (<=1kb)	69767093	69771973	4881	+	ENSG00000100650	ENST00000394366	0	SRSF5	serine and arginine rich splicing factor 5 [Source:HGNC Symbol;Acc:HGNC:10787]
14	90938638	90938933	296	LoVo_peak_503	29	2.87065	2.9599	0	97	Intron (ENST00000614987/ENSG00000100784, intron 5 of 16)	90906192	90911469	5278	-	ENSG00000100784	ENST00000556304	-27169	RPS6KA5	ribosomal protein S6 kinase A5 [Source:HGNC Symbol;Acc:HGNC:10434]
14	91518492	91518787	296	LoVo_peak_504	35	3.01598	3.57541	0	275	Distal Intergenic	91482040	91510554	28515	-	ENSG00000100796	ENST00000557018	-7938	PPP4R3A	protein phosphatase 4 regulatory subunit 3A [Source:HGNC Symbol;Acc:HGNC:20219]
14	24098062	24098360	299	LoVo_peak_473	54	3.56312	5.43716	0.49643	146	Promoter (<=1kb)	24098512	24102830	4319	+	ENSG00000100889	ENST00000559503	-152	PCK2	phosphoenolpyruvate carboxykinase 2, mitochondrial [Source:HGNC Symbol;Acc:HGNC:8725]
20	25429223	25429518	296	LoVo_peak_932	25	2.72123	2.57038	0	102	Intron (ENST00000262460/ENSG00000101003, intron 5 of 6)	25443024	25452628	9605	+	ENSG00000101003	ENST00000481735	-13506	GINS1	GINS complex subunit 1 [Source:HGNC Symbol;Acc:HGNC:28980]
20	63306882	63307266	385	LoVo_peak_968	32	2.69418	3.24235	0	239	Intron (ENST00000358894/ENSG00000101203, intron 5 of 35)	63319086	63328498	9413	+	ENSG00000101203	ENST00000415763	-11820	COL20A1	collagen type XX alpha 1 chain [Source:HGNC Symbol;Acc:HGNC:14670]
20	63362900	63363348	449	LoVo_peak_969	35	2.67388	3.5627	0	165	Promoter (1-2kb)	63343223	63361349	18127	-	ENSG00000101204	ENST00000370263	-1551	CHRNA4	cholinergic receptor nicotinic alpha 4 subunit [Source:HGNC Symbol;Acc:HGNC:1958]
20	13841758	13842053	296	LoVo_peak_928	23	2.56786	2.363	0	187	Distal Intergenic	13849247	13851419	2173	-	ENSG00000101251	ENST00000482196	9366	SEL1L2	SEL1L2 adaptor subunit of ERAD E3 ligase [Source:HGNC Symbol;Acc:HGNC:15897]
20	1270682	1271179	498	LoVo_peak_921	25	2.29328	2.54672	0	233	Intron (ENST00000402452/ENSG00000244588, intron 13 of 13)	1266316	1309328	43013	+	ENSG00000101298	ENST00000381873	4366	SNPH	syntaphilin [Source:HGNC Symbol;Acc:HGNC:15931]
20	18548376	18548828	453	LoVo_peak_930	45	3.46543	4.51557	0.06842	209	Exon (ENST00000336714/ENSG00000101310, exon 16 of 20)	18542368	18560833	18466	+	ENSG00000101310	ENST00000422877	6008	SEC23B	SEC23 homolog B, COPII coat complex component [Source:HGNC Symbol;Acc:HGNC:10702]
20	1992571	1992866	296	LoVo_peak_923	29	2.87065	2.9599	0	113	Promoter (<=1kb)	1980741	1992806	12066	-	ENSG00000101327	ENST00000650937	0	PDYN	prodynorphin [Source:HGNC Symbol;Acc:HGNC:8820]
20	37279505	37279800	296	LoVo_peak_946	24	2.39086	2.41987	0	175	Distal Intergenic	37289649	37316639	26991	+	ENSG00000101363	ENST00000397150	-9849	MANBAL	mannosidase beta like [Source:HGNC Symbol;Acc:HGNC:15799]
20	38057641	38057940	300	LoVo_peak_947	59	4.16261	5.9023	0.7886	174	3' UTR	38049753	38089839	40087	+	ENSG00000101413	ENST00000449186	7888	RPRD1B	regulation of nuclear pre-mRNA domain containing 1B [Source:HGNC Symbol;Acc:HGNC:16209]
20	34236297	34236592	296	LoVo_peak_940	36	3.17427	3.6044	0	225	Intron (ENST00000568305/ENSG00000101440, intron 1 of 3)	34241423	34269344	27922	+	ENSG00000101440	ENST00000374954	-4831	ASIP	agouti signaling protein [Source:HGNC Symbol;Acc:HGNC:745]
18	48926347	48926648	302	LoVo_peak_718	38	3.03152	3.80913	0	144	Intron (ENST00000262158/ENSG00000101665, intron 3 of 3)	48921411	48930182	8772	-	ENSG00000101665	ENST00000587336	3534	SMAD7	SMAD family member 7 [Source:HGNC Symbol;Acc:HGNC:6773]
18	6975176	6975471	296	LoVo_peak_705	39	3.39723	3.93282	0	137	Promoter (2-3kb)	6965400	6972208	6809	-	ENSG00000101680	ENST00000484335	-2968	LAMA1	laminin subunit alpha 1 [Source:HGNC Symbol;Acc:HGNC:6481]
13	51777297	51777592	296	LoVo_peak_457	32	3.05923	3.22735	0	106	Promoter (<=1kb)	51771821	51777383	5563	-	ENSG00000102796	ENST00000472372	0	DHRS12	dehydrogenase/reductase 12 [Source:HGNC Symbol;Acc:HGNC:25832]
16	69683092	69683416	325	LoVo_peak_605	49	3.73256	4.93977	0.21962	162	Intron (ENST00000426654/ENSG00000102908, intron 11 of 15)	69676895	69690976	14082	+	ENSG00000102908	ENST00000562429	6197	NFAT5	nuclear factor of activated T cells 5 [Source:HGNC Symbol;Acc:HGNC:7774]
16	70517269	70517580	312	LoVo_peak_607	50	3.62334	5.02497	0.28249	135	Intron (ENST00000564415/ENSG00000103051, intron 3 of 19)	70512273	70523200	10928	-	ENSG00000103051	ENST00000534772	5620	COG4	component of oligomeric golgi complex 4 [Source:HGNC Symbol;Acc:HGNC:18620]
16	392659	392954	296	LoVo_peak_552	31	2.8395	3.10478	0	89	Exon (ENST00000412293/ENSG00000236829, exon 3 of 3)	396725	400746	4022	+	ENSG00000103202	ENST00000397722	-3771	NME4	NME/NM23 nucleoside diphosphate kinase 4 [Source:HGNC Symbol;Acc:HGNC:7852]
16	87850125	87850421	297	LoVo_peak_625	32	2.67557	3.21059	0	286	Intron (ENST00000565644/ENSG00000103257, intron 2 of 9)	87830023	87863639	33617	-	ENSG00000103257	ENST00000565644	13218	SLC7A5	solute carrier family 7 member 5 [Source:HGNC Symbol;Acc:HGNC:11063]
15	80170084	80170775	692	LoVo_peak_542	23	2.55348	2.34354	0	352	Promoter (1-2kb)	80172207	80173753	1547	+	ENSG00000103876	ENST00000559542	-1432	FAH	fumarylacetoacetate hydrolase [Source:HGNC Symbol;Acc:HGNC:3579]
8	90093425	90093720	296	LoVo_peak_1509	39	3.12948	3.97071	0	127	Promoter (1-2kb)	90063435	90095351	31917	-	ENSG00000104327	ENST00000520613	1631	CALB1	calbindin 1 [Source:HGNC Symbol;Acc:HGNC:1434]
8	56950591	56951244	654	LoVo_peak_1491	43	3.50497	4.33257	0	438	Distal Intergenic	56963926	56980112	16187	-	ENSG00000104331	ENST00000520392	28868	BPNT2	3'(2'), 5'-bisphosphate nucleotidase 2 [Source:HGNC Symbol;Acc:HGNC:26019]
8	42190782	42191105	324	LoVo_peak_1481	29	2.62873	2.95763	0	186	Promoter (2-3kb)	42184695	42188489	3795	-	ENSG00000104368	ENST00000521647	-2293	PLAT	plasminogen activator, tissue type [Source:HGNC Symbol;Acc:HGNC:9051]
8	102026046	102026341	296	LoVo_peak_1515	26	2.65015	2.645	0	192	Intron (ENST00000311028/ENSG00000104490, intron 1 of 6)	101719408	102020406	300999	-	ENSG00000104490	ENST00000518661	-5640	NCALD	neurocalcin delta [Source:HGNC Symbol;Acc:HGNC:7655]
16	87706624	87706929	306	LoVo_peak_624	42	3.03574	4.23851	0	18	Promoter (1-2kb)	87703026	87708387	5362	-	ENSG00000104731	ENST00000568499	1458	KLHDC4	kelch domain containing 4 [Source:HGNC Symbol;Acc:HGNC:25272]
19	7450440	7450795	356	LoVo_peak_749	23	1.44141	2.32921	0	355	Intron (ENST00000668164/ENSG00000104880, intron 15 of 28)	7441719	7444429	2711	+	ENSG00000104880	ENST00000595600	8721	ARHGEF18	Rho/Rac guanine nucleotide exchange factor 18 [Source:HGNC Symbol;Acc:HGNC:17090]
19	50021494	50021977	484	LoVo_peak_802	25	2.48944	2.572	0	108	Promoter (<=1kb)	49989666	50020649	30984	-	ENSG00000105053	ENST00000596121	-845	VRK3	VRK serine/threonine kinase 3 [Source:HGNC Symbol;Acc:HGNC:18996]
19	46768870	46769216	347	LoVo_peak_795	37	3.12201	3.74156	0	158	Intron (ENST00000600646/ENSG00000181027, intron 3 of 3)	46777211	46784786	7576	-	ENSG00000105281	ENST00000593713	15570	SLC1A5	solute carrier family 1 member 5 [Source:HGNC Symbol;Acc:HGNC:10943]
19	41253640	41254031	392	LoVo_peak_789	42	3.13583	4.20062	0	248	Exon (ENST00000301178/ENSG00000167601, exon 17 of 20)	41262496	41307598	45103	+	ENSG00000105323	ENST00000352456	-8465	HNRNPUL1	heterogeneous nuclear ribonucleoprotein U like 1 [Source:HGNC Symbol;Acc:HGNC:17011]
19	10243402	10243949	548	LoVo_peak_751	41	3.26121	4.186	0	396	Distal Intergenic	10251901	10259778	7878	+	ENSG00000105364	ENST00000592514	-7952	MRPL4	mitochondrial ribosomal protein L4 [Source:HGNC Symbol;Acc:HGNC:14276]
19	47518762	47519274	513	LoVo_peak_796	29	2.62873	2.95763	0	239	Downstream (1-2kb)	47493083	47515091	22009	-	ENSG00000105402	ENST00000597274	-3671	NAPA	NSF attachment protein alpha [Source:HGNC Symbol;Acc:HGNC:7641]
19	41982201	41982496	296	LoVo_peak_791	28	2.48664	2.88524	0	277	Promoter (2-3kb)	41984254	41985342	1089	-	ENSG00000105409	ENST00000485672	2846	ATP1A3	ATPase Na+/K+ transporting subunit alpha 3 [Source:HGNC Symbol;Acc:HGNC:801]
19	48369425	48369735	311	LoVo_peak_799	24	2.39709	2.42952	0	106	Intron (ENST00000344846/ENSG00000105467, intron 2 of 4)	48373043	48375701	2659	+	ENSG00000105467	ENST00000600863	-3308	SYNGR4	synaptogyrin 4 [Source:HGNC Symbol;Acc:HGNC:11502]
19	48080536	48080831	296	LoVo_peak_798	29	2.88681	2.98289	0	94	Intron (ENST00000599111/ENSG00000105499, intron 10 of 16)	48074438	48085110	10673	-	ENSG00000105499	ENST00000593765	4279	PLA2G4C	phospholipase A2 group IVC [Source:HGNC Symbol;Acc:HGNC:9037]
19	48612750	48613074	325	LoVo_peak_800	41	3.11257	4.16039	0	140	Promoter (1-2kb)	48610791	48614815	4025	-	ENSG00000105523	ENST00000593772	1741	FAM83E	family with sequence similarity 83 member E [Source:HGNC Symbol;Acc:HGNC:25972]
19	48809385	48809728	344	LoVo_peak_801	30	2.48358	3.03847	0	168	Promoter (1-2kb)	48795110	48810916	15807	-	ENSG00000105552	ENST00000597011	1188	BCAT2	branched chain amino acid transaminase 2 [Source:HGNC Symbol;Acc:HGNC:977]
19	17890687	17891033	347	LoVo_peak_767	40	3.32666	4.05906	0	180	Exon (ENST00000222248/ENSG00000105641, exon 14 of 15)	17881979	17888378	6400	+	ENSG00000105641	ENST00000597109	8708	SLC5A5	solute carrier family 5 member 5 [Source:HGNC Symbol;Acc:HGNC:11040]
19	18684678	18684973	296	LoVo_peak_770	34	2.96563	3.49606	0	207	Promoter (<=1kb)	18683680	18782333	98654	+	ENSG00000105662	ENST00000321949	998	CRTC1	CREB regulated transcription coactivator 1 [Source:HGNC Symbol;Acc:HGNC:16062]
19	18708127	18708423	297	LoVo_peak_771	35	2.8666	3.53412	0	214	Intron (ENST00000338797/ENSG00000105662, intron 1 of 14)	18683680	18782333	98654	+	ENSG00000105662	ENST00000321949	24447	CRTC1	CREB regulated transcription coactivator 1 [Source:HGNC Symbol;Acc:HGNC:16062]
19	35041882	35042181	300	LoVo_peak_776	31	2.38682	3.15615	0	220	Promoter (<=1kb)	35041767	35066558	24792	+	ENSG00000105707	ENST00000599363	115	HPN	hepsin [Source:HGNC Symbol;Acc:HGNC:5155]
19	43742846	43743182	337	LoVo_peak_793	55	3.80245	5.593	0.59009	163	Intron (ENST00000270066/ENSG00000105771, intron 6 of 13)	43734460	43747734	13275	-	ENSG00000105771	ENST00000597598	4552	SMG9	SMG9 nonsense mediated mRNA decay factor [Source:HGNC Symbol;Acc:HGNC:25763]
7	32555167	32555672	506	LoVo_peak_1404	36	3.04181	3.61599	0	135	Intron (ENST00000318709/ENSG00000105778, intron 8 of 15)	32543255	32588711	45457	+	ENSG00000105778	ENST00000446718	11912	AVL9	AVL9 cell migration associated [Source:HGNC Symbol;Acc:HGNC:28994]
7	29479946	29480289	344	LoVo_peak_1399	40	3.18087	4.05497	0	187	Promoter (<=1kb)	29479946	29507301	27356	+	ENSG00000106069	ENST00000467441	0	CHN2	chimerin 2 [Source:HGNC Symbol;Acc:HGNC:1944]
7	75811552	75811847	296	LoVo_peak_1417	31	3.03751	3.19662	0	156	Promoter (1-2kb)	75810825	75813806	2982	-	ENSG00000106178	ENST00000222902	1959	CCL24	C-C motif chemokine ligand 24 [Source:HGNC Symbol;Acc:HGNC:10623]
7	11045676	11045971	296	LoVo_peak_1385	29	2.87065	2.9599	0	269	Promoter (2-3kb)	11042680	11103682	61003	+	ENSG00000106443	ENST00000481418	2996	PHF14	PHD finger protein 14 [Source:HGNC Symbol;Acc:HGNC:22203]
7	42228144	42228462	319	LoVo_peak_1406	39	3.2655	3.9646	0	147	Promoter (<=1kb)	41960949	42227721	266773	-	ENSG00000106571	ENST00000678429	-423	GLI3	GLI family zinc finger 3 [Source:HGNC Symbol;Acc:HGNC:4319]
7	151601712	151602025	314	LoVo_peak_1444	41	2.86418	4.11731	0	106	Intron (ENST00000418337/ENSG00000106617, intron 1 of 11)	151571462	151595410	23949	-	ENSG00000106617	ENST00000651290	-6302	PRKAG2	protein kinase AMP-activated non-catalytic subunit gamma 2 [Source:HGNC Symbol;Acc:HGNC:9386]
7	74122949	74123244	296	LoVo_peak_1416	29	2.87065	2.9599	0	103	Distal Intergenic	74115368	74121029	5662	+	ENSG00000106683	ENST00000476792	7581	LIMK1	LIM domain kinase 1 [Source:HGNC Symbol;Acc:HGNC:6613]
9	105448237	105448532	296	LoVo_peak_1586	29	2.87065	2.9599	0	238	Promoter (<=1kb)	105448136	105506475	58340	+	ENSG00000106701	ENST00000480279	101	FSD1L	fibronectin type III and SPRY domain containing 1 like [Source:HGNC Symbol;Acc:HGNC:13753]
9	76647450	76647745	296	LoVo_peak_1563	31	2.8395	3.10478	0	251	Promoter (2-3kb)	76641947	76645138	3192	-	ENSG00000106772	ENST00000494975	-2312	PRUNE2	prune homolog 2 with BCH domain [Source:HGNC Symbol;Acc:HGNC:25209]
9	130209167	130209692	526	LoVo_peak_1603	28	2.5782	2.87567	0	98	Intron (ENST00000372398/ENSG00000107130, intron 2 of 7)	130200432	130233375	32944	+	ENSG00000107130	ENST00000630865	8735	NCS1	neuronal calcium sensor 1 [Source:HGNC Symbol;Acc:HGNC:3953]
10	68925556	68926061	506	LoVo_peak_214	51	3.88218	5.17442	0.3539	199	Intron (ENST00000373585/ENSG00000107625, intron 8 of 14)	68919854	68946553	26700	+	ENSG00000107625	ENST00000466265	5702	DDX50	DExD-box helicase 50 [Source:HGNC Symbol;Acc:HGNC:17906]
10	124469110	124469405	296	LoVo_peak_256	35	2.78229	3.5798	0	135	Intron (ENST00000368842/ENSG00000107902, intron 1 of 6)	124461843	124614141	152299	+	ENSG00000107902	ENST00000368839	7267	LHPP	phospholysine phosphohistidine inorganic pyrophosphate phosphatase [Source:HGNC Symbol;Acc:HGNC:30042]
10	129978025	129978320	296	LoVo_peak_263	44	3.40452	4.41778	0.00607	215	Distal Intergenic	129835283	129973053	137771	-	ENSG00000108001	ENST00000368648	-4972	EBF3	EBF transcription factor 3 [Source:HGNC Symbol;Acc:HGNC:19087]
10	106959886	106960394	509	LoVo_peak_236	36	3.17427	3.6044	0	288	Intron (ENST00000263054/ENSG00000108018, intron 1 of 25)	106577611	106956583	378973	-	ENSG00000108018	ENST00000344440	-3303	SORCS1	sortilin related VPS10 domain containing receptor 1 [Source:HGNC Symbol;Acc:HGNC:16697]
17	3919046	3919389	344	LoVo_peak_636	27	2.39442	2.72447	0	167	Promoter (2-3kb)	3905263	3916476	11214	-	ENSG00000108405	ENST00000571637	-2570	P2RX1	purinergic receptor P2X 1 [Source:HGNC Symbol;Acc:HGNC:8533]
17	42551035	42551381	347	LoVo_peak_663	35	2.87408	3.54666	0	195	Promoter (1-2kb)	42552922	42554238	1317	+	ENSG00000108786	ENST00000593215	-1541	HSD17B1	hydroxysteroid 17-beta dehydrogenase 1 [Source:HGNC Symbol;Acc:HGNC:5210]
4	49098629	49098928	300	LoVo_peak_1116	26	1.58762	2.6262	0	283	Distal Intergenic	49028692	49031276	2585	+	ENSG00000109182	ENST00000507372	69937	CWH43	cell wall biogenesis 43 C-terminal homolog [Source:HGNC Symbol;Acc:HGNC:26133]
4	102861025	102861320	296	LoVo_peak_1126	24	2.39086	2.41987	0	214	Intron (ENST00000338145/ENSG00000109332, intron 1 of 7)	102801469	102868861	67393	-	ENSG00000109332	ENST00000508238	7541	UBE2D3	ubiquitin conjugating enzyme E2 D3 [Source:HGNC Symbol;Acc:HGNC:12476]
4	27057125	27057449	325	LoVo_peak_1109	65	4.35202	6.51235	1.22867	144	Distal Intergenic	27021282	27022661	1380	+	ENSG00000109689	ENST00000504511	35843	STIM2	stromal interaction molecule 2 [Source:HGNC Symbol;Acc:HGNC:19205]
4	185232731	185233033	303	LoVo_peak_1156	25	2.72123	2.57038	0	144	Intron (ENST00000618785/ENSG00000109762, intron 1 of 17)	185210161	185267028	56868	+	ENSG00000109762	ENST00000506896	22570	SNX25	sorting nexin 25 [Source:HGNC Symbol;Acc:HGNC:21883]
11	31568717	31569012	296	LoVo_peak_287	46	3.73523	4.68212	0.09393	231	Intron (ENST00000639878/ENSG00000109911, intron 3 of 9)	31603881	31719712	115832	+	ENSG00000109911	ENST00000639097	-34869	ELP4	elongator acetyltransferase complex subunit 4 [Source:HGNC Symbol;Acc:HGNC:1171]
11	122876730	122877025	296	LoVo_peak_344	29	2.62873	2.95763	0	144	Distal Intergenic	122882683	122905892	23210	+	ENSG00000109944	ENST00000307257	-5658	JHY	junctional cadherin complex regulator [Source:HGNC Symbol;Acc:HGNC:26288]
11	60902670	60902983	314	LoVo_peak_298	29	2.63558	2.96872	0	282	Promoter (<=1kb)	60890736	60902414	11679	-	ENSG00000110107	ENST00000540473	-256	PRPF19	pre-mRNA processing factor 19 [Source:HGNC Symbol;Acc:HGNC:17896]
11	62274653	62275014	362	LoVo_peak_301	29	2.87065	2.9599	0	298	Distal Intergenic	62270158	62273160	3003	+	ENSG00000110484	ENST00000227918	4495	SCGB2A2	secretoglobin family 2A member 2 [Source:HGNC Symbol;Acc:HGNC:7050]
11	47272479	47272840	362	LoVo_peak_294	28	2.5782	2.87567	0	158	Promoter (<=1kb)	47272244	47274905	2662	+	ENSG00000110514	ENST00000422579	235	MADD	MAP kinase activating death domain [Source:HGNC Symbol;Acc:HGNC:6766]
12	112968003	112968390	388	LoVo_peak_418	45	3.46543	4.51557	0.06842	200	Promoter (<=1kb)	112968244	112973250	5007	+	ENSG00000111331	ENST00000549918	0	OAS3	2'-5'-oligoadenylate synthetase 3 [Source:HGNC Symbol;Acc:HGNC:8088]
12	46312547	46312966	420	LoVo_peak_381	33	2.86979	3.34427	0	324	Distal Intergenic	46268860	46270017	1158	-	ENSG00000111371	ENST00000546519	-42530	SLC38A1	solute carrier family 38 member 1 [Source:HGNC Symbol;Acc:HGNC:13447]
12	17911399	17911710	312	LoVo_peak_366	28	2.80336	2.86409	0	212	Distal Intergenic	18081337	18090141	8805	-	ENSG00000111404	ENST00000536890	178431	RERGL	RERG like [Source:HGNC Symbol;Acc:HGNC:26213]
12	47878930	47879367	438	LoVo_peak_382	29	2.50271	2.91312	0	106	Promoter (<=1kb)	47842628	47879115	36488	-	ENSG00000111424	ENST00000229022	0	VDR	vitamin D receptor [Source:HGNC Symbol;Acc:HGNC:12679]
12	6916758	6917126	369	LoVo_peak_358	31	2.56145	3.1811	0	242	Promoter (<=1kb)	6917329	6918150	822	+	ENSG00000111674	ENST00000441285	-203	ENO2	enolase 2 [Source:HGNC Symbol;Acc:HGNC:3353]
6	116570880	116571279	400	LoVo_peak_1350	31	2.8395	3.10478	0	131	Promoter (<=1kb)	116571409	116590298	18890	+	ENSG00000111832	ENST00000368590	-130	RWDD1	RWD domain containing 1 [Source:HGNC Symbol;Acc:HGNC:20993]
6	10545950	10546326	377	LoVo_peak_1310	47	3.34235	4.79185	0.14776	225	Intron (ENST00000410107/ENSG00000111846, intron 3 of 4)	10555809	10629368	73560	+	ENSG00000111846	ENST00000316170	-9483	GCNT2	glucosaminyl (N-acetyl) transferase 2 (I blood group) [Source:HGNC Symbol;Acc:HGNC:4204]
6	125142701	125142996	296	LoVo_peak_1355	23	2.55348	2.34354	0	107	Intron (ENST00000534368/ENSG00000111907, intron 1 of 3)	125153649	125263497	109849	+	ENSG00000111907	ENST00000304877	-10653	TPD52L1	TPD52 like 1 [Source:HGNC Symbol;Acc:HGNC:12006]
6	37394917	37395263	347	LoVo_peak_1320	35	2.67388	3.5627	0	177	Distal Intergenic	37368876	37391062	22187	+	ENSG00000112130	ENST00000498460	26041	RNF8	ring finger protein 8 [Source:HGNC Symbol;Acc:HGNC:10071]
6	75272352	75272655	304	LoVo_peak_1333	42	3.42283	4.20689	0	117	Promoter (<=1kb)	75253613	75272900	19288	-	ENSG00000112697	ENST00000370050	245	TMEM30A	transmembrane protein 30A [Source:HGNC Symbol;Acc:HGNC:16667]
5	646715	647029	315	LoVo_peak_1163	26	2.2827	2.66569	0	99	Promoter (2-3kb)	644138	653243	9106	+	ENSG00000112877	ENST00000512038	2577	CEP72	centrosomal protein 72 [Source:HGNC Symbol;Acc:HGNC:25547]
5	151686039	151686432	394	LoVo_peak_1272	53	3.64885	5.32913	0.45307	142	Promoter (<=1kb)	151661096	151686915	25820	-	ENSG00000113140	ENST00000231061	483	SPARC	secreted protein acidic and cysteine rich [Source:HGNC Symbol;Acc:HGNC:11219]
5	81060022	81060513	492	LoVo_peak_1221	29	2.62873	2.95763	0	335	Intron (ENST00000265080/ENSG00000113319, intron 2 of 26)	81070024	81088564	18541	+	ENSG00000113319	ENST00000502677	-9511	RASGRF2	Ras protein specific guanine nucleotide releasing factor 2 [Source:HGNC Symbol;Acc:HGNC:9876]
5	81098063	81098398	336	LoVo_peak_1222	27	2.61011	2.75695	0	109	Intron (ENST00000265080/ENSG00000113319, intron 12 of 26)	81092916	81096506	3591	+	ENSG00000113319	ENST00000512186	5147	RASGRF2	Ras protein specific guanine nucleotide releasing factor 2 [Source:HGNC Symbol;Acc:HGNC:9876]
5	126777557	126777944	388	LoVo_peak_1245	30	2.65528	3.00056	0	295	Promoter (<=1kb)	126777379	126810255	32877	+	ENSG00000113368	ENST00000463908	178	LMNB1	lamin B1 [Source:HGNC Symbol;Acc:HGNC:6637]
5	126827507	126827912	406	LoVo_peak_1246	35	3.1131	3.51374	0	120	Intron (ENST00000460265/ENSG00000113368, intron 10 of 11)	126811713	126821081	9369	+	ENSG00000113368	ENST00000494185	15794	LMNB1	lamin B1 [Source:HGNC Symbol;Acc:HGNC:6637]
5	32734686	32734987	302	LoVo_peak_1195	29	2.61617	2.93729	0	101	Intron (ENST00000509104/ENSG00000113389, intron 2 of 5)	32712331	32716828	4498	+	ENSG00000113389	ENST00000507141	22355	NPR3	natriuretic peptide receptor 3 [Source:HGNC Symbol;Acc:HGNC:7945]
5	173914408	173914703	296	LoVo_peak_1292	29	2.87065	2.9599	0	177	Intron (ENST00000265085/ENSG00000113742, intron 2 of 9)	173918201	173956845	38645	+	ENSG00000113742	ENST00000657000	-3498	CPEB4	cytoplasmic polyadenylation element binding protein 4 [Source:HGNC Symbol;Acc:HGNC:21747]
3	122085618	122085913	296	LoVo_peak_1063	57	4.04229	5.70917	0.66465	244	Intron (ENST00000330540/ENSG00000114013, intron 1 of 6)	122091601	122119593	27993	+	ENSG00000114013	ENST00000478741	-5688	CD86	CD86 molecule [Source:HGNC Symbol;Acc:HGNC:1705]
3	52344417	52344712	296	LoVo_peak_1047	33	2.75159	3.33998	0	91	Exon (ENST00000486752/ENSG00000114841, exon 9 of 77)	52361219	52362476	1258	+	ENSG00000114841	ENST00000466628	-16507	DNAH1	dynein axonemal heavy chain 1 [Source:HGNC Symbol;Acc:HGNC:2940]
3	52361729	52362092	364	LoVo_peak_1048	49	3.2738	4.90259	0.21746	129	Promoter (<=1kb)	52361219	52362476	1258	+	ENSG00000114841	ENST00000466628	510	DNAH1	dynein axonemal heavy chain 1 [Source:HGNC Symbol;Acc:HGNC:2940]
12	23337281	23337764	484	LoVo_peak_369	31	3.00612	3.15218	0	331	Distal Intergenic	23181334	23251499	70166	-	ENSG00000115934	ENST00000538297	-85782	-	novel transcript
2	200981372	200981738	367	LoVo_peak_889	25	2.72123	2.57038	0	188	3' UTR	200942684	200963680	20997	-	ENSG00000115942	ENST00000467605	-17692	ORC2	origin recognition complex subunit 2 [Source:HGNC Symbol;Acc:HGNC:8488]
2	205292443	205292738	296	LoVo_peak_894	25	2.72123	2.57038	0	135	Promoter (<=1kb)	205293492	205301511	8020	+	ENSG00000116117	ENST00000465890	-754	PARD3B	par-3 family cell polarity regulator beta [Source:HGNC Symbol;Acc:HGNC:14446]
1	220528225	220528699	475	LoVo_peak_147	36	3.09481	3.69905	0	152	Promoter (<=1kb)	220528226	220664461	136236	+	ENSG00000116141	ENST00000366918	0	MARK1	microtubule affinity regulating kinase 1 [Source:HGNC Symbol;Acc:HGNC:6896]
1	176544384	176544754	371	LoVo_peak_125	39	3.39723	3.93282	0	92	Intron (ENST00000367661/ENSG00000116183, intron 1 of 4)	176537303	176555711	18409	+	ENSG00000116183	ENST00000493665	7081	PAPPA2	pappalysin 2 [Source:HGNC Symbol;Acc:HGNC:14615]
1	236081841	236082136	296	LoVo_peak_165	36	3.20576	3.65097	0	133	Distal Intergenic	235975830	236065109	89280	-	ENSG00000116962	ENST00000366595	-16732	NID1	nidogen 1 [Source:HGNC Symbol;Acc:HGNC:7821]
1	157153981	157154424	444	LoVo_peak_108	39	3.12948	3.97071	0	416	Distal Intergenic	157133145	157138474	5330	-	ENSG00000117036	ENST00000326786	-15507	ETV3	ETS variant transcription factor 3 [Source:HGNC Symbol;Acc:HGNC:3492]
1	20684423	20684912	490	LoVo_peak_30	41	2.86418	4.11731	0	168	Promoter (<=1kb)	20664014	20685187	21174	-	ENSG00000117245	ENST00000477167	275	KIF17	kinesin family member 17 [Source:HGNC Symbol;Acc:HGNC:19167]
5	160722722	160723049	328	LoVo_peak_1280	36	3.18781	3.62443	0	115	Intron (ENST00000327245/ENSG00000118322, intron 2 of 25)	160632624	160685385	52762	-	ENSG00000118322	ENST00000326831	-37337	ATP10B	ATPase phospholipid transporting 10B (putative) [Source:HGNC Symbol;Acc:HGNC:13543]
5	160724437	160724732	296	LoVo_peak_1281	23	2.55348	2.34354	0	102	Intron (ENST00000327245/ENSG00000118322, intron 2 of 25)	160632624	160685385	52762	-	ENSG00000118322	ENST00000326831	-39052	ATP10B	ATPase phospholipid transporting 10B (putative) [Source:HGNC Symbol;Acc:HGNC:13543]
6	134951653	134952011	359	LoVo_peak_1360	31	2.97538	3.10862	0	139	Promoter (1-2kb)	134917396	134950115	32720	-	ENSG00000118514	ENST00000367845	-1538	ALDH8A1	aldehyde dehydrogenase 8 family member A1 [Source:HGNC Symbol;Acc:HGNC:15471]
6	131488506	131488801	296	LoVo_peak_1357	29	2.62873	2.95763	0	181	Intron (ENST00000672052/ENSG00000118520, intron 1 of 4)	131470918	131583978	113061	+	ENSG00000118520	ENST00000672233	17588	ARG1	arginase 1 [Source:HGNC Symbol;Acc:HGNC:663]
2	195787811	195788215	405	LoVo_peak_885	39	3.39723	3.93282	0	189	Intron (ENST00000409063/ENSG00000118997, intron 2 of 9)	195737703	195795879	58177	-	ENSG00000118997	ENST00000409063	7664	DNAH7	dynein axonemal heavy chain 7 [Source:HGNC Symbol;Acc:HGNC:18661]
2	196083893	196084221	329	LoVo_peak_886	29	2.87065	2.9599	0	188	Distal Intergenic	195737703	196068837	331135	-	ENSG00000118997	ENST00000312428	-15056	DNAH7	dynein axonemal heavy chain 7 [Source:HGNC Symbol;Acc:HGNC:18661]
9	70494305	70494600	296	LoVo_peak_1562	28	2.80336	2.86409	0	141	Distal Intergenic	70384604	70414657	30054	-	ENSG00000119138	ENST00000377126	-79648	KLF9	Kruppel like factor 9 [Source:HGNC Symbol;Acc:HGNC:1123]
9	125474142	125474437	296	LoVo_peak_1593	24	2.41501	2.45723	0	89	Promoter (2-3kb)	125438469	125471905	33437	-	ENSG00000119487	ENST00000483937	-2237	MAPKAP1	MAPK associated protein 1 [Source:HGNC Symbol;Acc:HGNC:18752]
9	125494746	125495041	296	LoVo_peak_1594	39	3.23576	3.91853	0	131	Intron (ENST00000373511/ENSG00000119487, intron 8 of 10)	125438469	125484501	46033	-	ENSG00000119487	ENST00000444226	-10245	MAPKAP1	MAPK associated protein 1 [Source:HGNC Symbol;Acc:HGNC:18752]
14	75817139	75817434	296	LoVo_peak_495	25	2.67399	2.50654	0	90	Intron (ENST00000298832/ENSG00000119685, intron 27 of 31)	75803144	75820768	17625	+	ENSG00000119685	ENST00000608522	13995	TTLL5	tubulin tyrosine ligase like 5 [Source:HGNC Symbol;Acc:HGNC:19963]
10	102200957	102201321	365	LoVo_peak_232	27	2.47061	2.70012	0	105	Distal Intergenic	102226299	102229589	3291	+	ENSG00000119915	ENST00000370005	-24978	ELOVL3	ELOVL fatty acid elongase 3 [Source:HGNC Symbol;Acc:HGNC:18047]
10	112232327	112232652	326	LoVo_peak_241	42	3.42283	4.20689	0	262	Distal Intergenic	112180521	112215377	34857	-	ENSG00000119927	ENST00000480130	-16950	GPAM	glycerol-3-phosphate acyltransferase, mitochondrial [Source:HGNC Symbol;Acc:HGNC:24865]
10	91633043	91633338	296	LoVo_peak_228	57	3.86756	5.70389	0.66465	173	Promoter (<=1kb)	91628442	91633071	4630	-	ENSG00000119938	ENST00000238994	0	PPP1R3C	protein phosphatase 1 regulatory subunit 3C [Source:HGNC Symbol;Acc:HGNC:9293]
17	46192434	46192785	352	LoVo_peak_664	44	3.16331	4.47078	0.03522	182	Promoter (<=1kb)	46029956	46192800	162845	-	ENSG00000120071	ENST00000262419	15	KANSL1	KAT8 regulatory NSL complex subunit 1 [Source:HGNC Symbol;Acc:HGNC:24565]
9	4835320	4835615	296	LoVo_peak_1546	29	2.62873	2.95763	0	196	Promoter (1-2kb)	4836726	4860472	23747	+	ENSG00000120158	ENST00000381730	-1111	RCL1	RNA terminal phosphate cyclase like 1 [Source:HGNC Symbol;Acc:HGNC:17687]
13	31127239	31127543	305	LoVo_peak_447	41	3.10448	4.14638	0	200	Distal Intergenic	31136625	31138568	1944	-	ENSG00000120694	ENST00000435381	11025	HSPH1	heat shock protein family H (Hsp110) member 1 [Source:HGNC Symbol;Acc:HGNC:16969]
5	139113712	139114233	522	LoVo_peak_1253	26	2.45355	2.67214	0	88	Intron (ENST00000394817/ENSG00000120725, intron 3 of 9)	139042703	139131758	89056	-	ENSG00000120725	ENST00000513453	17525	SIL1	SIL1 nucleotide exchange factor [Source:HGNC Symbol;Acc:HGNC:24624]
1	11006967	11007430	464	LoVo_peak_22	30	2.94526	3.0659	0	187	Distal Intergenic	11012344	11020489	8146	+	ENSG00000120948	ENST00000473118	-4914	TARDBP	TAR DNA binding protein [Source:HGNC Symbol;Acc:HGNC:11571]
17	57091898	57092193	296	LoVo_peak_672	54	3.56312	5.43716	0.49643	140	Exon (ENST00000576014/ENSG00000263089, exon 1 of 1)	57095844	57120570	24727	+	ENSG00000121057	ENST00000572557	-3651	AKAP1	A-kinase anchoring protein 1 [Source:HGNC Symbol;Acc:HGNC:367]
17	56964528	56964823	296	LoVo_peak_671	33	2.8468	3.30769	0	215	Distal Intergenic	56938199	56961050	22852	-	ENSG00000121058	ENST00000240316	-3478	COIL	coilin [Source:HGNC Symbol;Acc:HGNC:2184]
17	49661502	49661964	463	LoVo_peak_668	25	2.57966	2.54374	0	129	Intron (ENST00000504102/ENSG00000121067, intron 1 of 9)	49599624	49668051	68428	-	ENSG00000121067	ENST00000659760	6087	SPOP	speckle type BTB/POZ protein [Source:HGNC Symbol;Acc:HGNC:11254]
13	19772169	19772503	335	LoVo_peak_439	23	2.55348	2.34354	0	184	Exon (ENST00000471658/ENSG00000121390, exon 2 of 8)	19674756	19782917	108162	-	ENSG00000121390	ENST00000471658	10414	PSPC1	paraspeckle component 1 [Source:HGNC Symbol;Acc:HGNC:20320]
13	19775297	19775661	365	LoVo_peak_440	32	3.05923	3.22735	0	177	Intron (ENST00000471658/ENSG00000121390, intron 1 of 7)	19674756	19782917	108162	-	ENSG00000121390	ENST00000471658	7256	PSPC1	paraspeckle component 1 [Source:HGNC Symbol;Acc:HGNC:20320]
19	58084129	58084657	529	LoVo_peak_809	25	2.72123	2.57038	0	91	Promoter (2-3kb)	58086174	58087377	1204	-	ENSG00000121413	ENST00000600522	2720	ZSCAN18	zinc finger and SCAN domain containing 18 [Source:HGNC Symbol;Acc:HGNC:21037]
1	182552466	182553060	595	LoVo_peak_130	33	2.97001	3.30061	0	34	Promoter (<=1kb)	182553470	182560593	7124	+	ENSG00000121446	ENST00000634801	-410	RGSL1	regulator of G protein signaling like 1 [Source:HGNC Symbol;Acc:HGNC:18636]
13	19962981	19963276	296	LoVo_peak_441	43	3.52471	4.36268	0	216	Intron (ENST00000382881/ENSG00000121741, intron 2 of 7)	19959859	20003092	43234	+	ENSG00000121741	ENST00000620447	3122	ZMYM2	zinc finger MYM-type containing 2 [Source:HGNC Symbol;Acc:HGNC:12989]
13	20012180	20012595	416	LoVo_peak_442	41	3.35811	4.10749	0	143	Intron (ENST00000382881/ENSG00000121741, intron 7 of 7)	20024394	20086691	62298	+	ENSG00000121741	ENST00000382883	-11799	ZMYM2	zinc finger MYM-type containing 2 [Source:HGNC Symbol;Acc:HGNC:12989]
10	123937578	123937941	364	LoVo_peak_255	28	2.69727	2.88968	0	260	Promoter (2-3kb)	123706207	123940267	234061	-	ENSG00000121898	ENST00000368854	2326	CPXM2	carboxypeptidase X, M14 family member 2 [Source:HGNC Symbol;Acc:HGNC:26977]
1	33699323	33699620	298	LoVo_peak_41	23	2.55348	2.34354	0	137	Intron (ENST00000373381/ENSG00000121904, intron 23 of 70)	33591807	33709504	117698	-	ENSG00000121904	ENST00000373380	9884	CSMD2	CUB and Sushi multiple domains 2 [Source:HGNC Symbol;Acc:HGNC:19290]
2	135372193	135372488	296	LoVo_peak_864	25	2.72123	2.57038	0	142	Intron (ENST00000401392/ENSG00000121988, intron 3 of 20)	135345136	135353628	8493	-	ENSG00000121988	ENST00000472452	-18565	ZRANB3	zinc finger RANBP2-type containing 3 [Source:HGNC Symbol;Acc:HGNC:25249]
1	160802138	160802433	296	LoVo_peak_110	62	4.3799	6.24786	1.05543	172	3' UTR	160796211	160799664	3454	+	ENSG00000122224	ENST00000485624	5927	LY9	lymphocyte antigen 9 [Source:HGNC Symbol;Acc:HGNC:6730]
18	79915820	79916125	306	LoVo_peak_732	30	2.48358	3.03847	0	143	Promoter (<=1kb)	79903894	79915961	12068	-	ENSG00000122490	ENST00000590895	0	SLC66A2	solute carrier family 66 member 2 [Source:HGNC Symbol;Acc:HGNC:26188]
7	44716263	44716637	375	LoVo_peak_1408	37	3.12201	3.74156	0	178	Distal Intergenic	44748581	44768694	20114	+	ENSG00000122515	ENST00000413916	-31944	ZMIZ2	zinc finger MIZ-type containing 2 [Source:HGNC Symbol;Acc:HGNC:22229]
7	138096845	138097180	336	LoVo_peak_1433	39	3.39723	3.93282	0	249	Intron (ENST00000468877/ENSG00000122787, intron 3 of 9)	138091843	138098310	6468	+	ENSG00000122787	ENST00000470851	5002	AKR1D1	aldo-keto reductase family 1 member D1 [Source:HGNC Symbol;Acc:HGNC:388]
12	28580995	28581290	296	LoVo_peak_372	36	3.06808	3.6572	0	249	Promoter (1-2kb)	28579339	28581511	2173	+	ENSG00000123106	ENST00000624946	1656	CCDC91	coiled-coil domain containing 91 [Source:HGNC Symbol;Acc:HGNC:24855]
19	12732154	12732449	296	LoVo_peak_754	43	3.09821	4.35263	0	143	Promoter (<=1kb)	12730649	12731853	1205	-	ENSG00000123144	ENST00000589590	-301	TRIR	telomerase RNA component interacting RNase [Source:HGNC Symbol;Acc:HGNC:28424]
19	14496303	14496598	296	LoVo_peak_758	29	2.62873	2.95763	0	277	Promoter (<=1kb)	14477760	14496149	18390	-	ENSG00000123159	ENST00000393028	-154	GIPC1	GIPC PDZ domain containing family member 1 [Source:HGNC Symbol;Acc:HGNC:1226]
12	52056864	52057159	296	LoVo_peak_388	25	2.26824	2.50248	0	102	Promoter (<=1kb)	52056689	52057471	783	+	ENSG00000123358	ENST00000565848	175	NR4A1	nuclear receptor subfamily 4 group A member 1 [Source:HGNC Symbol;Acc:HGNC:7980]
20	41122193	41122488	296	LoVo_peak_949	36	3.04181	3.61599	0	169	Intron (ENST00000361337/ENSG00000198900, intron 20 of 20)	41136960	41175721	38762	+	ENSG00000124181	ENST00000244007	-14472	PLCG1	phospholipase C gamma 1 [Source:HGNC Symbol;Acc:HGNC:9065]
20	41154014	41154309	296	LoVo_peak_950	37	3.12201	3.74156	0	121	Intron (ENST00000244007/ENSG00000124181, intron 2 of 32)	41162962	41163982	1021	+	ENSG00000124181	ENST00000492148	-8653	PLCG1	phospholipase C gamma 1 [Source:HGNC Symbol;Acc:HGNC:9065]
20	49560923	49561218	296	LoVo_peak_957	31	2.86467	3.14267	0	215	Intron (ENST00000244043/ENSG00000124212, intron 1 of 9)	49507901	49568116	60216	-	ENSG00000124212	ENST00000478971	6898	PTGIS	prostaglandin I2 synthase [Source:HGNC Symbol;Acc:HGNC:9603]
20	58278321	58278635	315	LoVo_peak_961	39	3.39723	3.93282	0	189	Intron (ENST00000650934/ENSG00000124224, intron 3 of 17)	58242370	58272825	30456	-	ENSG00000124224	ENST00000495058	-5496	PPP4R1L	protein phosphatase 4 regulatory subunit 1 like (pseudogene) [Source:HGNC Symbol;Acc:HGNC:15755]
19	33498112	33498441	330	LoVo_peak_774	30	2.81476	3.0675	0	95	Intron (ENST00000244137/ENSG00000124299, intron 4 of 14)	33401808	33493420	91613	-	ENSG00000124299	ENST00000609145	-4692	PEPD	peptidase D [Source:HGNC Symbol;Acc:HGNC:8840]
6	43419991	43420347	357	LoVo_peak_1321	48	3.69694	4.88362	0.20416	237	Intron (ENST00000657856/ENSG00000287055, intron 5 of 5)	43427366	43441897	14532	+	ENSG00000124574	ENST00000372515	-7019	ABCC10	ATP binding cassette subfamily C member 10 [Source:HGNC Symbol;Acc:HGNC:52]
6	7099028	7099323	296	LoVo_peak_1308	29	2.62873	2.95763	0	240	Distal Intergenic	7107597	7249274	141678	+	ENSG00000124782	ENST00000379933	-8274	RREB1	ras responsive element binding protein 1 [Source:HGNC Symbol;Acc:HGNC:10449]
6	7292194	7292489	296	LoVo_peak_1309	27	2.61011	2.75695	0	176	Promoter (2-3kb)	7268938	7289850	20913	-	ENSG00000124783	ENST00000475213	-2344	SSR1	signal sequence receptor subunit 1 [Source:HGNC Symbol;Acc:HGNC:11323]
2	237058173	237058533	361	LoVo_peak_914	23	2.54263	2.32885	0	145	Promoter (2-3kb)	237048599	237056167	7569	-	ENSG00000124835	ENST00000244820	-2006	-	novel transcript
17	75262282	75262597	316	LoVo_peak_689	40	2.91806	4.02154	0	143	Promoter (<=1kb)	75237284	75262361	25078	-	ENSG00000125447	ENST00000578348	0	GGA3	golgi associated, gamma adaptin ear containing, ARF binding protein 3 [Source:HGNC Symbol;Acc:HGNC:17079]
19	6360236	6360531	296	LoVo_peak_744	35	2.8666	3.53412	0	217	Promoter (<=1kb)	6361531	6370242	8712	+	ENSG00000125656	ENST00000245816	-1000	CLPP	caseinolytic mitochondrial matrix peptidase proteolytic subunit [Source:HGNC Symbol;Acc:HGNC:2084]
19	6701939	6702314	376	LoVo_peak_746	34	2.94107	3.45727	0	148	Promoter (<=1kb)	6697662	6702872	5211	-	ENSG00000125730	ENST00000602053	558	C3	complement C3 [Source:HGNC Symbol;Acc:HGNC:1318]
19	6726830	6727125	296	LoVo_peak_747	29	2.62873	2.95763	0	132	Intron (ENST00000600744/ENSG00000125730, intron 1 of 3)	6718247	6730562	12316	-	ENSG00000125730	ENST00000600744	3437	C3	complement C3 [Source:HGNC Symbol;Acc:HGNC:1318]
20	3785293	3785735	443	LoVo_peak_924	24	2.39086	2.41987	0	142	Promoter (1-2kb)	3783851	3786740	2890	-	ENSG00000125817	ENST00000379751	1005	CENPB	centromere protein B [Source:HGNC Symbol;Acc:HGNC:1852]
20	17502228	17502558	331	LoVo_peak_929	35	3.01598	3.57541	0	187	Intron (ENST00000377873/ENSG00000125864, intron 5 of 7)	17506828	17514741	7914	-	ENSG00000125864	ENST00000492424	12183	BFSP1	beaded filament structural protein 1 [Source:HGNC Symbol;Acc:HGNC:1040]
19	3207620	3207915	296	LoVo_peak_737	41	2.99547	4.16456	0	168	Promoter (<=1kb)	3207466	3209571	2106	+	ENSG00000125912	ENST00000591062	154	NCLN	nicalin [Source:HGNC Symbol;Acc:HGNC:26923]
17	40105865	40106653	789	LoVo_peak_661	24	2.39086	2.41987	0	434	Distal Intergenic	40092793	40100589	7797	-	ENSG00000126368	ENST00000246672	-5276	NR1D1	nuclear receptor subfamily 1 group D member 1 [Source:HGNC Symbol;Acc:HGNC:7962]
9	131198432	131198901	470	LoVo_peak_1606	35	2.8666	3.53412	0	187	Promoter (<=1kb)	131198452	131233704	35253	+	ENSG00000126883	ENST00000650694	0	NUP214	nucleoporin 214 [Source:HGNC Symbol;Acc:HGNC:8064]
1	1316235	1316530	296	LoVo_peak_2	47	3.34235	4.79185	0.14776	137	Promoter (<=1kb)	1314313	1315697	1385	-	ENSG00000127054	ENST00000533916	-538	INTS11	integrator complex subunit 11 [Source:HGNC Symbol;Acc:HGNC:26052]
9	92949361	92949656	296	LoVo_peak_1574	34	2.94107	3.45727	0	143	Promoter (1-2kb)	92947523	93036233	88711	+	ENSG00000127084	ENST00000375482	1838	FGD3	FYVE, RhoGEF and PH domain containing 3 [Source:HGNC Symbol;Acc:HGNC:16027]
19	16861098	16861393	296	LoVo_peak_763	39	3.2655	3.9646	0	13	Promoter (1-2kb)	16863097	16865590	2494	+	ENSG00000127511	ENST00000599880	-1704	SIN3B	SIN3 transcription regulator family member B [Source:HGNC Symbol;Acc:HGNC:19354]
1	39098989	39099373	385	LoVo_peak_48	37	3.00798	3.77011	0	242	Intron (ENST00000484793/ENSG00000127603, intron 3 of 3)	39105411	39323008	217598	+	ENSG00000127603	ENST00000524432	-6038	MACF1	microtubule actin crosslinking factor 1 [Source:HGNC Symbol;Acc:HGNC:13664]
19	4830810	4831132	323	LoVo_peak_741	66	4.45647	6.6833	1.35262	170	Promoter (<=1kb)	4815932	4831712	15781	-	ENSG00000127666	ENST00000248244	580	TICAM1	toll like receptor adaptor molecule 1 [Source:HGNC Symbol;Acc:HGNC:18348]
19	39310775	39311254	480	LoVo_peak_783	30	2.65528	3.00056	0	177	Intron (ENST00000248668/ENSG00000128011, intron 4 of 4)	39306566	39320863	14298	-	ENSG00000128011	ENST00000248668	9609	LRFN1	leucine rich repeat and fibronectin type III domain containing 1 [Source:HGNC Symbol;Acc:HGNC:29290]
22	23093974	23094332	359	LoVo_peak_987	42	3.2889	4.23098	0	190	Intron (ENST00000615612/ENSG00000128266, intron 1 of 2)	23070574	23095716	25143	+	ENSG00000128266	ENST00000492538	23400	GNAZ	G protein subunit alpha z [Source:HGNC Symbol;Acc:HGNC:4395]
2	177794827	177795209	383	LoVo_peak_881	29	2.62873	2.95763	0	276	Intron (ENST00000286063/ENSG00000128655, intron 9 of 19)	177629246	177888738	259493	-	ENSG00000128655	ENST00000389683	93529	PDE11A	phosphodiesterase 11A [Source:HGNC Symbol;Acc:HGNC:8773]
15	52234896	52235221	326	LoVo_peak_527	36	3.18781	3.62443	0	216	Intron (ENST00000261839/ENSG00000128833, intron 23 of 40)	52236789	52243559	6771	-	ENSG00000128833	ENST00000559434	8338	MYO5C	myosin VC [Source:HGNC Symbol;Acc:HGNC:7604]
15	42875408	42875809	402	LoVo_peak_523	32	3.05923	3.22735	0	185	Intron (ENST00000267890/ENSG00000128881, intron 2 of 14)	42829941	42908275	78335	-	ENSG00000128881	ENST00000562880	32466	TTBK2	tau tubulin kinase 2 [Source:HGNC Symbol;Acc:HGNC:19141]
15	41115651	41115995	345	LoVo_peak_522	25	2.55699	2.51111	0	90	Promoter (<=1kb)	40978928	41116132	137205	-	ENSG00000128908	ENST00000558357	137	INO80	INO80 complex ATPase subunit [Source:HGNC Symbol;Acc:HGNC:26956]
15	57965080	57965375	296	LoVo_peak_530	23	2.55348	2.34354	0	138	Promoter (<=1kb)	57953429	57964791	11363	-	ENSG00000128918	ENST00000560312	-289	ALDH1A2	aldehyde dehydrogenase 1 family member A2 [Source:HGNC Symbol;Acc:HGNC:15472]
11	14590978	14591273	296	LoVo_peak_282	35	2.8666	3.53412	0	176	Intron (ENST00000418988/ENSG00000129084, intron 2 of 10)	14505064	14643617	138554	-	ENSG00000129084	ENST00000418988	52344	PSMA1	proteasome 20S subunit alpha 1 [Source:HGNC Symbol;Acc:HGNC:9530]
7	153896022	153896320	299	LoVo_peak_1447	31	2.8395	3.10478	0	131	Intron (ENST00000404039/ENSG00000130226, intron 1 of 25)	153887097	154894285	1007189	+	ENSG00000130226	ENST00000404039	8925	DPP6	dipeptidyl peptidase like 6 [Source:HGNC Symbol;Acc:HGNC:3010]
7	153903220	153903571	352	LoVo_peak_1448	50	3.65491	5.07723	0.29707	153	Intron (ENST00000404039/ENSG00000130226, intron 1 of 25)	153887097	154894285	1007189	+	ENSG00000130226	ENST00000404039	16123	DPP6	dipeptidyl peptidase like 6 [Source:HGNC Symbol;Acc:HGNC:3010]
19	17517190	17517485	296	LoVo_peak_765	42	3.2889	4.23098	0	138	Promoter (1-2kb)	17515742	17521030	5289	+	ENSG00000130313	ENST00000598811	1448	PGLS	6-phosphogluconolactonase [Source:HGNC Symbol;Acc:HGNC:8903]
6	107076238	107076533	296	LoVo_peak_1346	29	2.76656	2.9947	0	111	Intron (ENST00000369042/ENSG00000178409, intron 3 of 3)	107039992	107040907	916	+	ENSG00000130349	ENST00000489790	36246	MTRES1	mitochondrial transcription rescue factor 1 [Source:HGNC Symbol;Acc:HGNC:17971]
2	239976277	239976572	296	LoVo_peak_917	42	3.42283	4.20689	0	186	Promoter (<=1kb)	239958537	239976585	18049	-	ENSG00000130414	ENST00000471378	13	NDUFA10	NADH:ubiquinone oxidoreductase subunit A10 [Source:HGNC Symbol;Acc:HGNC:7684]
9	134804706	134805020	315	LoVo_peak_1607	23	2.54263	2.32885	0	156	Exon (ENST00000371817/ENSG00000130635, exon 40 of 66)	134808961	134810457	1497	+	ENSG00000130635	ENST00000463925	-3941	COL5A1	collagen type V alpha 1 chain [Source:HGNC Symbol;Acc:HGNC:2209]
9	137471774	137472261	488	LoVo_peak_1612	49	3.59231	4.97348	0.24371	335	Intron (ENST00000406427/ENSG00000130653, intron 25 of 34)	137463435	137464820	1386	-	ENSG00000130653	ENST00000487228	-6954	PNPLA7	patatin like phospholipase domain containing 7 [Source:HGNC Symbol;Acc:HGNC:24768]
6	149530983	149531278	296	LoVo_peak_1367	39	3.39723	3.93282	0	144	Intron (ENST00000253329/ENSG00000131013, intron 7 of 12)	149505275	149517864	12590	-	ENSG00000131013	ENST00000340881	-13119	PPIL4	peptidylprolyl isomerase like 4 [Source:HGNC Symbol;Acc:HGNC:15702]
16	85538715	85539039	325	LoVo_peak_619	72	3.81567	7.28745	1.84348	141	Intron (ENST00000637419/ENSG00000131149, intron 2 of 2)	85555967	85654346	98380	+	ENSG00000131149	ENST00000635906	-16928	GSE1	Gse1 coiled-coil protein [Source:HGNC Symbol;Acc:HGNC:28979]
17	41912670	41913306	637	LoVo_peak_662	32	2.69418	3.24235	0	108	Intron (ENST00000590151/ENSG00000131473, intron 2 of 28)	41866918	41918951	52034	-	ENSG00000131473	ENST00000352035	5645	ACLY	ATP citrate lyase [Source:HGNC Symbol;Acc:HGNC:115]
9	93924825	93925134	310	LoVo_peak_1575	24	2.39086	2.41987	0	102	Distal Intergenic	93951627	93953431	1805	-	ENSG00000131668	ENST00000401724	28297	BARX1	BARX homeobox 1 [Source:HGNC Symbol;Acc:HGNC:955]
9	93954368	93954663	296	LoVo_peak_1576	27	2.48791	2.72845	0	104	Promoter (<=1kb)	93951627	93955355	3729	-	ENSG00000131668	ENST00000253968	692	BARX1	BARX homeobox 1 [Source:HGNC Symbol;Acc:HGNC:955]
8	135485283	135485578	296	LoVo_peak_1529	32	3.05923	3.22735	0	91	Intron (ENST00000355849/ENSG00000131773, intron 1 of 8)	135458707	135557539	98833	+	ENSG00000131773	ENST00000517394	26576	KHDRBS3	KH RNA binding domain containing, signal transduction associated 3 [Source:HGNC Symbol;Acc:HGNC:18117]
8	135662833	135663179	347	LoVo_peak_1530	40	3.15497	4.01254	0	142	Distal Intergenic	135647735	135656513	8779	+	ENSG00000131773	ENST00000522578	15098	KHDRBS3	KH RNA binding domain containing, signal transduction associated 3 [Source:HGNC Symbol;Acc:HGNC:18117]
15	101273526	101273906	381	LoVo_peak_550	39	3.1044	3.92947	0	189	Intron (ENST00000398226/ENSG00000131871, intron 5 of 6)	101272806	101277287	4482	-	ENSG00000131871	ENST00000528346	3381	SELENOS	selenoprotein S [Source:HGNC Symbol;Acc:HGNC:30396]
17	16841462	16841904	443	LoVo_peak_645	27	2.34654	2.7849	0	220	Promoter (<=1kb)	16841539	16842449	911	-	ENSG00000131885	ENST00000582047	545	KRT17P1	keratin 17 pseudogene 1 [Source:HGNC Symbol;Acc:HGNC:6428]
8	42849625	42850078	454	LoVo_peak_1484	24	2.41501	2.45723	0	126	3' UTR	42836674	42843325	6652	-	ENSG00000131931	ENST00000254250	-6300	THAP1	THAP domain containing 1 [Source:HGNC Symbol;Acc:HGNC:20856]
17	34980902	34981197	296	LoVo_peak_654	29	2.85845	2.94255	0	117	Promoter (<=1kb)	34942559	34981078	38520	-	ENSG00000132141	ENST00000585073	0	CCT6B	chaperonin containing TCP1 subunit 6B [Source:HGNC Symbol;Acc:HGNC:1621]
10	127962617	127963055	439	LoVo_peak_259	29	2.62873	2.95763	0	203	Intron (ENST00000254667/ENSG00000132334, intron 1 of 20)	127987344	128056170	68827	+	ENSG00000132334	ENST00000471218	-24289	PTPRE	protein tyrosine phosphatase receptor type E [Source:HGNC Symbol;Acc:HGNC:9669]
5	40770309	40770604	296	LoVo_peak_1198	42	3.2889	4.23098	0	113	Promoter (1-2kb)	40764770	40771855	7086	-	ENSG00000132356	ENST00000505783	1251	PRKAA1	protein kinase AMP-activated catalytic subunit alpha 1 [Source:HGNC Symbol;Acc:HGNC:9376]
17	75873788	75874083	296	LoVo_peak_690	30	2.51538	3.09684	0	144	Promoter (<=1kb)	75874164	75874892	729	-	ENSG00000132481	ENST00000585333	809	TRIM47	tripartite motif containing 47 [Source:HGNC Symbol;Acc:HGNC:19020]
8	100056884	100057179	296	LoVo_peak_1514	28	2.5782	2.87567	0	131	Intron (ENST00000360863/ENSG00000132554, intron 9 of 27)	100046233	100050896	4664	-	ENSG00000132554	ENST00000524182	-5988	RGS22	regulator of G protein signaling 22 [Source:HGNC Symbol;Acc:HGNC:24499]
5	78042614	78042960	347	LoVo_peak_1218	30	2.94526	3.0659	0	279	Promoter (<=1kb)	78020708	78043250	22543	-	ENSG00000132842	ENST00000523204	290	AP3B1	adaptor related protein complex 3 subunit beta 1 [Source:HGNC Symbol;Acc:HGNC:566]
1	239809443	239809789	347	LoVo_peak_166	46	3.73523	4.68212	0.09393	196	Intron (ENST00000468573/ENSG00000133019, intron 6 of 8)	239826074	239907950	81877	+	ENSG00000133019	ENST00000675709	-16285	CHRM3	cholinergic receptor muscarinic 3 [Source:HGNC Symbol;Acc:HGNC:1952]
1	205164813	205165246	434	LoVo_peak_140	24	2.41501	2.45723	0	157	Intron (ENST00000367161/ENSG00000133059, intron 3 of 11)	205160006	205173393	13388	-	ENSG00000133059	ENST00000615388	8147	DSTYK	dual serine/threonine and tyrosine protein kinase [Source:HGNC Symbol;Acc:HGNC:29043]
22	25797176	25797583	408	LoVo_peak_989	36	3.23789	3.69842	0	137	Intron (ENST00000536101/ENSG00000133454, intron 11 of 42)	25770027	26027766	257740	+	ENSG00000133454	ENST00000418374	27149	MYO18B	myosin XVIIIB [Source:HGNC Symbol;Acc:HGNC:18150]
22	21215994	21216420	427	LoVo_peak_984	23	2.55348	2.34354	0	173	Exon (ENST00000405188/ENSG00000133475, exon 5 of 12)	21207973	21225554	17582	-	ENSG00000133475	ENST00000405188	9134	GGT2	gamma-glutamyltransferase 2 [Source:HGNC Symbol;Acc:HGNC:4251]
18	54240800	54241136	337	LoVo_peak_720	35	3.1131	3.51374	0	115	Distal Intergenic	54151606	54224669	73064	-	ENSG00000134046	ENST00000256429	-16131	MBD2	methyl-CpG binding domain protein 2 [Source:HGNC Symbol;Acc:HGNC:6917]
16	18724277	18724585	309	LoVo_peak_569	39	3.39723	3.93282	0	141	Distal Intergenic	18782981	18784825	1845	-	ENSG00000134419	ENST00000563579	60240	RPS15A	ribosomal protein S15a [Source:HGNC Symbol;Acc:HGNC:10389]
5	170015042	170015410	369	LoVo_peak_1286	25	2.55699	2.51111	0	315	Intron (ENST00000520908/ENSG00000134516, intron 32 of 51)	170008497	170034508	26012	+	ENSG00000134516	ENST00000433448	6545	DOCK2	dedicator of cytokinesis 2 [Source:HGNC Symbol;Acc:HGNC:2988]
12	21554689	21554984	296	LoVo_peak_367	24	2.61985	2.43335	0	130	Intron (ENST00000261195/ENSG00000111713, intron 11 of 15)	21527952	21537377	9426	+	ENSG00000134548	ENST00000537527	26737	SPX	spexin hormone [Source:HGNC Symbol;Acc:HGNC:28139]
11	47358715	47359050	336	LoVo_peak_295	34	2.83205	3.476	0	138	Exon (ENST00000378538/ENSG00000066336, exon 4 of 5)	47335578	47352702	17125	-	ENSG00000134571	ENST00000544791	-6013	MYBPC3	myosin binding protein C3 [Source:HGNC Symbol;Acc:HGNC:7551]
1	52443031	52443474	444	LoVo_peak_57	39	3.39723	3.93282	0	145	Intron (ENST00000257177/ENSG00000134744, intron 24 of 29)	52431126	52446628	15503	-	ENSG00000134744	ENST00000531722	3154	TUT4	terminal uridylyl transferase 4 [Source:HGNC Symbol;Acc:HGNC:28981]
13	110498766	110499061	296	LoVo_peak_464	57	3.90097	5.76054	0.70485	162	Intron (ENST00000360467/ENSG00000134871, intron 40 of 47)	110503697	110507988	4292	+	ENSG00000134871	ENST00000650322	-4636	COL4A2	collagen type IV alpha 2 chain [Source:HGNC Symbol;Acc:HGNC:2203]
11	129006271	129006994	724	LoVo_peak_346	35	3.1131	3.51374	0	318	Intron (ENST00000310343/ENSG00000134909, intron 10 of 21)	128968869	128998458	29590	-	ENSG00000134909	ENST00000527272	-7813	ARHGAP32	Rho GTPase activating protein 32 [Source:HGNC Symbol;Acc:HGNC:17399]
9	78404983	78405392	410	LoVo_peak_1564	44	3.56004	4.4165	0.00607	283	Distal Intergenic	78297143	78329454	32312	+	ENSG00000135069	ENST00000347159	107840	PSAT1	phosphoserine aminotransferase 1 [Source:HGNC Symbol;Acc:HGNC:19129]
2	71614092	71614391	300	LoVo_peak_832	42	3.15945	4.24136	0	193	Intron (ENST00000258104/ENSG00000135636, intron 40 of 54)	71610779	71644033	33255	+	ENSG00000135636	ENST00000468173	3313	DYSF	dysferlin [Source:HGNC Symbol;Acc:HGNC:3097]
2	71658862	71659318	457	LoVo_peak_833	37	3.30411	3.79602	0	271	Exon (ENST00000258104/ENSG00000135636, exon 43 of 55)	71610779	71644033	33255	+	ENSG00000135636	ENST00000468173	48083	DYSF	dysferlin [Source:HGNC Symbol;Acc:HGNC:3097]
1	231394883	231395186	304	LoVo_peak_163	30	2.65528	3.00056	0	144	Intron (ENST00000667629/ENSG00000135766, intron 1 of 3)	231370240	231374090	3851	-	ENSG00000135766	ENST00000663780	-20793	EGLN1	egl-9 family hypoxia inducible factor 1 [Source:HGNC Symbol;Acc:HGNC:1232]
2	231220769	231221064	296	LoVo_peak_907	38	3.37311	3.89742	0	193	Promoter (<=1kb)	231221925	231345181	123257	+	ENSG00000135931	ENST00000683520	-861	ARMC9	armadillo repeat containing 9 [Source:HGNC Symbol;Acc:HGNC:20730]
13	52410092	52410540	449	LoVo_peak_458	23	2.55348	2.34354	0	106	Intron (ENST00000648254/ENSG00000136114, intron 1 of 3)	52377167	52406494	29328	-	ENSG00000136114	ENST00000349258	-3598	THSD1	thrombospondin type 1 domain containing 1 [Source:HGNC Symbol;Acc:HGNC:17754]
7	22344518	22344813	296	LoVo_peak_1393	35	2.89556	3.58268	0	119	Intron (ENST00000665637/ENSG00000136237, intron 1 of 25)	22308447	22356225	47779	-	ENSG00000136237	ENST00000471484	11412	RAPGEF5	Rap guanine nucleotide exchange factor 5 [Source:HGNC Symbol;Acc:HGNC:16862]
7	36571201	36571565	365	LoVo_peak_1405	27	2.75036	2.78845	0	163	Intron (ENST00000617537/ENSG00000136250, intron 13 of 20)	36530434	36550256	19823	-	ENSG00000136250	ENST00000491444	-20945	AOAH	acyloxyacyl hydrolase [Source:HGNC Symbol;Acc:HGNC:548]
17	63545836	63546194	359	LoVo_peak_679	39	2.88084	3.95235	0	195	3' UTR	63550477	63594266	43790	+	ENSG00000136485	ENST00000614556	-4283	DCAF7	DDB1 and CUL4 associated factor 7 [Source:HGNC Symbol;Acc:HGNC:30915]
2	161105112	161105407	296	LoVo_peak_872	45	3.67039	4.58405	0.09393	201	Intron (ENST00000425470/ENSG00000224467, intron 2 of 2)	161136908	161236187	99280	+	ENSG00000136560	ENST00000259075	-31501	TANK	TRAF family member associated NFKB activator [Source:HGNC Symbol;Acc:HGNC:11562]
8	11709549	11709844	296	LoVo_peak_1463	39	3.23576	3.91853	0	75	Intron (ENST00000528712/ENSG00000136574, intron 2 of 6)	11704222	11759994	55773	+	ENSG00000136574	ENST00000622443	5327	GATA4	GATA binding protein 4 [Source:HGNC Symbol;Acc:HGNC:4173]
1	215493491	215493786	296	LoVo_peak_145	36	3.18781	3.62443	0	225	Distal Intergenic	215567304	215621807	54504	+	ENSG00000136636	ENST00000259154	-73518	KCTD3	potassium channel tetramerization domain containing 3 [Source:HGNC Symbol;Acc:HGNC:21305]
10	27129864	27130282	419	LoVo_peak_193	35	3.1131	3.51374	0	232	Intron (ENST00000376016/ENSG00000136758, intron 8 of 18)	27123547	27136337	12791	-	ENSG00000136758	ENST00000463270	6055	YME1L1	YME1 like 1 ATPase [Source:HGNC Symbol;Acc:HGNC:12843]
10	21836888	21837230	343	LoVo_peak_190	26	2.67451	2.67993	0	136	Intron (ENST00000376980/ENSG00000136770, intron 8 of 11)	21759509	21860906	101398	-	ENSG00000136770	ENST00000483085	23676	DNAJC1	DnaJ heat shock protein family (Hsp40) member C1 [Source:HGNC Symbol;Acc:HGNC:20090]
9	100276544	100276839	296	LoVo_peak_1583	35	2.8666	3.53412	0	239	Intron (ENST00000262457/ENSG00000119509, intron 12 of 16)	100302086	100307869	5784	-	ENSG00000136891	ENST00000477648	31030	TEX10	testis expressed 10 [Source:HGNC Symbol;Acc:HGNC:25988]
9	98393841	98394136	296	LoVo_peak_1582	24	2.39086	2.41987	0	139	Intron (ENST00000259455/ENSG00000136928, intron 9 of 18)	98362555	98388887	26333	-	ENSG00000136928	ENST00000634314	-4954	GABBR2	gamma-aminobutyric acid type B receptor subunit 2 [Source:HGNC Symbol;Acc:HGNC:4507]
9	845468	845791	324	LoVo_peak_1543	29	2.62873	2.95763	0	34	Promoter (2-3kb)	842714	968515	125802	+	ENSG00000137090	ENST00000569227	2754	DMRT1	doublesex and mab-3 related transcription factor 1 [Source:HGNC Symbol;Acc:HGNC:2934]
11	75190545	75190840	296	LoVo_peak_322	53	3.64885	5.32913	0.45307	147	Intron (ENST00000532236/ENSG00000137491, intron 6 of 11)	75196254	75203408	7155	+	ENSG00000137491	ENST00000530012	-5414	SLCO2B1	solute carrier organic anion transporter family member 2B1 [Source:HGNC Symbol;Acc:HGNC:10962]
11	76369549	76369886	338	LoVo_peak_323	23	2.55348	2.34354	0	151	Promoter (<=1kb)	76352697	76368643	15947	-	ENSG00000137492	ENST00000531878	-906	THAP12	THAP domain containing 12 [Source:HGNC Symbol;Acc:HGNC:9440]
11	110406486	110406934	449	LoVo_peak_334	32	2.91639	3.22033	0	238	Exon (ENST00000526605/ENSG00000254416, exon 3 of 3)	110429948	110464884	34937	+	ENSG00000137714	ENST00000260270	-23014	FDX1	ferredoxin 1 [Source:HGNC Symbol;Acc:HGNC:3638]
15	71031430	71031801	372	LoVo_peak_537	24	2.39086	2.41987	0	130	Intron (ENST00000544974/ENSG00000137821, intron 15 of 16)	71048777	71050075	1299	+	ENSG00000137821	ENST00000561131	-16976	LRRC49	leucine rich repeat containing 49 [Source:HGNC Symbol;Acc:HGNC:25965]
15	40764035	40764332	298	LoVo_peak_521	24	2.41501	2.45723	0	131	Promoter (<=1kb)	40764068	40767708	3641	+	ENSG00000137880	ENST00000260447	0	GCHFR	GTP cyclohydrolase I feedback regulator [Source:HGNC Symbol;Acc:HGNC:4194]
1	93608323	93608659	337	LoVo_peak_73	32	2.69418	3.24235	0	195	Intron (ENST00000260502/ENSG00000137936, intron 3 of 11)	93561786	93614097	52312	-	ENSG00000137936	ENST00000370247	5438	BCAR3	BCAR3 adaptor protein, NSP family member [Source:HGNC Symbol;Acc:HGNC:973]
1	93698473	93698810	338	LoVo_peak_74	30	2.48358	3.03847	0	138	Intron (ENST00000370244/ENSG00000137936, intron 3 of 13)	93561741	93681837	120097	-	ENSG00000137936	ENST00000260502	-16636	BCAR3	BCAR3 adaptor protein, NSP family member [Source:HGNC Symbol;Acc:HGNC:973]
1	93747770	93748259	490	LoVo_peak_75	30	2.79045	3.03081	0	252	Intron (ENST00000370244/ENSG00000137936, intron 2 of 13)	93752924	93775444	22521	-	ENSG00000137936	ENST00000433544	27185	BCAR3	BCAR3 adaptor protein, NSP family member [Source:HGNC Symbol;Acc:HGNC:973]
2	43967030	43967325	296	LoVo_peak_824	29	2.85845	2.94255	0	200	Intron (ENST00000260665/ENSG00000138095, intron 11 of 37)	43948158	43963804	15647	-	ENSG00000138095	ENST00000467058	-3226	LRPPRC	leucine rich pentatricopeptide repeat containing [Source:HGNC Symbol;Acc:HGNC:15714]
10	122296830	122297229	400	LoVo_peak_254	32	2.71305	3.27449	0	162	Intron (ENST00000260723/ENSG00000138152, intron 7 of 15)	122291081	122291690	610	+	ENSG00000138152	ENST00000507495	5749	BTBD16	BTB domain containing 16 [Source:HGNC Symbol;Acc:HGNC:26340]
10	122032345	122032645	301	LoVo_peak_253	28	2.54131	2.81564	0	241	Intron (ENST00000369005/ENSG00000138162, intron 2 of 22)	122021993	122083007	61015	+	ENSG00000138162	ENST00000491540	10352	TACC2	transforming acidic coiled-coil containing protein 2 [Source:HGNC Symbol;Acc:HGNC:11523]
10	72954776	72955092	317	LoVo_peak_218	24	2.51282	2.44744	0	136	Promoter (<=1kb)	72934762	72954806	20045	-	ENSG00000138308	ENST00000373032	0	PLA2G12B	phospholipase A2 group XIIB [Source:HGNC Symbol;Acc:HGNC:18555]
2	174786601	174786896	296	LoVo_peak_878	23	2.5936	2.39783	0	286	Promoter (1-2kb)	174783046	174787928	4883	-	ENSG00000138435	ENST00000416004	1032	CHRNA1	cholinergic receptor nicotinic alpha 1 subunit [Source:HGNC Symbol;Acc:HGNC:1955]
15	56505416	56505903	488	LoVo_peak_529	29	2.87065	2.9599	0	444	Distal Intergenic	56428724	56465137	36414	-	ENSG00000138587	ENST00000260453	-40279	MNS1	meiosis specific nuclear structural 1 [Source:HGNC Symbol;Acc:HGNC:29636]
4	101088225	101088564	340	LoVo_peak_1125	37	3.12201	3.74156	0	150	Intron (ENST00000512215/ENSG00000138814, intron 2 of 7)	101093868	101158319	64452	-	ENSG00000138814	ENST00000510292	69755	PPP3CA	protein phosphatase 3 catalytic subunit alpha [Source:HGNC Symbol;Acc:HGNC:9314]
12	38749803	38750098	296	LoVo_peak_378	43	3.50497	4.33257	0	215	Intron (ENST00000331366/ENSG00000139117, intron 10 of 19)	38726359	38767717	41359	-	ENSG00000139117	ENST00000551855	17619	CPNE8	copine 8 [Source:HGNC Symbol;Acc:HGNC:23498]
12	7213934	7214289	356	LoVo_peak_359	47	3.05448	4.70046	0.10364	167	Intron (ENST00000455147/ENSG00000139197, intron 17 of 17)	7210130	7218574	8445	+	ENSG00000139197	ENST00000541850	3804	PEX5	peroxisomal biogenesis factor 5 [Source:HGNC Symbol;Acc:HGNC:9719]
12	100642172	100642467	296	LoVo_peak_408	39	3.39723	3.93282	0	138	Distal Intergenic	100623715	100628286	4572	+	ENSG00000139354	ENST00000552854	18457	GAS2L3	growth arrest specific 2 like 3 [Source:HGNC Symbol;Acc:HGNC:27475]
12	125420164	125420459	296	LoVo_peak_426	30	2.65528	3.00056	0	119	Intron (ENST00000682704/ENSG00000139364, intron 3 of 8)	125349452	125588411	238960	+	ENSG00000139364	ENST00000534945	70712	TMEM132B	transmembrane protein 132B [Source:HGNC Symbol;Acc:HGNC:29397]
12	50142411	50142728	318	LoVo_peak_386	41	3.08965	4.12068	0	205	Promoter (<=1kb)	50134573	50142093	7521	-	ENSG00000139624	ENST00000550547	-318	CERS5	ceramide synthase 5 [Source:HGNC Symbol;Acc:HGNC:23749]
12	50171370	50171665	296	LoVo_peak_387	65	3.89323	6.59697	1.30291	174	Distal Intergenic	50129306	50167533	38228	-	ENSG00000139624	ENST00000422340	-3837	CERS5	ceramide synthase 5 [Source:HGNC Symbol;Acc:HGNC:23749]
16	31356975	31357345	371	LoVo_peak_579	35	2.8666	3.53412	0	176	Promoter (1-2kb)	31355222	31382943	27722	+	ENSG00000140678	ENST00000562522	1753	ITGAX	integrin subunit alpha X [Source:HGNC Symbol;Acc:HGNC:6152]
16	74419648	74420022	375	LoVo_peak_609	52	3.02114	5.2663	0.42377	98	Promoter (1-2kb)	74408631	74421392	12762	-	ENSG00000140839	ENST00000339953	1370	CLEC18B	C-type lectin domain family 18 member B [Source:HGNC Symbol;Acc:HGNC:33849]
16	89881917	89882228	312	LoVo_peak_631	23	2.328	2.3224	0	135	Promoter (1-2kb)	89883394	89886130	2737	+	ENSG00000141002	ENST00000565404	-1166	TCF25	transcription factor 25 [Source:HGNC Symbol;Acc:HGNC:29181]
17	33014736	33015035	300	LoVo_peak_653	35	3.14338	3.55866	0	208	Intron (ENST00000225823/ENSG00000108684, intron 9 of 9)	32992851	32997877	5027	+	ENSG00000141316	ENST00000394637	21885	SPACA3	sperm acrosome associated 3 [Source:HGNC Symbol;Acc:HGNC:16260]
18	21600144	21600600	457	LoVo_peak_711	36	3.20576	3.65097	0	151	Promoter (<=1kb)	21529284	21600704	71421	-	ENSG00000141446	ENST00000269214	104	ESCO1	establishment of sister chromatid cohesion N-acetyltransferase 1 [Source:HGNC Symbol;Acc:HGNC:24645]
18	24294249	24294544	296	LoVo_peak_713	40	3.32666	4.05906	0	147	Intron (ENST00000319481/ENSG00000141447, intron 14 of 27)	24163134	24311516	148383	-	ENSG00000141447	ENST00000357041	16972	OSBPL1A	oxysterol binding protein like 1A [Source:HGNC Symbol;Acc:HGNC:16398]
17	76145961	76146341	381	LoVo_peak_692	34	2.69299	3.41961	0	202	Promoter (1-2kb)	76142633	76144734	2102	-	ENSG00000141576	ENST00000589912	-1227	RNF157	ring finger protein 157 [Source:HGNC Symbol;Acc:HGNC:29402]
17	76241275	76241570	296	LoVo_peak_693	26	2.5686	2.6935	0	140	Promoter (<=1kb)	76142474	76240493	98020	-	ENSG00000141576	ENST00000269391	-782	RNF157	ring finger protein 157 [Source:HGNC Symbol;Acc:HGNC:29402]
17	39735204	39735687	484	LoVo_peak_660	35	2.99059	3.53544	0	284	Promoter (2-3kb)	39737927	39742922	4996	+	ENSG00000141738	ENST00000577695	-2240	GRB7	growth factor receptor bound protein 7 [Source:HGNC Symbol;Acc:HGNC:4567]
19	6796077	6796504	428	LoVo_peak_748	46	3.14607	4.66145	0.09393	209	Intron (ENST00000602142/ENSG00000141968, intron 1 of 26)	6784118	6857366	73249	+	ENSG00000141968	ENST00000599806	11959	VAV1	vav guanine nucleotide exchange factor 1 [Source:HGNC Symbol;Acc:HGNC:12657]
19	4738738	4739033	296	LoVo_peak_740	29	2.62873	2.95763	0	88	Distal Intergenic	4714106	4724673	10568	-	ENSG00000142002	ENST00000598041	-14065	DPP9	dipeptidyl peptidase 9 [Source:HGNC Symbol;Acc:HGNC:18648]
19	50041740	50042099	360	LoVo_peak_803	37	3.12201	3.74156	0	147	Promoter (<=1kb)	50041092	50042784	1693	+	ENSG00000142528	ENST00000598802	648	ZNF473	zinc finger protein 473 [Source:HGNC Symbol;Acc:HGNC:23239]
1	8359564	8359876	313	LoVo_peak_18	26	2.35083	2.64804	0	141	Promoter (2-3kb)	8355521	8362844	7324	-	ENSG00000142599	ENST00000505225	2968	RERE	arginine-glutamic acid dipeptide repeats [Source:HGNC Symbol;Acc:HGNC:9965]
1	3257612	3258001	390	LoVo_peak_8	51	3.68703	5.13028	0.31629	212	Intron (ENST00000511072/ENSG00000142611, intron 3 of 15)	3244132	3386918	142787	+	ENSG00000142611	ENST00000463591	13480	PRDM16	PR/SET domain 16 [Source:HGNC Symbol;Acc:HGNC:14000]
1	15349409	15349704	296	LoVo_peak_24	24	2.39086	2.41987	0	145	Intron (ENST00000683790/ENSG00000142621, intron 19 of 33)	15345460	15360623	15164	+	ENSG00000142621	ENST00000532408	3949	FHAD1	forkhead associated phosphopeptide binding domain 1 [Source:HGNC Symbol;Acc:HGNC:29408]
1	35456578	35456873	296	LoVo_peak_45	29	2.87065	2.9599	0	135	Promoter (1-2kb)	35434105	35454707	20603	-	ENSG00000142687	ENST00000373266	-1871	KIAA0319L	KIAA0319 like [Source:HGNC Symbol;Acc:HGNC:30071]
1	84150089	84150384	296	LoVo_peak_69	35	2.8666	3.53412	0	96	Intron (ENST00000370689/ENSG00000142875, intron 1 of 9)	84144322	84196696	52375	+	ENSG00000142875	ENST00000470673	5767	PRKACB	protein kinase cAMP-activated catalytic subunit beta [Source:HGNC Symbol;Acc:HGNC:9381]
1	186113721	186114048	328	LoVo_peak_132	25	2.72123	2.57038	0	144	Exon (ENST00000271588/ENSG00000143341, exon 73 of 107)	186153826	186172118	18293	+	ENSG00000143341	ENST00000475585	-39778	HMCN1	hemicentin 1 [Source:HGNC Symbol;Acc:HGNC:19194]
1	186137407	186137747	341	LoVo_peak_133	29	2.87065	2.9599	0	147	Exon (ENST00000271588/ENSG00000143341, exon 88 of 107)	186153826	186172118	18293	+	ENSG00000143341	ENST00000475585	-16079	HMCN1	hemicentin 1 [Source:HGNC Symbol;Acc:HGNC:19194]
1	150949344	150949639	296	LoVo_peak_99	60	3.90854	6.05617	0.90425	148	Exon (ENST00000271640/ENSG00000143379, exon 12 of 22)	150961317	150964735	3419	+	ENSG00000143379	ENST00000497314	-11678	SETDB1	SET domain bifurcated histone lysine methyltransferase 1 [Source:HGNC Symbol;Acc:HGNC:10761]
2	91641182	91641504	323	LoVo_peak_839	39	3.39723	3.93282	0	153	Intron (ENST00000609777/ENSG00000143429, intron 2 of 2)	91636688	91655378	18691	-	ENSG00000143429	ENST00000608018	13874	LSP1P4	LSP1 pseudogene 4 [Source:HGNC Symbol;Acc:HGNC:53915]
1	150685550	150686039	490	LoVo_peak_98	29	2.62873	2.95763	0	48	Intron (ENST00000271732/ENSG00000143457, intron 2 of 4)	150694512	150697108	2597	-	ENSG00000143457	ENST00000479757	11069	GOLPH3L	golgi phosphoprotein 3 like [Source:HGNC Symbol;Acc:HGNC:24882]
1	210730975	210731370	396	LoVo_peak_142	23	2.5936	2.39783	0	119	Intron (ENST00000367007/ENSG00000143473, intron 10 of 11)	210678418	210683929	5512	-	ENSG00000143473	ENST00000640625	-47046	KCNH1	potassium voltage-gated channel subfamily H member 1 [Source:HGNC Symbol;Acc:HGNC:6250]
1	212119542	212119925	384	LoVo_peak_143	25	2.55699	2.51111	0	275	Distal Intergenic	212100646	212107400	6755	+	ENSG00000143476	ENST00000496442	18896	DTL	denticleless E3 ubiquitin protein ligase homolog [Source:HGNC Symbol;Acc:HGNC:30288]
1	155908161	155908589	429	LoVo_peak_105	48	3.37611	4.85178	0.18322	174	Promoter (2-3kb)	155910095	155910791	697	-	ENSG00000143622	ENST00000462687	2202	RIT1	Ras like without CAAX 1 [Source:HGNC Symbol;Acc:HGNC:10023]
1	230083638	230083933	296	LoVo_peak_161	39	3.12948	3.97071	0	169	Intron (ENST00000494106/ENSG00000143641, intron 1 of 6)	230067259	230092033	24775	+	ENSG00000143641	ENST00000488903	16379	GALNT2	polypeptide N-acetylgalactosaminyltransferase 2 [Source:HGNC Symbol;Acc:HGNC:4124]
1	224265416	224265711	296	LoVo_peak_150	33	3.02564	3.38365	0	256	Promoter (2-3kb)	224227334	224268133	40800	-	ENSG00000143748	ENST00000489194	2422	NVL	nuclear VCP like [Source:HGNC Symbol;Acc:HGNC:8070]
1	225986941	225987236	296	LoVo_peak_155	40	3.18087	4.05497	0	99	Intron (ENST00000272091/ENSG00000143751, intron 6 of 6)	225982702	225999343	16642	-	ENSG00000143751	ENST00000272091	12107	SDE2	SDE2 telomere maintenance homolog [Source:HGNC Symbol;Acc:HGNC:26643]
1	226401672	226401967	296	LoVo_peak_158	35	2.67388	3.5627	0	250	Exon (ENST00000366790/ENSG00000143799, exon 2 of 2)	226399195	226407982	8788	-	ENSG00000143799	ENST00000366790	6015	PARP1	poly(ADP-ribose) polymerase 1 [Source:HGNC Symbol;Acc:HGNC:270]
1	202645124	202645430	307	LoVo_peak_137	36	2.9395	3.65616	0	147	Promoter (1-2kb)	202590596	202643453	52858	-	ENSG00000143858	ENST00000367267	-1671	SYT2	synaptotagmin 2 [Source:HGNC Symbol;Acc:HGNC:11510]
2	44374428	44374922	495	LoVo_peak_825	25	2.72123	2.57038	0	94	Promoter (1-2kb)	44372748	44550790	178043	+	ENSG00000143919	ENST00000428993	1680	CAMKMT	calmodulin-lysine N-methyltransferase [Source:HGNC Symbol;Acc:HGNC:26276]
2	100135070	100135405	336	LoVo_peak_848	24	2.39086	2.41987	0	116	Intron (ENST00000672756/ENSG00000144218, intron 1 of 24)	99547256	100142575	595320	-	ENSG00000144218	ENST00000317233	7170	AFF3	AF4/FMR2 family member 3 [Source:HGNC Symbol;Acc:HGNC:6473]
2	138506334	138506663	330	LoVo_peak_866	49	3.73256	4.93977	0.21962	211	Intron (ENST00000280098/ENSG00000144228, intron 1 of 10)	138501932	138552582	50651	+	ENSG00000144228	ENST00000430968	4402	SPOPL	speckle type BTB/POZ protein like [Source:HGNC Symbol;Acc:HGNC:27934]
2	136821399	136821694	296	LoVo_peak_865	46	3.73523	4.68212	0.09393	244	Intron (ENST00000472720/ENSG00000144229, intron 1 of 3)	136765545	137677718	912174	+	ENSG00000144229	ENST00000409968	55854	THSD7B	thrombospondin type 1 domain containing 7B [Source:HGNC Symbol;Acc:HGNC:29348]
2	174408252	174408547	296	LoVo_peak_877	46	3.73523	4.68212	0.09393	156	Promoter (1-2kb)	174410037	174428859	18823	+	ENSG00000144306	ENST00000548921	-1490	SCRN3	secernin 3 [Source:HGNC Symbol;Acc:HGNC:30382]
2	213855995	213856298	304	LoVo_peak_900	23	2.55348	2.34354	0	147	Intron (ENST00000406979/ENSG00000144451, intron 12 of 17)	213923863	214410233	486371	+	ENSG00000144451	ENST00000480494	-67565	SPAG16	sperm associated antigen 16 [Source:HGNC Symbol;Acc:HGNC:23225]
3	10064401	10064849	449	LoVo_peak_1017	38	3.07972	3.8888	0	292	Promoter (<=1kb)	10064693	10072964	8272	+	ENSG00000144554	ENST00000480909	0	FANCD2	FA complementation group D2 [Source:HGNC Symbol;Acc:HGNC:3585]
3	31646952	31647247	296	LoVo_peak_1024	33	2.99756	3.34177	0	119	Distal Intergenic	31662074	31664619	2546	-	ENSG00000144645	ENST00000469557	17372	OSBPL10	oxysterol binding protein like 10 [Source:HGNC Symbol;Acc:HGNC:16395]
3	42984233	42984707	475	LoVo_peak_1036	23	2.44936	2.35575	0	102	Intron (ENST00000451200/ENSG00000273291, intron 5 of 5)	42979327	43054274	74948	+	ENSG00000144649	ENST00000492161	4906	GASK1A	golgi associated kinase 1A [Source:HGNC Symbol;Acc:HGNC:24485]
3	66156046	66156341	296	LoVo_peak_1052	24	2.64664	2.46958	0	145	Intron (ENST00000676754/ENSG00000144741, intron 1 of 10)	66133610	66378082	244473	+	ENSG00000144741	ENST00000676754	22436	SLC25A26	solute carrier family 25 member 26 [Source:HGNC Symbol;Acc:HGNC:20661]
8	12455365	12455671	307	LoVo_peak_1465	41	2.86418	4.11731	0	143	Intron (ENST00000529817/ENSG00000255549, intron 2 of 2)	12427734	12436343	8610	-	ENSG00000145002	ENST00000532480	-19022	FAM86B2	family with sequence similarity 86 member B2 [Source:HGNC Symbol;Acc:HGNC:32222]
3	197697680	197698126	447	LoVo_peak_1090	23	2.44936	2.35575	0	157	Promoter (2-3kb)	197694417	197700769	6353	-	ENSG00000145016	ENST00000447048	2643	RUBCN	rubicon autophagy regulator [Source:HGNC Symbol;Acc:HGNC:28991]
3	51269812	51270172	361	LoVo_peak_1045	43	3.50497	4.33257	0	204	Intron (ENST00000266037/ENSG00000088538, intron 23 of 52)	51385291	51389397	4107	+	ENSG00000145050	ENST00000528157	-115119	MANF	mesencephalic astrocyte derived neurotrophic factor [Source:HGNC Symbol;Acc:HGNC:15461]
4	102873706	102874001	296	LoVo_peak_1127	39	3.12948	3.97071	0	228	Intron (ENST00000646632/ENSG00000145354, intron 1 of 3)	102869336	102887756	18421	+	ENSG00000145354	ENST00000503643	4370	CISD2	CDGSH iron sulfur domain 2 [Source:HGNC Symbol;Acc:HGNC:24212]
5	1807497	1807995	499	LoVo_peak_1166	32	2.69418	3.24235	0	119	Intron (ENST00000274137/ENSG00000145494, intron 2 of 3)	1801421	1802279	859	+	ENSG00000145494	ENST00000510329	6076	NDUFS6	NADH:ubiquinone oxidoreductase subunit S6 [Source:HGNC Symbol;Acc:HGNC:7713]
5	19730890	19731351	462	LoVo_peak_1180	29	2.88681	2.98289	0	145	Intron (ENST00000382275/ENSG00000145526, intron 4 of 12)	19721391	19804028	82638	-	ENSG00000145526	ENST00000508350	72677	CDH18	cadherin 18 [Source:HGNC Symbol;Acc:HGNC:1757]
5	6665022	6665317	296	LoVo_peak_1173	23	2.3449	2.34864	0	169	Intron (ENST00000510531/ENSG00000145545, intron 5 of 5)	6633456	6653527	20072	+	ENSG00000145545	ENST00000504286	31566	SRD5A1	steroid 5 alpha-reductase 1 [Source:HGNC Symbol;Acc:HGNC:11284]
5	76701628	76701999	372	LoVo_peak_1217	35	3.1131	3.51374	0	200	Promoter (<=1kb)	76701707	76707624	5918	+	ENSG00000145703	ENST00000508410	0	IQGAP2	IQ motif containing GTPase activating protein 2 [Source:HGNC Symbol;Acc:HGNC:6111]
5	135582390	135582685	296	LoVo_peak_1251	24	2.39086	2.41987	0	87	Intron (ENST00000509372/ENSG00000250167, intron 1 of 3)	135570683	135579279	8597	-	ENSG00000145824	ENST00000337225	-3111	CXCL14	C-X-C motif chemokine ligand 14 [Source:HGNC Symbol;Acc:HGNC:10640]
5	161238775	161239229	455	LoVo_peak_1282	32	3.05923	3.22735	0	328	Distal Intergenic	161294139	161404934	110796	-	ENSG00000145864	ENST00000675746	165705	GABRB2	gamma-aminobutyric acid type A receptor subunit beta2 [Source:HGNC Symbol;Acc:HGNC:4082]
5	161275040	161275335	296	LoVo_peak_1283	46	3.73523	4.68212	0.09393	199	Distal Intergenic	161294139	161404934	110796	-	ENSG00000145864	ENST00000675746	129599	GABRB2	gamma-aminobutyric acid type A receptor subunit beta2 [Source:HGNC Symbol;Acc:HGNC:4082]
5	178123556	178123914	359	LoVo_peak_1296	23	2.2514	2.33802	0	106	3' UTR	178130996	178150565	19570	+	ENSG00000145916	ENST00000515098	-7082	RMND5B	required for meiotic nuclear division 5 homolog B [Source:HGNC Symbol;Acc:HGNC:26181]
5	168174549	168175055	507	LoVo_peak_1285	32	2.82416	3.27162	0	108	Intron (ENST00000518659/ENSG00000145934, intron 13 of 28)	168162694	168190874	28181	+	ENSG00000145934	ENST00000521126	11855	TENM2	teneurin transmembrane protein 2 [Source:HGNC Symbol;Acc:HGNC:29943]
5	141236452	141236915	464	LoVo_peak_1264	42	3.42283	4.20689	0	382	Promoter (1-2kb)	141234551	141236918	2368	+	ENSG00000146001	ENST00000524813	1901	PCDHB18P	protocadherin beta 18 pseudogene [Source:HGNC Symbol;Acc:HGNC:14548]
5	176520257	176520636	380	LoVo_peak_1295	24	2.39086	2.41987	0	327	Distal Intergenic	176529078	176529808	731	-	ENSG00000146083	ENST00000515051	9172	RNF44	ring finger protein 44 [Source:HGNC Symbol;Acc:HGNC:19180]
6	30685529	30685824	296	LoVo_peak_1315	34	2.72801	3.4826	0	160	Promoter (<=1kb)	30676389	30684744	8356	-	ENSG00000146112	ENST00000615892	-785	PPP1R18	protein phosphatase 1 regulatory subunit 18 [Source:HGNC Symbol;Acc:HGNC:29413]
2	241195901	241196369	469	LoVo_peak_919	23	2.36204	2.37523	0	86	Promoter (2-3kb)	241199097	241200178	1082	+	ENSG00000146205	ENST00000475532	-2728	ANO7	anoctamin 7 [Source:HGNC Symbol;Acc:HGNC:31677]
6	99311299	99311594	296	LoVo_peak_1342	31	3.03751	3.19662	0	101	Intron (ENST00000389677/ENSG00000146267, intron 4 of 5)	99280735	99284212	3478	-	ENSG00000146267	ENST00000461803	-27087	FAXC	failed axon connections homolog, metaxin like GST domain containing [Source:HGNC Symbol;Acc:HGNC:20742]
6	107802823	107803222	400	LoVo_peak_1347	31	2.8903	3.18118	0	225	Intron (ENST00000369020/ENSG00000146285, intron 1 of 7)	107740065	107824286	84222	-	ENSG00000146285	ENST00000426221	21064	SCML4	Scm polycomb group protein like 4 [Source:HGNC Symbol;Acc:HGNC:21397]
6	143213442	143213737	296	LoVo_peak_1365	54	4.04431	5.42661	0.49643	134	Intron (ENST00000367601/ENSG00000146416, intron 4 of 5)	143164944	143187814	22871	+	ENSG00000146416	ENST00000470265	48498	AIG1	androgen induced 1 [Source:HGNC Symbol;Acc:HGNC:21607]
6	160353665	160354047	383	LoVo_peak_1372	23	2.55348	2.34354	0	103	Intron (ENST00000275300/ENSG00000146477, intron 1 of 10)	160348378	160452577	104200	+	ENSG00000146477	ENST00000275300	5287	SLC22A3	solute carrier family 22 member 3 [Source:HGNC Symbol;Acc:HGNC:10967]
7	55205302	55205714	413	LoVo_peak_1410	38	3.20655	3.87322	0	236	3' UTR	55192811	55200802	7992	+	ENSG00000146648	ENST00000485503	12491	EGFR	epidermal growth factor receptor [Source:HGNC Symbol;Acc:HGNC:3236]
7	56020614	56020909	296	LoVo_peak_1411	36	3.20576	3.65097	0	245	Intron (ENST00000437355/ENSG00000146733, intron 2 of 6)	56015031	56034156	19126	-	ENSG00000146733	ENST00000421626	13247	PSPH	phosphoserine phosphatase [Source:HGNC Symbol;Acc:HGNC:9577]
7	158651881	158652435	555	LoVo_peak_1455	27	2.33349	2.76058	0	289	3' UTR	158658338	158665232	6895	-	ENSG00000146918	ENST00000475918	12797	NCAPG2	non-SMC condensin II complex subunit G2 [Source:HGNC Symbol;Acc:HGNC:21904]
X	71269718	71270041	324	LoVo_peak_1643	46	3.73523	4.68212	0.09393	271	Intron (ENST00000677446/ENSG00000147140, intron 1 of 12)	71266029	71301160	35132	+	ENSG00000147140	ENST00000677274	3689	NONO	non-POU domain containing octamer binding [Source:HGNC Symbol;Acc:HGNC:7871]
8	65985605	65985945	341	LoVo_peak_1497	39	3.23576	3.91853	0	157	Distal Intergenic	66021553	66101245	79693	+	ENSG00000147570	ENST00000276570	-35608	DNAJC5B	DnaJ heat shock protein family (Hsp40) member C5 beta [Source:HGNC Symbol;Acc:HGNC:24138]
8	138333160	138333553	394	LoVo_peak_1532	29	2.87065	2.9599	0	252	Intron (ENST00000395297/ENSG00000147724, intron 2 of 19)	138250924	138425515	174592	-	ENSG00000147724	ENST00000160713	91962	FAM135B	family with sequence similarity 135 member B [Source:HGNC Symbol;Acc:HGNC:28029]
8	138478430	138478725	296	LoVo_peak_1533	32	3.05923	3.22735	0	110	Promoter (<=1kb)	138436858	138477456	40599	-	ENSG00000147724	ENST00000520283	-974	FAM135B	family with sequence similarity 135 member B [Source:HGNC Symbol;Acc:HGNC:28029]
9	130254991	130255286	296	LoVo_peak_1604	31	2.8395	3.10478	0	226	Distal Intergenic	130265760	130434123	168364	+	ENSG00000148357	ENST00000683500	-10474	HMCN2	hemicentin 2 [Source:HGNC Symbol;Acc:HGNC:21293]
9	136014472	136014768	297	LoVo_peak_1610	39	2.89933	3.98675	0	228	Intron (ENST00000371753/ENSG00000148411, intron 2 of 4)	136016291	136019480	3190	-	ENSG00000148411	ENST00000467669	4712	NACC2	NACC family member 2 [Source:HGNC Symbol;Acc:HGNC:23846]
10	11626234	11626629	396	LoVo_peak_184	32	3.05923	3.22735	0	273	Distal Intergenic	11453946	11611754	157809	-	ENSG00000148429	ENST00000609104	-14480	USP6NL	USP6 N-terminal like [Source:HGNC Symbol;Acc:HGNC:16858]
10	103380062	103380357	296	LoVo_peak_233	28	2.55962	2.84546	0	200	Intron (ENST00000369839/ENSG00000148835, intron 5 of 10)	103367976	103389065	21090	+	ENSG00000148835	ENST00000369839	12086	TAF5	TATA-box binding protein associated factor 5 [Source:HGNC Symbol;Acc:HGNC:11539]
10	102140786	102141261	476	LoVo_peak_231	46	3.12574	4.62278	0.09393	253	Promoter (<=1kb)	102141492	102150180	8689	+	ENSG00000148840	ENST00000370012	-231	PPRC1	PPARG related coactivator 1 [Source:HGNC Symbol;Acc:HGNC:30025]
10	103444133	103444435	303	LoVo_peak_234	23	2.17893	2.34404	0	93	Promoter (<=1kb)	103444313	103445724	1412	+	ENSG00000148843	ENST00000478543	0	PDCD11	programmed cell death 11 [Source:HGNC Symbol;Acc:HGNC:13408]
11	46328006	46328415	410	LoVo_peak_293	44	3.25758	4.40972	0.00607	231	Distal Intergenic	46332905	46380554	47650	+	ENSG00000149091	ENST00000343674	-4490	DGKZ	diacylglycerol kinase zeta [Source:HGNC Symbol;Acc:HGNC:2857]
11	95087838	95088133	296	LoVo_peak_327	24	2.39086	2.41987	0	115	Promoter (1-2kb)	95089846	95132645	42800	+	ENSG00000149218	ENST00000278505	-1713	ENDOD1	endonuclease domain containing 1 [Source:HGNC Symbol;Acc:HGNC:29129]
1	2428363	2428662	300	LoVo_peak_6	33	2.75159	3.33998	0	107	Promoter (2-3kb)	2425980	2479804	53825	+	ENSG00000149527	ENST00000609981	2383	PLCH2	phospholipase C eta 2 [Source:HGNC Symbol;Acc:HGNC:29037]
20	44191931	44192226	296	LoVo_peak_954	41	3.35811	4.10749	0	169	Distal Intergenic	44106590	44187188	80599	-	ENSG00000149596	ENST00000372980	-4743	JPH2	junctophilin 2 [Source:HGNC Symbol;Acc:HGNC:14202]
11	65321213	65321508	296	LoVo_peak_311	26	2.36518	2.67324	0	137	3' UTR	65317042	65321621	4580	+	ENSG00000149798	ENST00000533419	4171	CDC42EP2	CDC42 effector protein 2 [Source:HGNC Symbol;Acc:HGNC:16263]
10	28204762	28205086	325	LoVo_peak_194	35	3.1131	3.51374	0	107	Promoter (1-2kb)	28125010	28203232	78223	-	ENSG00000150054	ENST00000474731	-1530	MPP7	membrane palmitoylated protein 7 [Source:HGNC Symbol;Acc:HGNC:26542]
10	111035898	111036193	296	LoVo_peak_240	34	3.05424	3.42626	0	17	Distal Intergenic	111077029	111080907	3879	+	ENSG00000150594	ENST00000280155	-40836	ADRA2A	adrenoceptor alpha 2A [Source:HGNC Symbol;Acc:HGNC:281]
5	32323581	32323876	296	LoVo_peak_1193	29	2.41406	2.91023	0	88	Distal Intergenic	32268701	32312987	44287	-	ENSG00000150712	ENST00000505419	-10594	MTMR12	myotubularin related protein 12 [Source:HGNC Symbol;Acc:HGNC:18191]
11	111228660	111229427	768	LoVo_peak_335	36	3.18781	3.62443	0	99	Distal Intergenic	111245725	111286401	40677	+	ENSG00000150750	ENST00000280325	-16298	C11orf53	chromosome 11 open reading frame 53 [Source:HGNC Symbol;Acc:HGNC:30527]
10	127352910	127353499	590	LoVo_peak_257a	35	2.8666	3.53412	0	180	Intron (ENST00000280333/ENSG00000150760, intron 31 of 51)	127248068	127272196	24129	+	ENSG00000150760	ENST00000464466	104842	DOCK1	dedicator of cytokinesis 1 [Source:HGNC Symbol;Acc:HGNC:2987]
10	127352910	127353499	590	LoVo_peak_257b	39	3.12948	3.97071	0	491	Intron (ENST00000280333/ENSG00000150760, intron 31 of 51)	127248068	127272196	24129	+	ENSG00000150760	ENST00000464466	104842	DOCK1	dedicator of cytokinesis 1 [Source:HGNC Symbol;Acc:HGNC:2987]
10	127367120	127367483	364	LoVo_peak_258	38	3.20655	3.87322	0	138	Intron (ENST00000280333/ENSG00000150760, intron 33 of 51)	127248068	127272196	24129	+	ENSG00000150760	ENST00000464466	119052	DOCK1	dedicator of cytokinesis 1 [Source:HGNC Symbol;Acc:HGNC:2987]
10	22552880	22553400	521	LoVo_peak_191	28	2.80336	2.86409	0	129	Intron (ENST00000376573/ENSG00000150867, intron 6 of 9)	22536893	22539635	2743	-	ENSG00000150867	ENST00000474335	-13245	PIP4K2A	phosphatidylinositol-5-phosphate 4-kinase type 2 alpha [Source:HGNC Symbol;Acc:HGNC:8997]
13	40573010	40573305	296	LoVo_peak_449	35	3.14338	3.55866	0	272	Intron (ENST00000636651/ENSG00000288542, intron 1 of 3)	40560759	40562764	2006	-	ENSG00000150907	ENST00000473775	-10246	FOXO1	forkhead box O1 [Source:HGNC Symbol;Acc:HGNC:3819]
12	1812030	1812325	296	LoVo_peak_352	42	2.83831	4.26012	0	218	Promoter (<=1kb)	1800228	1811798	11571	-	ENSG00000151062	ENST00000542340	-232	CACNA2D4	calcium voltage-gated channel auxiliary subunit alpha2delta 4 [Source:HGNC Symbol;Acc:HGNC:20202]
12	2499112	2499434	323	LoVo_peak_353	46	3.14607	4.66145	0.09393	142	Intron (ENST00000682544/ENSG00000151067, intron 7 of 49)	2504436	2566582	62147	+	ENSG00000151067	ENST00000491104	-5002	CACNA1C	calcium voltage-gated channel subunit alpha1 C [Source:HGNC Symbol;Acc:HGNC:1390]
12	2545935	2546230	296	LoVo_peak_354	46	3.41677	4.67978	0.09393	152	Intron (ENST00000682544/ENSG00000151067, intron 9 of 49)	2566422	2597081	30660	+	ENSG00000151067	ENST00000465278	-20192	CACNA1C	calcium voltage-gated channel subunit alpha1 C [Source:HGNC Symbol;Acc:HGNC:1390]
3	24319828	24320207	380	LoVo_peak_1022	37	3.12201	3.74156	0	141	Intron (ENST00000396671/ENSG00000151090, intron 2 of 9)	24228960	24348902	119943	-	ENSG00000151090	ENST00000646300	28695	THRB	thyroid hormone receptor beta [Source:HGNC Symbol;Acc:HGNC:11799]
12	109503891	109504288	398	LoVo_peak_414	36	3.09481	3.69905	0	156	Promoter (2-3kb)	109501425	109511315	9891	+	ENSG00000151148	ENST00000535900	2466	UBE3B	ubiquitin protein ligase E3B [Source:HGNC Symbol;Acc:HGNC:13478]
14	32323865	32324160	296	LoVo_peak_477	39	3.39723	3.93282	0	167	Distal Intergenic	32329298	32837684	508387	+	ENSG00000151320	ENST00000280979	-5138	AKAP6	A-kinase anchoring protein 6 [Source:HGNC Symbol;Acc:HGNC:376]
14	32460352	32460647	296	LoVo_peak_478	46	3.73523	4.68212	0.09393	143	Intron (ENST00000280979/ENSG00000151320, intron 2 of 13)	32473757	32546449	72693	+	ENSG00000151320	ENST00000553547	-13110	AKAP6	A-kinase anchoring protein 6 [Source:HGNC Symbol;Acc:HGNC:376]
10	12048766	12049061	296	LoVo_peak_185	29	2.74307	2.95915	0	112	Distal Intergenic	12035059	12043170	8112	-	ENSG00000151461	ENST00000460569	-5596	UPF2	UPF2 regulator of nonsense mediated mRNA decay [Source:HGNC Symbol;Acc:HGNC:17854]
11	134260975	134261270	296	LoVo_peak_349	45	3.49671	4.56562	0.09393	111	Promoter (<=1kb)	134262185	134264061	1877	+	ENSG00000151498	ENST00000524502	-915	ACAD8	acyl-CoA dehydrogenase family member 8 [Source:HGNC Symbol;Acc:HGNC:87]
12	100715770	100716286	517	LoVo_peak_409	46	3.73523	4.68212	0.09393	249	Promoter (1-2kb)	100717526	101020124	302599	+	ENSG00000151572	ENST00000549155	-1240	ANO4	anoctamin 4 [Source:HGNC Symbol;Acc:HGNC:23837]
4	145856248	145856543	296	LoVo_peak_1140	47	3.59404	4.7207	0.11663	100	Intron (ENST00000655597/ENSG00000151612, intron 4 of 13)	145760765	145862006	101242	-	ENSG00000151612	ENST00000671990	5463	ZNF827	zinc finger protein 827 [Source:HGNC Symbol;Acc:HGNC:27193]
12	32364804	32365158	355	LoVo_peak_375	42	3.31706	4.27662	0	200	Promoter (2-3kb)	32367534	32368062	529	+	ENSG00000151746	ENST00000614004	-2376	BICD1	BICD cargo adaptor 1 [Source:HGNC Symbol;Acc:HGNC:1049]
10	116139615	116140003	389	LoVo_peak_244	36	3.18781	3.62443	0	109	Intron (ENST00000369236/ENSG00000151892, intron 3 of 8)	116064211	116255795	191585	-	ENSG00000151892	ENST00000682724	115792	GFRA1	GDNF family receptor alpha 1 [Source:HGNC Symbol;Acc:HGNC:4243]
10	118783852	118784212	361	LoVo_peak_247	36	2.91737	3.61918	0	180	Downstream (<1kb)	118684556	118755249	70694	-	ENSG00000151893	ENST00000493518	-28603	CACUL1	CDK2 associated cullin domain 1 [Source:HGNC Symbol;Acc:HGNC:23727]
6	56679338	56679633	296	LoVo_peak_1326	39	3.39723	3.93282	0	167	Intron (ENST00000421834/ENSG00000151914, intron 5 of 93)	56572127	56693303	121177	-	ENSG00000151914	ENST00000652573	13670	DST	dystonin [Source:HGNC Symbol;Acc:HGNC:1090]
12	128861668	128862044	377	LoVo_peak_430	32	3.05923	3.22735	0	110	Promoter (2-3kb)	128864136	128983739	119604	+	ENSG00000151948	ENST00000537468	-2092	GLT1D1	glycosyltransferase 1 domain containing 1 [Source:HGNC Symbol;Acc:HGNC:26483]
12	129081048	129081343	296	LoVo_peak_432	32	3.05923	3.22735	0	86	Intron (ENST00000389441/ENSG00000151952, intron 2 of 3)	129071725	129086000	14276	-	ENSG00000151952	ENST00000389441	4657	TMEM132D	transmembrane protein 132D [Source:HGNC Symbol;Acc:HGNC:29411]
3	159923180	159923507	328	LoVo_peak_1074	41	3.35811	4.10749	0	93	Intron (ENST00000666425/ENSG00000244040, intron 6 of 6)	159888792	159892157	3366	+	ENSG00000151967	ENST00000475932	34388	SCHIP1	schwannomin interacting protein 1 [Source:HGNC Symbol;Acc:HGNC:15678]
2	223837849	223838310	462	LoVo_peak_903	32	2.91639	3.22033	0	263	Promoter (<=1kb)	223765268	223838027	72760	-	ENSG00000152056	ENST00000444408	0	AP1S3	adaptor related protein complex 1 subunit sigma 3 [Source:HGNC Symbol;Acc:HGNC:18971]
1	174600571	174600973	403	LoVo_peak_122	32	3.05923	3.22735	0	118	Intron (ENST00000251507/ENSG00000152061, intron 13 of 20)	174637378	174705750	68373	+	ENSG00000152061	ENST00000474375	-36405	RABGAP1L	RAB GTPase activating protein 1 like [Source:HGNC Symbol;Acc:HGNC:24663]
1	174710816	174711112	297	LoVo_peak_123	59	4.04056	5.99576	0.85995	187	Intron (ENST00000251507/ENSG00000152061, intron 17 of 20)	174701022	174990513	289492	+	ENSG00000152061	ENST00000347255	9794	RABGAP1L	RAB GTPase activating protein 1 like [Source:HGNC Symbol;Acc:HGNC:24663]
5	82126704	82126999	296	LoVo_peak_1223	46	3.73523	4.68212	0.09393	182	Intron (ENST00000282185/ENSG00000152348, intron 3 of 7)	82111392	82276297	164906	+	ENSG00000152348	ENST00000508814	15312	ATG10	autophagy related 10 [Source:HGNC Symbol;Acc:HGNC:20315]
5	115167103	115167398	296	LoVo_peak_1237	28	2.67494	2.85574	0	107	Promoter (2-3kb)	115147068	115169730	22663	-	ENSG00000152503	ENST00000515104	2332	TRIM36	tripartite motif containing 36 [Source:HGNC Symbol;Acc:HGNC:16280]
5	55807582	55808080	499	LoVo_peak_1208	36	3.20576	3.65097	0	280	Intron (ENST00000514278/ENSG00000152670, intron 17 of 20)	55780057	55782329	2273	+	ENSG00000152670	ENST00000509312	27525	DDX4	DEAD-box helicase 4 [Source:HGNC Symbol;Acc:HGNC:18700]
4	6104497	6104792	296	LoVo_peak_1099	44	3.40452	4.41778	0.00607	229	Intron (ENST00000531445/ENSG00000181215, intron 3 of 33)	6026203	6070195	43993	-	ENSG00000152969	ENST00000637373	-34302	JAKMIP1	janus kinase and microtubule interacting protein 1 [Source:HGNC Symbol;Acc:HGNC:26460]
2	110770118	110770489	372	LoVo_peak_854	36	3.09481	3.69905	0	290	Intron (ENST00000676595/ENSG00000153093, intron 2 of 18)	110794069	110796181	2113	+	ENSG00000153093	ENST00000461340	-23580	ACOXL	acyl-CoA oxidase like [Source:HGNC Symbol;Acc:HGNC:25621]
6	47693934	47694258	325	LoVo_peak_1324	24	2.51282	2.44744	0	95	Intron (ENST00000467205/ENSG00000164393, intron 10 of 10)	47698553	47722021	23469	+	ENSG00000153294	ENST00000327753	-4295	ADGRF4	adhesion G protein-coupled receptor F4 [Source:HGNC Symbol;Acc:HGNC:19011]
13	112354365	112354801	437	LoVo_peak_467	27	2.61011	2.75695	0	86	Distal Intergenic	112376355	112399173	22819	+	ENSG00000153498	ENST00000414180	-21554	SPACA7	sperm acrosome associated 7 [Source:HGNC Symbol;Acc:HGNC:29575]
3	33289628	33289923	296	LoVo_peak_1025	65	4.35202	6.51235	1.22867	155	Promoter (<=1kb)	33289650	33373311	83662	+	ENSG00000153558	ENST00000493778	0	FBXL2	F-box and leucine rich repeat protein 2 [Source:HGNC Symbol;Acc:HGNC:13598]
1	86623038	86623333	296	LoVo_peak_70	36	3.18781	3.62443	0	193	Intron (ENST00000456587/ENSG00000236915, intron 3 of 3)	86634273	86651666	17394	+	ENSG00000153923	ENST00000284054	-10940	CLCA3P	chloride channel accessory 3, pseudogene [Source:HGNC Symbol;Acc:HGNC:2017]
17	56115141	56115643	503	LoVo_peak_669	25	2.72123	2.57038	0	120	Intron (ENST00000635860/ENSG00000153930, intron 4 of 12)	56110958	56228550	117593	+	ENSG00000153930	ENST00000575594	4183	ANKFN1	ankyrin repeat and fibronectin type III domain containing 1 [Source:HGNC Symbol;Acc:HGNC:26766]
18	24148065	24148384	320	LoVo_peak_712	33	3.02564	3.38365	0	103	Intron (ENST00000627314/ENSG00000154040, intron 1 of 2)	24152644	24155939	3296	+	ENSG00000154040	ENST00000631138	-4260	CABYR	calcium binding tyrosine phosphorylation regulated [Source:HGNC Symbol;Acc:HGNC:15569]
17	65925384	65925874	491	LoVo_peak_680	28	2.80336	2.86409	0	287	Promoter (1-2kb)	65913445	65927649	14205	-	ENSG00000154240	ENST00000578971	1775	CEP112	centrosomal protein 112 [Source:HGNC Symbol;Acc:HGNC:28514]
7	32432080	32432375	296	LoVo_peak_1403	41	3.26121	4.186	0	140	Distal Intergenic	32209489	32428131	218643	-	ENSG00000154678	ENST00000672256	-3949	PDE1C	phosphodiesterase 1C [Source:HGNC Symbol;Acc:HGNC:8776]
17	9682202	9682497	296	LoVo_peak_642	39	3.39723	3.93282	0	192	Intron (ENST00000570827/ENSG00000154914, intron 6 of 14)	9669706	9686863	17158	+	ENSG00000154914	ENST00000575346	12496	USP43	ubiquitin specific peptidase 43 [Source:HGNC Symbol;Acc:HGNC:20072]
3	135014149	135014486	338	LoVo_peak_1068	31	2.8395	3.10478	0	131	Intron (ENST00000398015/ENSG00000154928, intron 3 of 15)	135067532	135259370	191839	+	ENSG00000154928	ENST00000493838	-53046	EPHB1	EPH receptor B1 [Source:HGNC Symbol;Acc:HGNC:3392]
7	158275740	158276035	296	LoVo_peak_1454	41	2.86418	4.11731	0	176	Intron (ENST00000389413/ENSG00000155093, intron 3 of 21)	158110825	158205277	94453	-	ENSG00000155093	ENST00000404321	-70463	PTPRN2	protein tyrosine phosphatase receptor type N2 [Source:HGNC Symbol;Acc:HGNC:9677]
3	140695262	140695557	296	LoVo_peak_1070	46	3.73523	4.68212	0.09393	235	Intron (ENST00000286349/ENSG00000155890, intron 4 of 4)	140678064	140701150	23087	+	ENSG00000155890	ENST00000286349	17198	TRIM42	tripartite motif containing 42 [Source:HGNC Symbol;Acc:HGNC:19014]
8	133031337	133031632	296	LoVo_peak_1527	35	2.99059	3.53544	0	143	Intron (ENST00000220616/ENSG00000042832, intron 41 of 47)	133038260	133040341	2082	-	ENSG00000155926	ENST00000517549	8709	SLA	Src like adaptor [Source:HGNC Symbol;Acc:HGNC:10902]
19	5825402	5825737	336	LoVo_peak_743	64	4.10764	6.40456	1.16245	190	Intron (ENST00000303212/ENSG00000171119, intron 2 of 2)	5831378	5832567	1190	-	ENSG00000156413	ENST00000592563	6830	FUT6	fucosyltransferase 6 [Source:HGNC Symbol;Acc:HGNC:4017]
14	104005236	104005577	342	LoVo_peak_517	45	3.67039	4.58405	0.09393	176	Promoter (<=1kb)	104005156	104007180	2025	+	ENSG00000156414	ENST00000466378	80	TDRD9	tudor domain containing 9 [Source:HGNC Symbol;Acc:HGNC:20122]
15	59118272	59118796	525	LoVo_peak_531	27	2.69933	2.71546	0	102	Promoter (1-2kb)	59116767	59123790	7024	+	ENSG00000157456	ENST00000559301	1505	CCNB2	cyclin B2 [Source:HGNC Symbol;Acc:HGNC:1580]
11	44915685	44915980	296	LoVo_peak_292	24	2.39086	2.41987	0	107	Promoter (1-2kb)	44917582	44929280	11699	+	ENSG00000157570	ENST00000520245	-1602	TSPAN18	tetraspanin 18 [Source:HGNC Symbol;Acc:HGNC:20660]
9	113409336	113409631	296	LoVo_peak_1591	42	2.95398	4.2925	0	257	Promoter (<=1kb)	113410054	113421151	11098	+	ENSG00000157653	ENST00000490544	-423	C9orf43	chromosome 9 open reading frame 43 [Source:HGNC Symbol;Acc:HGNC:23570]
1	2224837	2225201	365	LoVo_peak_3	25	2.29328	2.54672	0	83	Distal Intergenic	2228319	2310213	81895	+	ENSG00000157933	ENST00000378536	-3118	SKI	SKI proto-oncogene [Source:HGNC Symbol;Acc:HGNC:10896]
1	2278717	2279082	366	LoVo_peak_4	29	2.74307	2.95915	0	281	Intron (ENST00000378536/ENSG00000157933, intron 1 of 6)	2303646	2304368	723	+	ENSG00000157933	ENST00000507179	-24564	SKI	SKI proto-oncogene [Source:HGNC Symbol;Acc:HGNC:10896]
2	235713901	235714248	348	LoVo_peak_912	24	2.41501	2.45723	0	173	Intron (ENST00000304032/ENSG00000157985, intron 2 of 17)	235709178	236131800	422623	+	ENSG00000157985	ENST00000428334	4723	AGAP1	ArfGAP with GTPase domain, ankyrin repeat and PH domain 1 [Source:HGNC Symbol;Acc:HGNC:16922]
1	20594894	20595189	296	LoVo_peak_29	50	3.65491	5.07723	0.29707	135	Intron (ENST00000461985/ENSG00000158825, intron 1 of 2)	20589097	20618903	29807	+	ENSG00000158825	ENST00000375071	5797	CDA	cytidine deaminase [Source:HGNC Symbol;Acc:HGNC:1712]
21	33557696	33557991	296	LoVo_peak_975	31	2.8903	3.18118	0	138	Promoter (2-3kb)	33555049	33567467	12419	+	ENSG00000159140	ENST00000421541	2647	SON	SON DNA and RNA binding protein [Source:HGNC Symbol;Acc:HGNC:11183]
4	2290198	2290619	422	LoVo_peak_1092	24	2.51282	2.44744	0	114	Promoter (2-3kb)	2269582	2287715	18134	-	ENSG00000159733	ENST00000508471	-2483	ZFYVE28	zinc finger FYVE-type containing 28 [Source:HGNC Symbol;Acc:HGNC:29334]
7	143139091	143139448	358	LoVo_peak_1435	43	3.50497	4.33257	0	146	Exon (ENST00000291009/ENSG00000159763, exon 3 of 4)	143132077	143139739	7663	+	ENSG00000159763	ENST00000291009	7014	PIP	prolactin induced protein [Source:HGNC Symbol;Acc:HGNC:8993]
21	44026456	44026817	362	LoVo_peak_978	30	2.48358	3.03847	0	255	Intron (ENST00000291574/ENSG00000160218, intron 1 of 22)	44012325	44104733	92409	+	ENSG00000160218	ENST00000422875	14131	TRAPPC10	trafficking protein particle complex 10 [Source:HGNC Symbol;Acc:HGNC:11868]
1	156035258	156035612	355	LoVo_peak_106	36	3.09481	3.69905	0	180	3' UTR	156041872	156042538	667	-	ENSG00000160803	ENST00000459954	6926	UBQLN4	ubiquilin 4 [Source:HGNC Symbol;Acc:HGNC:1237]
19	14726896	14727249	354	LoVo_peak_759	40	3.32666	4.05906	0	190	Intron (ENST00000540689/ENSG00000160961, intron 11 of 11)	14707994	14709250	1257	+	ENSG00000160961	ENST00000594592	18902	ZNF333	zinc finger protein 333 [Source:HGNC Symbol;Acc:HGNC:15624]
5	179742525	179742952	428	LoVo_peak_1304	23	2.47015	2.38583	0	189	Intron (ENST00000292599/ENSG00000161021, intron 1 of 4)	179732822	179777283	44462	+	ENSG00000161021	ENST00000292599	9703	MAML1	mastermind like transcriptional coactivator 1 [Source:HGNC Symbol;Acc:HGNC:13632]
19	36162111	36162505	395	LoVo_peak_779	24	2.4913	2.41638	0	99	Distal Intergenic	36150922	36152449	1528	-	ENSG00000161281	ENST00000481297	-9662	COX7A1	cytochrome c oxidase subunit 7A1 [Source:HGNC Symbol;Acc:HGNC:2287]
16	3973456	3973751	296	LoVo_peak_558	36	3.04181	3.61599	0	64	Intron (ENST00000576936/ENSG00000162104, intron 5 of 5)	3981773	3984150	2378	-	ENSG00000162104	ENST00000574721	10399	ADCY9	adenylate cyclase 9 [Source:HGNC Symbol;Acc:HGNC:240]
11	62773337	62773644	308	LoVo_peak_304	29	2.62873	2.95763	0	108	Promoter (1-2kb)	62772039	62778335	6297	+	ENSG00000162227	ENST00000529509	1298	TAF6L	TATA-box binding protein associated factor 6 like [Source:HGNC Symbol;Acc:HGNC:17305]
1	52687448	52687817	370	LoVo_peak_58	23	2.54263	2.32885	0	124	3' UTR	52687562	52698068	10507	-	ENSG00000162377	ENST00000486918	10251	COA7	cytochrome c oxidase assembly factor 7 [Source:HGNC Symbol;Acc:HGNC:25716]
1	55088135	55088541	407	LoVo_peak_60	25	2.72123	2.57038	0	119	Promoter (1-2kb)	55083843	55086434	2592	-	ENSG00000162402	ENST00000512504	-1701	USP24	ubiquitin specific peptidase 24 [Source:HGNC Symbol;Acc:HGNC:12623]
1	1182531	1183169	639	LoVo_peak_1	29	2.51898	2.94132	0	462	Promoter (1-2kb)	1185036	1197475	12440	+	ENSG00000162571	ENST00000486379	-1867	TTLL10	tubulin tyrosine ligase like 10 [Source:HGNC Symbol;Acc:HGNC:26693]
1	77976783	77977078	296	LoVo_peak_66	41	3.10448	4.14638	0	199	Promoter (1-2kb)	77944055	77979072	35018	-	ENSG00000162613	ENST00000370768	1994	FUBP1	far upstream element binding protein 1 [Source:HGNC Symbol;Acc:HGNC:4004]
1	247325010	247325388	379	LoVo_peak_175	36	3.18781	3.62443	0	173	Intron (ENST00000294753/ENSG00000162714, intron 4 of 8)	247298201	247329245	31045	-	ENSG00000162714	ENST00000461277	3857	ZNF496	zinc finger protein 496 [Source:HGNC Symbol;Acc:HGNC:23713]
1	220086750	220087045	296	LoVo_peak_146	56	4.00371	5.64696	0.634	169	Promoter (2-3kb)	220062799	220089733	26935	-	ENSG00000162813	ENST00000482136	2688	BPNT1	3'(2'), 5'-bisphosphate nucleotidase 1 [Source:HGNC Symbol;Acc:HGNC:1096]
1	224433771	224434165	395	LoVo_peak_151	24	2.51282	2.44744	0	198	Promoter (<=1kb)	224385161	224433995	48835	-	ENSG00000162923	ENST00000651911	0	WDR26	WD repeat domain 26 [Source:HGNC Symbol;Acc:HGNC:21208]
2	11162033	11162392	360	LoVo_peak_813	32	3.05923	3.22735	0	226	Promoter (1-2kb)	11160290	11160753	464	+	ENSG00000162976	ENST00000496444	1743	SLC66A3	solute carrier family 66 member 3 [Source:HGNC Symbol;Acc:HGNC:28503]
1	226068215	226068587	373	LoVo_peak_156	45	3.63285	4.52715	0.07314	183	Intron (ENST00000366816/ENSG00000163041, intron 4 of 4)	226063977	226072001	8025	+	ENSG00000163041	ENST00000366813	4238	H3-3A	H3.3 histone A [Source:HGNC Symbol;Acc:HGNC:4764]
2	37729670	37729965	296	LoVo_peak_821	36	3.18781	3.62443	0	201	Intron (ENST00000453555/ENSG00000163171, intron 1 of 3)	37646484	37738468	91985	-	ENSG00000163171	ENST00000453555	8503	CDC42EP3	CDC42 effector protein 3 [Source:HGNC Symbol;Acc:HGNC:16943]
1	155166296	155166594	299	LoVo_peak_103	24	2.41501	2.45723	0	139	Downstream (2-3kb)	155169408	155172777	3370	-	ENSG00000163463	ENST00000463527	6183	KRTCAP2	keratinocyte associated protein 2 [Source:HGNC Symbol;Acc:HGNC:28942]
4	40937936	40938258	323	LoVo_peak_1115	46	3.38917	4.63321	0.09393	132	Promoter (2-3kb)	40892395	40935626	43232	-	ENSG00000163697	ENST00000504484	-2310	APBB2	amyloid beta precursor protein binding family B member 2 [Source:HGNC Symbol;Acc:HGNC:582]
3	9639762	9640381	620	LoVo_peak_1016	24	2.53471	2.47901	0	299	Distal Intergenic	9649433	9702393	52961	+	ENSG00000163719	ENST00000353332	-9052	MTMR14	myotubularin related protein 14 [Source:HGNC Symbol;Acc:HGNC:26190]
3	185523294	185523752	459	LoVo_peak_1079	31	3.03751	3.19662	0	155	Intron (ENST00000296252/ENSG00000163898, intron 5 of 9)	185508557	185517081	8525	-	ENSG00000163898	ENST00000435679	-6213	LIPH	lipase H [Source:HGNC Symbol;Acc:HGNC:18483]
3	187160158	187160587	430	LoVo_peak_1081	31	2.8395	3.10478	0	395	Intron (ENST00000433055/ENSG00000163923, intron 2 of 3)	187120948	187180908	59961	-	ENSG00000163923	ENST00000433055	20321	RPL39L	ribosomal protein L39 like [Source:HGNC Symbol;Acc:HGNC:17094]
4	1382589	1383023	435	LoVo_peak_1091	36	2.91737	3.61918	0	62	Promoter (1-2kb)	1384812	1385909	1098	+	ENSG00000163945	ENST00000507422	-1789	UVSSA	UV stimulated scaffold protein A [Source:HGNC Symbol;Acc:HGNC:29304]
3	196228306	196228722	417	LoVo_peak_1086	23	2.44936	2.35575	0	179	Promoter (<=1kb)	196228621	196230063	1443	+	ENSG00000163959	ENST00000471430	0	SLC51A	solute carrier family 51 subunit alpha [Source:HGNC Symbol;Acc:HGNC:29955]
3	196667219	196667637	419	LoVo_peak_1087	27	2.61011	2.75695	0	97	Intron (ENST00000426755/ENSG00000163964, intron 2 of 5)	196639775	196731093	91319	+	ENSG00000163964	ENST00000426755	27444	PIGX	phosphatidylinositol glycan anchor biosynthesis class X [Source:HGNC Symbol;Acc:HGNC:26046]
3	49570505	49570896	392	LoVo_peak_1042	27	2.61011	2.75695	0	162	Intron (ENST00000296452/ENSG00000164061, intron 1 of 11)	49554477	49671549	117073	+	ENSG00000164061	ENST00000296452	16028	BSN	bassoon presynaptic cytomatrix protein [Source:HGNC Symbol;Acc:HGNC:1117]
5	64236742	64237037	296	LoVo_peak_1212	25	2.72123	2.57038	0	243	Intron (ENST00000389100/ENSG00000164197, intron 5 of 7)	64166162	64213647	47486	+	ENSG00000164197	ENST00000504296	70580	RNF180	ring finger protein 180 [Source:HGNC Symbol;Acc:HGNC:27752]
5	79706587	79706886	300	LoVo_peak_1220	27	2.61011	2.75695	0	86	Intron (ENST00000446378/ENSG00000164309, intron 1 of 12)	79689836	79800222	110387	+	ENSG00000164309	ENST00000446378	16751	CMYA5	cardiomyopathy associated 5 [Source:HGNC Symbol;Acc:HGNC:14305]
5	79664294	79664598	305	LoVo_peak_1219	25	2.72123	2.57038	0	100	Intron (ENST00000423041/ENSG00000164329, intron 12 of 15)	79668721	79685240	16520	+	ENSG00000164329	ENST00000510721	-4123	TENT2	terminal nucleotidyltransferase 2 [Source:HGNC Symbol;Acc:HGNC:26776]
5	132790037	132790332	296	LoVo_peak_1249	24	2.37944	2.40219	0	146	Intron (ENST00000371493/ENSG00000164402, intron 1 of 3)	132758143	132778216	20074	-	ENSG00000164402	ENST00000378699	-11821	SEPTIN8	septin 8 [Source:HGNC Symbol;Acc:HGNC:16511]
6	101400638	101401016	379	LoVo_peak_1343	29	2.62873	2.95763	0	139	Promoter (1-2kb)	101398985	102070069	671085	+	ENSG00000164418	ENST00000683806	1653	GRIK2	glutamate ionotropic receptor kainate type subunit 2 [Source:HGNC Symbol;Acc:HGNC:4580]
5	171290118	171290413	296	LoVo_peak_1287	27	2.58919	2.72499	0	105	Intron (ENST00000389118/ENSG00000204764, intron 27 of 29)	171309248	171312139	2892	+	ENSG00000164438	ENST00000296921	-18835	TLX3	T cell leukemia homeobox 3 [Source:HGNC Symbol;Acc:HGNC:13532]
5	154455248	154455686	439	LoVo_peak_1275	25	2.29328	2.54672	0	300	Promoter (2-3kb)	154453078	154456268	3191	+	ENSG00000164576	ENST00000517926	2170	SAP30L	SAP30 like [Source:HGNC Symbol;Acc:HGNC:25663]
8	81344520	81344815	296	LoVo_peak_1502	49	3.73256	4.93977	0.21962	142	Distal Intergenic	81283326	81284415	1090	+	ENSG00000164687	ENST00000481695	61194	FABP5	fatty acid binding protein 5 [Source:HGNC Symbol;Acc:HGNC:3560]
7	150993162	150993518	357	LoVo_peak_1442	23	1.9846	2.30964	0	134	Promoter (<=1kb)	150993804	151003935	10132	+	ENSG00000164867	ENST00000467517	-286	NOS3	nitric oxide synthase 3 [Source:HGNC Symbol;Acc:HGNC:7876]
7	151053604	151053996	393	LoVo_peak_1443	37	2.46094	3.77458	0	350	Promoter (2-3kb)	151055489	151056360	872	-	ENSG00000164885	ENST00000476691	2364	CDK5	cyclin dependent kinase 5 [Source:HGNC Symbol;Acc:HGNC:1774]
8	86311212	86311507	296	LoVo_peak_1506	37	3.12201	3.74156	0	134	Intron (ENST00000520624/ENSG00000164893, intron 1 of 3)	86217626	86321146	103521	-	ENSG00000164893	ENST00000520624	9639	SLC7A13	solute carrier family 7 member 13 [Source:HGNC Symbol;Acc:HGNC:23092]
9	90820271	90820702	432	LoVo_peak_1572	27	2.61011	2.75695	0	279	Intron (ENST00000375751/ENSG00000165025, intron 1 of 12)	90827488	90898549	71062	+	ENSG00000165025	ENST00000375746	-6786	SYK	spleen associated tyrosine kinase [Source:HGNC Symbol;Acc:HGNC:11491]
X	137050777	137051074	298	LoVo_peak_1645	39	3.39723	3.93282	0	153	Distal Intergenic	137023929	137033995	10067	-	ENSG00000165370	ENST00000651716	-16782	GPR101	G protein-coupled receptor 101 [Source:HGNC Symbol;Acc:HGNC:14963]
10	114145937	114146232	296	LoVo_peak_243	39	3.12948	3.97071	0	133	Promoter (1-2kb)	114124929	114144602	19674	-	ENSG00000165813	ENST00000428953	-1335	CCDC186	coiled-coil domain containing 186 [Source:HGNC Symbol;Acc:HGNC:24349]
14	94111777	94112144	368	LoVo_peak_506	59	3.43507	5.94583	0.821	182	Promoter (<=1kb)	94112851	94116688	3838	+	ENSG00000165949	ENST00000612499	-707	IFI27	interferon alpha inducible protein 27 [Source:HGNC Symbol;Acc:HGNC:5397]
12	41170621	41171012	392	LoVo_peak_379	46	3.73523	4.68212	0.09393	291	Distal Intergenic	41188320	41574745	386426	+	ENSG00000165966	ENST00000402685	-17308	PDZRN4	PDZ domain containing ring finger 4 [Source:HGNC Symbol;Acc:HGNC:30552]
10	16389752	16390193	442	LoVo_peak_187	52	3.96159	5.29818	0.439	199	Distal Intergenic	16436943	16513745	76803	+	ENSG00000165983	ENST00000423462	-46750	PTER	phosphotriesterase related [Source:HGNC Symbol;Acc:HGNC:9590]
16	46889950	46890455	506	LoVo_peak_594	43	3.50497	4.33257	0	223	Intron (ENST00000340124/ENSG00000166123, intron 2 of 11)	46884835	46931288	46454	+	ENSG00000166123	ENST00000440783	5115	GPT2	glutamic--pyruvic transaminase 2 [Source:HGNC Symbol;Acc:HGNC:18062]
12	63175293	63175606	314	LoVo_peak_397	37	3.30411	3.79602	0	31	Distal Intergenic	63142759	63151201	8443	-	ENSG00000166148	ENST00000299178	-24092	AVPR1A	arginine vasopressin receptor 1A [Source:HGNC Symbol;Acc:HGNC:895]
10	70732558	70732853	296	LoVo_peak_216	35	2.74587	3.51463	0	240	Intron (ENST00000373207/ENSG00000138316, intron 7 of 21)	70771240	70772339	1100	-	ENSG00000166220	ENST00000394982	39486	TBATA	thymus, brain and testes associated [Source:HGNC Symbol;Acc:HGNC:23511]
11	35704670	35704965	296	LoVo_peak_289	39	3.39723	3.93282	0	141	Intron (ENST00000299413/ENSG00000166326, intron 2 of 4)	35724256	35806621	82366	+	ENSG00000166326	ENST00000532066	-19291	TRIM44	tripartite motif containing 44 [Source:HGNC Symbol;Acc:HGNC:19016]
11	7651242	7651901	660	LoVo_peak_277	35	2.8666	3.53412	0	151	Promoter (<=1kb)	7651715	7653756	2042	+	ENSG00000166387	ENST00000534552	0	PPFIBP2	PPFIA binding protein 2 [Source:HGNC Symbol;Acc:HGNC:9250]
11	8649440	8649807	368	LoVo_peak_278	38	3.17787	3.82863	0	164	Promoter (1-2kb)	8645722	8648066	2345	-	ENSG00000166436	ENST00000529057	-1374	TRIM66	tripartite motif containing 66 [Source:HGNC Symbol;Acc:HGNC:29005]
16	81209044	81209483	440	LoVo_peak_612	33	2.97001	3.30061	0	262	Intron (ENST00000525539/ENSG00000166473, intron 3 of 42)	81170292	81198786	28495	-	ENSG00000166473	ENST00000526632	-10258	PKD1L2	polycystin 1 like 2 (gene/pseudogene) [Source:HGNC Symbol;Acc:HGNC:21715]
12	56996283	56996681	399	LoVo_peak_393	53	3.24478	5.31046	0.44507	208	Promoter (<=1kb)	56996259	56998441	2183	+	ENSG00000166856	ENST00000556850	24	GPR182	G protein-coupled receptor 182 [Source:HGNC Symbol;Acc:HGNC:13708]
12	57523385	57523912	528	LoVo_peak_394	24	2.37944	2.40219	0	97	Promoter (<=1kb)	57524029	57525091	1063	+	ENSG00000166987	ENST00000549042	-117	MBD6	methyl-CpG binding domain protein 6 [Source:HGNC Symbol;Acc:HGNC:20445]
9	128293670	128293965	296	LoVo_peak_1596	33	2.97001	3.30061	0	133	Intron (ENST00000652598/ENSG00000175854, intron 4 of 6)	128309784	128311354	1571	-	ENSG00000167112	ENST00000461180	17389	TRUB2	TruB pseudouridine synthase family member 2 [Source:HGNC Symbol;Acc:HGNC:17170]
17	79252429	79252873	445	LoVo_peak_700	28	2.45512	2.83044	0	65	Intron (ENST00000583458/ENSG00000167281, intron 2 of 13)	79090800	79235805	145006	-	ENSG00000167281	ENST00000582043	-16624	RBFOX3	RNA binding fox-1 homolog 3 [Source:HGNC Symbol;Acc:HGNC:27097]
16	89390575	89390898	324	LoVo_peak_629	46	3.2781	4.67728	0.09393	238	Intron (ENST00000378330/ENSG00000167522, intron 3 of 13)	89287651	89373485	85835	-	ENSG00000167522	ENST00000642333	-17090	ANKRD11	ankyrin repeat domain 11 [Source:HGNC Symbol;Acc:HGNC:21316]
12	49235854	49236149	296	LoVo_peak_384	35	2.67388	3.5627	0	110	Intron (ENST00000550574/ENSG00000167553, intron 2 of 2)	49228043	49269937	41895	+	ENSG00000167553	ENST00000552125	7811	TUBA1C	tubulin alpha 1c [Source:HGNC Symbol;Acc:HGNC:20768]
8	140012043	140012446	404	LoVo_peak_1535	45	3.63285	4.52715	0.07314	198	Intron (ENST00000438773/ENSG00000167632, intron 18 of 22)	139732093	140008591	276499	-	ENSG00000167632	ENST00000524162	-3452	TRAPPC9	trafficking protein particle complex 9 [Source:HGNC Symbol;Acc:HGNC:30832]
19	36230849	36231186	338	LoVo_peak_780	23	2.55348	2.34354	0	95	Promoter (2-3kb)	36228459	36235868	7410	+	ENSG00000167635	ENST00000587285	2390	ZNF146	zinc finger protein 146 [Source:HGNC Symbol;Acc:HGNC:12931]
19	43851479	43851811	333	LoVo_peak_794	52	3.92148	5.23574	0.40047	172	3' UTR	43833505	43848898	15394	+	ENSG00000167637	ENST00000324461	17974	ZNF283	zinc finger protein 283 [Source:HGNC Symbol;Acc:HGNC:13077]
19	4404577	4405060	484	LoVo_peak_739	39	3.00123	3.96671	0	227	Promoter (1-2kb)	4402717	4409303	6587	+	ENSG00000167670	ENST00000585854	1860	CHAF1A	chromatin assembly factor 1 subunit A [Source:HGNC Symbol;Acc:HGNC:1910]
11	61325944	61326239	296	LoVo_peak_299	41	3.35811	4.10749	0	139	Promoter (<=1kb)	61322317	61326229	3913	-	ENSG00000167986	ENST00000541513	0	DDB1	damage specific DNA binding protein 1 [Source:HGNC Symbol;Acc:HGNC:2717]
11	61905944	61906239	296	LoVo_peak_300	37	2.89759	3.78457	0	157	Promoter (1-2kb)	61902510	61904702	2193	-	ENSG00000167994	ENST00000530888	-1242	RAB3IL1	RAB3A interacting protein like 1 [Source:HGNC Symbol;Acc:HGNC:9780]
3	36945846	36946199	354	LoVo_peak_1026	25	2.55699	2.51111	0	130	Promoter (<=1kb)	36826820	36945057	118238	-	ENSG00000168016	ENST00000429976	-789	TRANK1	tetratricopeptide repeat and ankyrin repeat containing 1 [Source:HGNC Symbol;Acc:HGNC:29011]
11	64339452	64339747	296	LoVo_peak_309	37	2.85811	3.71471	0	138	Promoter (<=1kb)	64340204	64357534	17331	+	ENSG00000168071	ENST00000356786	-457	CCDC88B	coiled-coil domain containing 88B [Source:HGNC Symbol;Acc:HGNC:26757]
4	26311369	26311716	348	LoVo_peak_1108	27	2.75036	2.78845	0	318	Intron (ENST00000512351/ENSG00000168214, intron 1 of 4)	26319636	26431186	111551	+	ENSG00000168214	ENST00000342295	-7920	RBPJ	recombination signal binding protein for immunoglobulin kappa J region [Source:HGNC Symbol;Acc:HGNC:5724]
11	64185126	64185421	296	LoVo_peak_307	32	2.82416	3.27162	0	86	Promoter (<=1kb)	64185272	64204543	19272	+	ENSG00000168439	ENST00000358794	0	STIP1	stress induced phosphoprotein 1 [Source:HGNC Symbol;Acc:HGNC:11387]
8	42435698	42435993	296	LoVo_peak_1482	45	3.33528	4.54199	0.085	160	Intron (ENST00000520262/ENSG00000168575, intron 8 of 10)	42439467	42460168	20702	-	ENSG00000168575	ENST00000522401	24175	SLC20A2	solute carrier family 20 member 2 [Source:HGNC Symbol;Acc:HGNC:10947]
8	42462109	42462406	298	LoVo_peak_1483	54	4.04431	5.42661	0.49643	155	Promoter (<=1kb)	42437475	42463371	25897	-	ENSG00000168575	ENST00000518660	965	SLC20A2	solute carrier family 20 member 2 [Source:HGNC Symbol;Acc:HGNC:10947]
18	13540066	13540558	493	LoVo_peak_709	28	2.80336	2.86409	0	304	Promoter (1-2kb)	13542292	13645205	102914	+	ENSG00000168675	ENST00000586207	-1734	LDLRAD4	low density lipoprotein receptor class A domain containing 4 [Source:HGNC Symbol;Acc:HGNC:1224]
2	85602007	85602351	345	LoVo_peak_835	24	2.39086	2.41987	0	93	Promoter (<=1kb)	85598584	85602416	3833	-	ENSG00000168890	ENST00000409668	65	TMEM150A	transmembrane protein 150A [Source:HGNC Symbol;Acc:HGNC:24677]
14	24818829	24819124	296	LoVo_peak_474	35	3.1131	3.51374	0	251	Promoter (<=1kb)	24812492	24819477	6986	-	ENSG00000168952	ENST00000548369	353	STXBP6	syntaxin binding protein 6 [Source:HGNC Symbol;Acc:HGNC:19666]
2	226791348	226791783	436	LoVo_peak_906	44	3.56004	4.4165	0.00607	179	Intron (ENST00000305123/ENSG00000169047, intron 1 of 1)	226792138	226795246	3109	-	ENSG00000169047	ENST00000498335	3463	IRS1	insulin receptor substrate 1 [Source:HGNC Symbol;Acc:HGNC:6125]
8	57991303	57991666	364	LoVo_peak_1493	57	4.04229	5.70917	0.66465	191	Promoter (2-3kb)	57994509	58145999	151491	+	ENSG00000169122	ENST00000519262	-2843	FAM110B	family with sequence similarity 110 member B [Source:HGNC Symbol;Acc:HGNC:28587]
7	6751743	6752139	397	LoVo_peak_1382	53	3.64885	5.32913	0.45307	171	Promoter (1-2kb)	6754109	6798763	44655	+	ENSG00000169402	ENST00000403107	-1970	RSPH10B2	radial spoke head 10 homolog B2 [Source:HGNC Symbol;Acc:HGNC:34385]
1	153678405	153678792	388	LoVo_peak_100	34	2.8115	3.44135	0	172	Promoter (<=1kb)	153678688	153693992	15305	+	ENSG00000169418	ENST00000368680	0	NPR1	natriuretic peptide receptor 1 [Source:HGNC Symbol;Acc:HGNC:7943]
22	21438162	21438475	314	LoVo_peak_985	44	3.40452	4.41778	0.00607	177	Intron (ENST00000407464/ENSG00000169635, intron 1 of 2)	21442460	21451463	9004	+	ENSG00000169635	ENST00000443632	-3985	HIC2	HIC ZBTB transcriptional repressor 2 [Source:HGNC Symbol;Acc:HGNC:18595]
17	82053585	82053924	340	LoVo_peak_703	24	2.22909	2.43314	0	91	Promoter (1-2kb)	82052570	82057470	4901	+	ENSG00000169727	ENST00000392357	1015	GPS1	G protein pathway suppressor 1 [Source:HGNC Symbol;Acc:HGNC:4549]
5	11445313	11445662	350	LoVo_peak_1175	29	2.62873	2.95763	0	173	Intron (ENST00000304623/ENSG00000169862, intron 3 of 21)	11384982	11386011	1030	-	ENSG00000169862	ENST00000514132	-59302	CTNND2	catenin delta 2 [Source:HGNC Symbol;Acc:HGNC:2516]
4	152738458	152738906	449	LoVo_peak_1145	31	3.03751	3.19662	0	384	Distal Intergenic	152769354	152779730	10377	-	ENSG00000169989	ENST00000304337	40824	TIGD4	tigger transposable element derived 4 [Source:HGNC Symbol;Acc:HGNC:18335]
3	40078186	40078481	296	LoVo_peak_1031	39	3.39723	3.93282	0	178	Intron (ENST00000444716/ENSG00000170011, intron 3 of 16)	40071116	40259965	188850	+	ENSG00000170011	ENST00000459828	7070	MYRIP	myosin VIIA and Rab interacting protein [Source:HGNC Symbol;Acc:HGNC:19156]
14	94474916	94475288	373	LoVo_peak_508	44	3.56004	4.4165	0.00607	157	Promoter (<=1kb)	94463093	94475985	12893	-	ENSG00000170054	ENST00000380365	697	SERPINA9	serpin family A member 9 [Source:HGNC Symbol;Acc:HGNC:15995]
4	141133065	141133360	296	LoVo_peak_1137	32	3.05923	3.22735	0	233	Promoter (<=1kb)	140911053	141133049	221997	-	ENSG00000170153	ENST00000507500	-16	RNF150	ring finger protein 150 [Source:HGNC Symbol;Acc:HGNC:23138]
4	141155322	141155617	296	LoVo_peak_1138	29	2.87065	2.9599	0	268	Intron (ENST00000420921/ENSG00000170153, intron 1 of 7)	140859807	141133469	273663	-	ENSG00000170153	ENST00000515673	-21853	RNF150	ring finger protein 150 [Source:HGNC Symbol;Acc:HGNC:23138]
7	149207338	149207667	330	LoVo_peak_1440	38	2.66255	3.89378	0	47	Promoter (<=1kb)	149206636	149207386	751	+	ENSG00000170265	ENST00000462740	702	ZNF282	zinc finger protein 282 [Source:HGNC Symbol;Acc:HGNC:13076]
11	107721137	107721535	399	LoVo_peak_332	43	3.50497	4.33257	0	234	Promoter (1-2kb)	107707378	107719693	12316	-	ENSG00000170290	ENST00000531293	-1444	SLN	sarcolipin [Source:HGNC Symbol;Acc:HGNC:11089]
17	9569132	9569427	296	LoVo_peak_641	38	3.37311	3.89742	0	145	Promoter (<=1kb)	9568405	9569942	1538	-	ENSG00000170310	ENST00000573077	515	STX8	syntaxin 8 [Source:HGNC Symbol;Acc:HGNC:11443]
5	140632229	140632524	296	LoVo_peak_1258	43	3.20777	4.32444	0	221	Promoter (<=1kb)	140631732	140633175	1444	-	ENSG00000170458	ENST00000302014	651	CD14	CD14 molecule [Source:HGNC Symbol;Acc:HGNC:1628]
10	6208279	6208695	417	LoVo_peak_180	23	2.54263	2.32885	0	129	Intron (ENST00000379789/ENSG00000170525, intron 1 of 14)	6202932	6254644	51713	+	ENSG00000170525	ENST00000640683	5347	PFKFB3	6-phosphofructo-2-kinase/fructose-2,6-biphosphatase 3 [Source:HGNC Symbol;Acc:HGNC:8874]
10	6221962	6222297	336	LoVo_peak_181	30	2.71619	3.09873	0	278	Promoter (<=1kb)	6222708	6226447	3740	+	ENSG00000170525	ENST00000487989	-411	PFKFB3	6-phosphofructo-2-kinase/fructose-2,6-biphosphatase 3 [Source:HGNC Symbol;Acc:HGNC:8874]
5	49601695	49602196	502	LoVo_peak_1203a	69	1.48293	6.91054	1.5451	94	Distal Intergenic	50398027	50411998	13972	-	ENSG00000170571	ENST00000505896	809802	EMB	embigin [Source:HGNC Symbol;Acc:HGNC:30465]
5	49601695	49602196	502	LoVo_peak_1203b	44	1.38978	4.46123	0.03522	464	Distal Intergenic	50398027	50411998	13972	-	ENSG00000170571	ENST00000505896	809802	EMB	embigin [Source:HGNC Symbol;Acc:HGNC:30465]
5	156188885	156189180	296	LoVo_peak_1278	46	3.73523	4.68212	0.09393	140	Intron (ENST00000517913/ENSG00000170624, intron 3 of 9)	156326746	156767788	441043	+	ENSG00000170624	ENST00000435422	-137566	SGCD	sarcoglycan delta [Source:HGNC Symbol;Acc:HGNC:10807]
3	14127595	14127890	296	LoVo_peak_1020	37	2.9848	3.73162	0	116	Promoter (2-3kb)	14125052	14143680	18629	+	ENSG00000170876	ENST00000306077	2543	TMEM43	transmembrane protein 43 [Source:HGNC Symbol;Acc:HGNC:28472]
7	16538129	16538526	398	LoVo_peak_1389	47	3.34235	4.79185	0.14776	198	Intron (ENST00000401542/ENSG00000205858, intron 3 of 8)	16461543	16530580	69038	-	ENSG00000171243	ENST00000396652	-7549	SOSTDC1	sclerostin domain containing 1 [Source:HGNC Symbol;Acc:HGNC:21748]
17	80490290	80490806	517	LoVo_peak_701	27	2.47061	2.70012	0	140	Distal Intergenic	80473414	80477843	4430	-	ENSG00000171246	ENST00000575212	-12447	NPTX1	neuronal pentraxin 1 [Source:HGNC Symbol;Acc:HGNC:7952]
8	18288526	18288838	313	LoVo_peak_1469	44	3.40452	4.41778	0.00607	122	Distal Intergenic	18221777	18223222	1446	+	ENSG00000171428	ENST00000520546	66749	NAT1	N-acetyltransferase 1 [Source:HGNC Symbol;Acc:HGNC:7645]
4	56656367	56656844	478	LoVo_peak_1119	43	3.49008	4.30982	0	289	Promoter (<=1kb)	56647998	56656487	8490	-	ENSG00000171476	ENST00000553379	0	HOPX	HOP homeobox [Source:HGNC Symbol;Acc:HGNC:24961]
1	89766847	89767330	484	LoVo_peak_71	26	2.65015	2.645	0	100	Intron (ENST00000370453/ENSG00000271949, intron 2 of 3)	89763545	89769903	6359	+	ENSG00000171488	ENST00000416805	3302	LRRC8C	leucine rich repeat containing 8 VRAC subunit C [Source:HGNC Symbol;Acc:HGNC:25075]
16	11842681	11842976	296	LoVo_peak_564	43	3.37486	4.37001	0	257	Intron (ENST00000571133/ENSG00000171490, intron 5 of 8)	11841406	11846567	5162	-	ENSG00000171490	ENST00000574823	3591	RSL1D1	ribosomal L1 domain containing 1 [Source:HGNC Symbol;Acc:HGNC:24534]
5	139681451	139681746	296	LoVo_peak_1255	38	2.80917	3.81837	0	209	Promoter (<=1kb)	139680958	139683111	2154	+	ENSG00000171604	ENST00000515038	493	CXXC5	CXXC finger protein 5 [Source:HGNC Symbol;Acc:HGNC:26943]
19	58202499	58202901	403	LoVo_peak_810	24	2.61985	2.43335	0	165	Intron (ENST00000424679/ENSG00000171606, intron 1 of 4)	58208098	58213423	5326	+	ENSG00000171606	ENST00000595146	-5197	ZNF274	zinc finger protein 274 [Source:HGNC Symbol;Acc:HGNC:13068]
14	67172726	67173021	296	LoVo_peak_492	35	3.1131	3.51374	0	101	Intron (ENST00000315266/ENSG00000171723, intron 20 of 21)	67180849	67181792	944	+	ENSG00000171723	ENST00000556240	-7828	GPHN	gephyrin [Source:HGNC Symbol;Acc:HGNC:15465]
19	15509476	15509895	420	LoVo_peak_760	59	4.20433	5.96895	0.83628	252	Promoter (<=1kb)	15508525	15552317	43793	+	ENSG00000171954	ENST00000269703	951	CYP4F22	cytochrome P450 family 4 subfamily F member 22 [Source:HGNC Symbol;Acc:HGNC:26820]
3	49144904	49145288	385	LoVo_peak_1041	38	2.80917	3.81837	0	95	Intron (ENST00000603877/ENSG00000270441, intron 7 of 13)	49121114	49133118	12005	-	ENSG00000172037	ENST00000418109	-11786	LAMB2	laminin subunit beta 2 [Source:HGNC Symbol;Acc:HGNC:6487]
4	87080606	87080901	296	LoVo_peak_1122	32	3.05923	3.22735	0	100	Intron (ENST00000507468/ENSG00000172493, intron 4 of 6)	87049652	87108312	58661	+	ENSG00000172493	ENST00000514970	30954	AFF1	AF4/FMR2 family member 1 [Source:HGNC Symbol;Acc:HGNC:7135]
11	65878311	65878606	296	LoVo_peak_313	49	3.42735	4.94236	0.21962	164	Promoter (1-2kb)	65879809	65883741	3933	+	ENSG00000172543	ENST00000528419	-1203	CTSW	cathepsin W [Source:HGNC Symbol;Acc:HGNC:2546]
16	66964048	66964473	426	LoVo_peak_602	40	3.06706	4.08147	0	284	Promoter (<=1kb)	66964433	66966764	2332	+	ENSG00000172828	ENST00000564715	0	CES3	carboxylesterase 3 [Source:HGNC Symbol;Acc:HGNC:1865]
4	5633326	5633621	296	LoVo_peak_1098	23	2.54263	2.32885	0	274	Intron (ENST00000475313/ENSG00000173040, intron 10 of 22)	5562439	5708559	146121	-	ENSG00000173040	ENST00000344408	74938	EVC2	EvC ciliary complex subunit 2 [Source:HGNC Symbol;Acc:HGNC:19747]
11	64306606	64307108	503	LoVo_peak_308	30	2.65528	3.00056	0	111	Promoter (<=1kb)	64306446	64307504	1059	+	ENSG00000173153	ENST00000468670	160	ESRRA	estrogen related receptor alpha [Source:HGNC Symbol;Acc:HGNC:3471]
2	203545884	203546179	296	LoVo_peak_892	27	2.75036	2.78845	0	285	Distal Intergenic	203490046	203535335	45290	-	ENSG00000173166	ENST00000420371	-10549	RAPH1	Ras association (RalGDS/AF-6) and pleckstrin homology domains 1 [Source:HGNC Symbol;Acc:HGNC:14436]
11	65593112	65593585	474	LoVo_peak_312	36	2.9395	3.65616	0	247	Promoter (<=1kb)	65592866	65593501	636	-	ENSG00000173338	ENST00000530380	0	KCNK7	potassium two pore domain channel subfamily K member 7 [Source:HGNC Symbol;Acc:HGNC:6282]
19	32794258	32794553	296	LoVo_peak_773	25	2.72123	2.57038	0	101	Intron (ENST00000444215/ENSG00000173809, intron 13 of 27)	32810214	32829381	19168	+	ENSG00000173809	ENST00000637289	-15661	TDRD12	tudor domain containing 12 [Source:HGNC Symbol;Acc:HGNC:25044]
17	79040062	79040357	296	LoVo_peak_699	24	2.30996	2.43531	0	129	Promoter (1-2kb)	79041726	79048247	6522	+	ENSG00000173918	ENST00000583904	-1369	C1QTNF1	C1q and TNF related 1 [Source:HGNC Symbol;Acc:HGNC:14324]
20	41276362	41276657	296	LoVo_peak_951	32	3.05923	3.22735	0	200	Intron (ENST00000309060/ENSG00000174306, intron 1 of 4)	41268990	41272273	3284	-	ENSG00000174306	ENST00000560456	-4089	ZHX3	zinc fingers and homeoboxes 3 [Source:HGNC Symbol;Acc:HGNC:15935]
7	148326034	148326502	469	LoVo_peak_1439	40	3.15497	4.01254	0	212	Intron (ENST00000361727/ENSG00000174469, intron 21 of 23)	148339461	148420998	81538	+	ENSG00000174469	ENST00000463592	-12959	CNTNAP2	contactin associated protein 2 [Source:HGNC Symbol;Acc:HGNC:13830]
2	95869514	95870298	785	LoVo_peak_844	36	3.18781	3.62443	0	508	Intron (ENST00000456556/ENSG00000174501, intron 59 of 66)	95852290	95859929	7640	-	ENSG00000174501	ENST00000488721	-9585	ANKRD36C	ankyrin repeat domain 36C [Source:HGNC Symbol;Acc:HGNC:32946]
3	136976165	136976639	475	LoVo_peak_1069	29	2.62873	2.95763	0	82	Intron (ENST00000484501/ENSG00000174564, intron 2 of 2)	136980474	137011079	30606	+	ENSG00000174564	ENST00000475972	-3835	IL20RB	interleukin 20 receptor subunit beta [Source:HGNC Symbol;Acc:HGNC:6004]
11	1403117	1403477	361	LoVo_peak_273	41	2.86418	4.11731	0	238	Intron (ENST00000308219/ENSG00000174672, intron 1 of 19)	1409400	1442516	33117	+	ENSG00000174672	ENST00000528596	-5923	BRSK2	BR serine/threonine kinase 2 [Source:HGNC Symbol;Acc:HGNC:11405]
11	1425906	1426233	328	LoVo_peak_274	30	2.81476	3.0675	0	151	Intron (ENST00000308219/ENSG00000174672, intron 1 of 19)	1440799	1461136	20338	+	ENSG00000174672	ENST00000529951	-14566	BRSK2	BR serine/threonine kinase 2 [Source:HGNC Symbol;Acc:HGNC:11405]
3	141052369	141052756	388	LoVo_peak_1071	29	2.87065	2.9599	0	116	Promoter (1-2kb)	141051347	141148611	97265	+	ENSG00000175093	ENST00000310546	1022	SPSB4	splA/ryanodine receptor domain and SOCS box containing 4 [Source:HGNC Symbol;Acc:HGNC:30630]
1	11847645	11848156	512	LoVo_peak_23	29	2.51898	2.94132	0	104	Promoter (<=1kb)	11845709	11847783	2075	-	ENSG00000175206	ENST00000376480	0	NPPA	natriuretic peptide A [Source:HGNC Symbol;Acc:HGNC:7939]
18	12826436	12826775	340	LoVo_peak_708	36	3.18781	3.62443	0	138	Intron (ENST00000327283/ENSG00000175354, intron 4 of 9)	12814197	12819000	4804	-	ENSG00000175354	ENST00000587497	-7436	PTPN2	protein tyrosine phosphatase non-receptor type 2 [Source:HGNC Symbol;Acc:HGNC:9650]
14	93791391	93791686	296	LoVo_peak_505	30	2.94526	3.0659	0	133	Promoter (2-3kb)	93718298	93788485	70188	-	ENSG00000175785	ENST00000393140	-2906	PRIMA1	proline rich membrane anchor 1 [Source:HGNC Symbol;Acc:HGNC:18319]
4	3502374	3502669	296	LoVo_peak_1094	47	3.34235	4.79185	0.14776	193	Downstream (<1kb)	3485349	3492885	7537	+	ENSG00000175920	ENST00000513995	17025	DOK7	docking protein 7 [Source:HGNC Symbol;Acc:HGNC:26594]
2	77468680	77468975	296	LoVo_peak_834	25	2.72123	2.57038	0	94	Intron (ENST00000409884/ENSG00000176204, intron 3 of 3)	77517516	77522210	4695	-	ENSG00000176204	ENST00000409282	53235	LRRTM4	leucine rich repeat transmembrane neuronal 4 [Source:HGNC Symbol;Acc:HGNC:19411]
14	100444223	100444518	296	LoVo_peak_514	24	2.39086	2.41987	0	101	Intron (ENST00000555775/ENSG00000176473, intron 1 of 5)	100476474	100530007	53534	+	ENSG00000176473	ENST00000555865	-31956	WDR25	WD repeat domain 25 [Source:HGNC Symbol;Acc:HGNC:21064]
14	100502127	100502451	325	LoVo_peak_515	50	3.36487	5.07256	0.29707	192	Promoter (1-2kb)	100503700	100530021	26322	+	ENSG00000176473	ENST00000557502	-1249	WDR25	WD repeat domain 25 [Source:HGNC Symbol;Acc:HGNC:21064]
8	87260490	87260812	323	LoVo_peak_1507	23	2.55348	2.34354	0	129	Intron (ENST00000518476/ENSG00000176571, intron 6 of 10)	87286555	87487740	201186	+	ENSG00000176571	ENST00000523299	-25743	CNBD1	cyclic nucleotide binding domain containing 1 [Source:HGNC Symbol;Acc:HGNC:26663]
17	46291443	46291805	363	LoVo_peak_665	37	3.12201	3.74156	0	208	Promoter (<=1kb)	46292733	46337792	45060	+	ENSG00000176681	ENST00000496930	-928	LRRC37A	leucine rich repeat containing 37A [Source:HGNC Symbol;Acc:HGNC:29069]
10	131402873	131403181	309	LoVo_peak_266	44	3.56004	4.4165	0.00607	159	Distal Intergenic	131092391	131311721	219331	-	ENSG00000176769	ENST00000368642	-91152	TCERG1L	transcription elongation regulator 1 like [Source:HGNC Symbol;Acc:HGNC:23533]
9	126848379	126848892	514	LoVo_peak_1595	23	2.42891	2.32616	0	347	Distal Intergenic	126860665	126885878	25214	+	ENSG00000177125	ENST00000319119	-11773	ZBTB34	zinc finger and BTB domain containing 34 [Source:HGNC Symbol;Acc:HGNC:31446]
1	64276085	64276509	425	LoVo_peak_62	24	2.4913	2.41638	0	260	Distal Intergenic	64220864	64267249	46386	+	ENSG00000177414	ENST00000608956	55221	UBE2U	ubiquitin conjugating enzyme E2 U [Source:HGNC Symbol;Acc:HGNC:28559]
3	177174791	177175093	303	LoVo_peak_1076	30	2.91574	3.024	0	114	Intron (ENST00000457928/ENSG00000177565, intron 1 of 15)	177131378	177171417	40040	-	ENSG00000177565	ENST00000636912	-3374	TBL1XR1	TBL1X receptor 1 [Source:HGNC Symbol;Acc:HGNC:29529]
1	230425258	230425581	324	LoVo_peak_162	57	4.04229	5.70917	0.66465	190	Promoter (<=1kb)	230314490	230426332	111843	-	ENSG00000177614	ENST00000391860	751	PGBD5	piggyBac transposable element derived 5 [Source:HGNC Symbol;Acc:HGNC:19405]
18	80230038	80230431	394	LoVo_peak_733	28	2.65297	2.82232	0	136	Intron (ENST00000353265/ENSG00000178184, intron 1 of 2)	80182850	80247348	64499	-	ENSG00000178184	ENST00000470488	16917	PARD6G	par-6 family cell polarity regulator gamma [Source:HGNC Symbol;Acc:HGNC:16076]
9	135333350	135333645	296	LoVo_peak_1609	41	3.26121	4.186	0	137	Distal Intergenic	135343249	135346562	3314	+	ENSG00000178243	ENST00000623103	-9604	C9orf62	chromosome 9 putative open reading frame 62 [Source:HGNC Symbol;Acc:HGNC:28581]
5	178877442	178877737	296	LoVo_peak_1297	31	2.97538	3.10862	0	93	Intron (ENST00000322434/ENSG00000178338, intron 4 of 4)	178883865	178888122	4258	+	ENSG00000178338	ENST00000522714	-6128	ZNF354B	zinc finger protein 354B [Source:HGNC Symbol;Acc:HGNC:17197]
18	79837256	79837627	372	LoVo_peak_731	54	4.07323	5.4714	0.49643	149	Distal Intergenic	79863668	79899816	36149	+	ENSG00000178342	ENST00000316249	-26041	KCNG2	potassium voltage-gated channel modifier subfamily G member 2 [Source:HGNC Symbol;Acc:HGNC:6249]
2	207974916	207975226	311	LoVo_peak_899	31	2.97538	3.10862	0	26	Promoter (2-3kb)	207851238	207977450	126213	-	ENSG00000178385	ENST00000447645	2224	PLEKHM3	pleckstrin homology domain containing M3 [Source:HGNC Symbol;Acc:HGNC:34006]
2	240040730	240041025	296	LoVo_peak_918	32	2.94296	3.26013	0	115	Distal Intergenic	240045077	240047027	1951	-	ENSG00000178586	ENST00000641019	6002	OR6B3	olfactory receptor family 6 subfamily B member 3 [Source:HGNC Symbol;Acc:HGNC:15042]
17	47386027	47386551	525	LoVo_peak_666	42	3.31706	4.27662	0	318	Intron (ENST00000331493/ENSG00000178852, intron 14 of 24)	47377816	47414975	37160	+	ENSG00000178852	ENST00000523842	8211	EFCAB13	EF-hand calcium binding domain 13 [Source:HGNC Symbol;Acc:HGNC:26864]
3	44390849	44391224	376	LoVo_peak_1037	23	2.55348	2.34354	0	132	3' UTR	44396787	44407740	10954	+	ENSG00000179152	ENST00000469246	-5563	TCAIM	T cell activation inhibitor, mitochondrial [Source:HGNC Symbol;Acc:HGNC:25241]
12	112506617	112506912	296	LoVo_peak_417	46	3.52856	4.61649	0.09393	132	3' UTR	112477932	112489151	11220	+	ENSG00000179295	ENST00000635652	28685	PTPN11	protein tyrosine phosphatase non-receptor type 11 [Source:HGNC Symbol;Acc:HGNC:9644]
17	6087952	6088247	296	LoVo_peak_640	41	3.35811	4.10749	0	140	5' UTR	6081882	6090361	8480	+	ENSG00000179314	ENST00000576947	6070	WSCD1	WSC domain containing 1 [Source:HGNC Symbol;Acc:HGNC:29060]
11	35636466	35636827	362	LoVo_peak_288	46	3.73523	4.68212	0.09393	152	Distal Intergenic	35619688	35620852	1165	+	ENSG00000179431	ENST00000532914	16778	FJX1	four-jointed box kinase 1 [Source:HGNC Symbol;Acc:HGNC:17166]
12	100430298	100430641	344	LoVo_peak_407	53	4.00252	5.36179	0.47637	185	Distal Intergenic	100410621	100420089	9469	+	ENSG00000179520	ENST00000552697	19677	SLC17A8	solute carrier family 17 member 8 [Source:HGNC Symbol;Acc:HGNC:20151]
16	10858770	10859065	296	LoVo_peak_562	65	4.35202	6.51235	1.22867	206	Distal Intergenic	10866222	10902104	35883	+	ENSG00000179583	ENST00000637439	-7157	CIITA	class II major histocompatibility complex transactivator [Source:HGNC Symbol;Acc:HGNC:7067]
7	126650849	126651309	461	LoVo_peak_1429	23	2.55348	2.34354	0	87	Intron (ENST00000339582/ENSG00000179603, intron 7 of 10)	126439119	126533905	94787	-	ENSG00000179603	ENST00000444921	-116944	GRM8	glutamate metabotropic receptor 8 [Source:HGNC Symbol;Acc:HGNC:4600]
16	15024814	15025130	317	LoVo_peak_568	53	3.01907	5.33843	0.46097	162	Promoter (<=1kb)	15025224	15032653	7430	+	ENSG00000179889	ENST00000566633	-94	PDXDC1	pyridoxal dependent decarboxylase domain containing 1 [Source:HGNC Symbol;Acc:HGNC:28995]
14	55037262	55037752	491	LoVo_peak_487	23	2.54263	2.32885	0	182	Intron (ENST00000395472/ENSG00000180008, intron 1 of 1)	55027627	55049486	21860	+	ENSG00000180008	ENST00000339298	9635	SOCS4	suppressor of cytokine signaling 4 [Source:HGNC Symbol;Acc:HGNC:19392]
10	58208822	58209208	387	LoVo_peak_209	23	2.55348	2.34354	0	117	Intron (ENST00000373935/ENSG00000151151, intron 4 of 5)	58212541	58213036	496	-	ENSG00000180221	ENST00000312966	3828	TPT1P10	tumor protein, translationally-controlled 1 pseudogene 10 [Source:HGNC Symbol;Acc:HGNC:49301]
7	31517290	31517585	296	LoVo_peak_1401	39	3.39723	3.93282	0	27	Promoter (<=1kb)	31517364	31653689	136326	+	ENSG00000180347	ENST00000319386	0	ITPRID1	ITPR interacting domain containing 1 [Source:HGNC Symbol;Acc:HGNC:27363]
9	86925899	86926194	296	LoVo_peak_1569	35	2.8666	3.53412	0	184	Distal Intergenic	86944362	86947506	3145	-	ENSG00000180447	ENST00000298743	21312	GAS1	growth arrest specific 1 [Source:HGNC Symbol;Acc:HGNC:4165]
17	5191010	5191305	296	LoVo_peak_639	34	2.72801	3.4826	0	219	Promoter (<=1kb)	5183951	5191862	7912	-	ENSG00000180626	ENST00000576772	557	ZNF594	zinc finger protein 594 [Source:HGNC Symbol;Acc:HGNC:29392]
17	5079226	5079551	326	LoVo_peak_638	38	3.20655	3.87322	0	152	Promoter (<=1kb)	5078467	5096374	17908	+	ENSG00000180787	ENST00000318833	759	ZFP3	ZFP3 zinc finger protein [Source:HGNC Symbol;Acc:HGNC:12861]
17	75053456	75053821	366	LoVo_peak_688	25	2.55699	2.51111	0	102	Intron (ENST00000581589/ENSG00000180901, intron 5 of 7)	75048843	75063095	14253	+	ENSG00000180901	ENST00000577516	4613	KCTD2	potassium channel tetramerization domain containing 2 [Source:HGNC Symbol;Acc:HGNC:21294]
9	137737959	137738440	482	LoVo_peak_1613	37	3.12201	3.74156	0	132	Promoter (<=1kb)	137738607	137754221	15615	+	ENSG00000181090	ENST00000495657	-167	EHMT1	euchromatic histone lysine methyltransferase 1 [Source:HGNC Symbol;Acc:HGNC:24650]
9	137774138	137774434	297	LoVo_peak_1614	41	3.10448	4.14638	0	211	Intron (ENST00000462484/ENSG00000181090, intron 10 of 15)	137777970	137834912	56943	+	ENSG00000181090	ENST00000637891	-3536	EHMT1	euchromatic histone lysine methyltransferase 1 [Source:HGNC Symbol;Acc:HGNC:24650]
9	137817925	137818531	607	LoVo_peak_1615	39	3.12948	3.97071	0	400	Promoter (<=1kb)	137817934	137818136	203	+	ENSG00000181090	ENST00000636472	0	EHMT1	euchromatic histone lysine methyltransferase 1 [Source:HGNC Symbol;Acc:HGNC:24650]
19	6430088	6430567	480	LoVo_peak_745	24	2.4332	2.48532	0	95	Exon (ENST00000321510/ENSG00000181240, exon 3 of 7)	6426039	6433762	7724	-	ENSG00000181240	ENST00000458275	3195	SLC25A41	solute carrier family 25 member 41 [Source:HGNC Symbol;Acc:HGNC:28533]
12	86060824	86061285	462	LoVo_peak_403	23	2.55348	2.34354	0	129	Intron (ENST00000620241/ENSG00000182050, intron 1 of 7)	85978745	86049725	70981	-	ENSG00000182050	ENST00000548651	-11099	MGAT4C	MGAT4 family member C [Source:HGNC Symbol;Acc:HGNC:30871]
7	5376426	5376906	481	LoVo_peak_1380	24	2.04584	2.44027	0	210	Exon (ENST00000399537/ENSG00000182095, exon 8 of 30)	5376114	5388029	11916	-	ENSG00000182095	ENST00000413081	11123	TNRC18	trinucleotide repeat containing 18 [Source:HGNC Symbol;Acc:HGNC:11962]
9	95987032	95987672	641	LoVo_peak_1578	46	3.70871	4.64204	0.09393	521	Intron (ENST00000402838/ENSG00000182150, intron 16 of 16)	95994214	96005383	11170	+	ENSG00000182150	ENST00000682148	-6542	ERCC6L2	ERCC excision repair 6 like 2 [Source:HGNC Symbol;Acc:HGNC:26922]
15	99087400	99087764	365	LoVo_peak_549	31	2.8395	3.10478	0	286	Intron (ENST00000559468/ENSG00000259475, intron 2 of 3)	99098217	99135593	37377	+	ENSG00000182253	ENST00000560674	-10453	SYNM	synemin [Source:HGNC Symbol;Acc:HGNC:24466]
17	76112351	76112690	340	LoVo_peak_691	24	2.39086	2.41987	0	113	Intron (ENST00000589507/ENSG00000182473, intron 3 of 7)	76081016	76103787	22772	-	ENSG00000182473	ENST00000589210	-8564	EXOC7	exocyst complex component 7 [Source:HGNC Symbol;Acc:HGNC:23214]
22	31216434	31216740	307	LoVo_peak_997	35	2.89556	3.58268	0	225	Intron (ENST00000462625/ENSG00000182541, intron 1 of 2)	31212298	31280080	67783	+	ENSG00000182541	ENST00000331728	4136	LIMK2	LIM domain kinase 2 [Source:HGNC Symbol;Acc:HGNC:6614]
3	42184411	42184789	379	LoVo_peak_1035	24	2.53471	2.47901	0	357	3' UTR	42193077	42202754	9678	+	ENSG00000182606	ENST00000427771	-8288	TRAK1	trafficking kinesin protein 1 [Source:HGNC Symbol;Acc:HGNC:29947]
11	131372430	131372725	296	LoVo_peak_347	35	3.14338	3.55866	0	123	Promoter (1-2kb)	131370629	131661231	290603	+	ENSG00000182667	ENST00000477098	1801	NTM	neurotrimin [Source:HGNC Symbol;Acc:HGNC:17941]
13	113834393	113834724	332	LoVo_peak_470	47	3.34235	4.79185	0.14776	144	Promoter (<=1kb)	113820549	113833741	13193	-	ENSG00000183087	ENST00000480426	-652	GAS6	growth arrest specific 6 [Source:HGNC Symbol;Acc:HGNC:4168]
10	67633470	67633845	376	LoVo_peak_211	46	3.73523	4.68212	0.09393	144	Intron (ENST00000683963/ENSG00000183230, intron 2 of 16)	66924566	67665570	741005	-	ENSG00000183230	ENST00000682166	31725	CTNNA3	catenin alpha 3 [Source:HGNC Symbol;Acc:HGNC:2511]
22	21511654	21512043	390	LoVo_peak_986	24	2.39086	2.41987	0	178	Promoter (2-3kb)	21491976	21514223	22248	-	ENSG00000183506	ENST00000491562	2180	PI4KAP2	phosphatidylinositol 4-kinase alpha pseudogene 2 [Source:HGNC Symbol;Acc:HGNC:33577]
22	28954190	28954485	296	LoVo_peak_993	39	3.12948	3.97071	0	201	Intron (ENST00000544604/ENSG00000183579, intron 1 of 8)	28987052	29053965	66914	+	ENSG00000183579	ENST00000406323	-32567	ZNRF3	zinc and ring finger 3 [Source:HGNC Symbol;Acc:HGNC:18126]
16	66679463	66679817	355	LoVo_peak_601	29	2.83064	2.90296	0	138	Intron (ENST00000330687/ENSG00000183723, intron 1 of 4)	66614750	66696707	81958	-	ENSG00000183723	ENST00000330687	16890	CMTM4	CKLF like MARVEL transmembrane domain containing 4 [Source:HGNC Symbol;Acc:HGNC:19175]
5	144237839	144238134	296	LoVo_peak_1267	58	4.1393	5.86499	0.76791	205	Intron (ENST00000512467/ENSG00000183775, intron 3 of 3)	144205277	144485686	280410	+	ENSG00000183775	ENST00000507359	32562	KCTD16	potassium channel tetramerization domain containing 16 [Source:HGNC Symbol;Acc:HGNC:29244]
20	41372127	41372422	296	LoVo_peak_952	35	2.8666	3.53412	0	141	Distal Intergenic	41359962	41366818	6857	-	ENSG00000183798	ENST00000332312	-5309	EMILIN3	elastin microfibril interfacer 3 [Source:HGNC Symbol;Acc:HGNC:16123]
6	116738932	116739227	296	LoVo_peak_1351	32	3.05923	3.22735	0	104	3' UTR	116752197	116765719	13523	-	ENSG00000183807	ENST00000368557	26492	FAM162B	family with sequence similarity 162 member B [Source:HGNC Symbol;Acc:HGNC:21549]
3	38586805	38587215	411	LoVo_peak_1029	29	2.76656	2.9947	0	358	Intron (ENST00000414099/ENSG00000183873, intron 14 of 25)	38552981	38554549	1569	-	ENSG00000183873	ENST00000464652	-32256	SCN5A	sodium voltage-gated channel alpha subunit 5 [Source:HGNC Symbol;Acc:HGNC:10593]
22	19764111	19764406	296	LoVo_peak_983	41	3.10448	4.14638	0	69	Promoter (<=1kb)	19765079	19766327	1249	+	ENSG00000184058	ENST00000484336	-673	TBX1	T-box transcription factor 1 [Source:HGNC Symbol;Acc:HGNC:11592]
1	205074298	205074593	296	LoVo_peak_139	37	2.87771	3.74943	0	246	Promoter (1-2kb)	205072991	205074042	1052	+	ENSG00000184144	ENST00000640714	1307	CNTN2	contactin 2 [Source:HGNC Symbol;Acc:HGNC:2172]
2	47571930	47572647	718	LoVo_peak_827	23	2.54263	2.32885	0	225	Promoter (<=1kb)	47509290	47570985	61696	-	ENSG00000184261	ENST00000327876	-945	KCNK12	potassium two pore domain channel subfamily K member 12 [Source:HGNC Symbol;Acc:HGNC:6274]
11	400009	400421	413	LoVo_peak_269	37	3.27067	3.74676	0	159	Promoter (2-3kb)	397630	400260	2631	+	ENSG00000184363	ENST00000526971	2379	PKP3	plakophilin 3 [Source:HGNC Symbol;Acc:HGNC:9025]
1	109914818	109915113	296	LoVo_peak_76	42	3.13583	4.20062	0	85	Promoter (<=1kb)	109915657	109922549	6893	+	ENSG00000184371	ENST00000526001	-544	CSF1	colony stimulating factor 1 [Source:HGNC Symbol;Acc:HGNC:2432]
11	1542078	1542373	296	LoVo_peak_275	35	2.8666	3.53412	0	140	Distal Intergenic	1557523	1559443	1921	-	ENSG00000184545	ENST00000528778	17070	DUSP8	dual specificity phosphatase 8 [Source:HGNC Symbol;Acc:HGNC:3074]
17	77337956	77338396	441	LoVo_peak_696	40	3.32666	4.05906	0	180	Intron (ENST00000589070/ENSG00000184640, intron 1 of 1)	77323706	77402455	78750	+	ENSG00000184640	ENST00000592098	14250	SEPTIN9	septin 9 [Source:HGNC Symbol;Acc:HGNC:7323]
11	63295812	63296162	351	LoVo_peak_306	45	3.63285	4.52715	0.07314	145	Intron (ENST00000682643/ENSG00000184999, intron 2 of 6)	63290308	63311101	20794	+	ENSG00000184999	ENST00000526800	5504	SLC22A10	solute carrier family 22 member 10 [Source:HGNC Symbol;Acc:HGNC:18057]
1	50657016	50657311	296	LoVo_peak_55	39	3.39723	3.93282	0	36	Intron (ENST00000396153/ENSG00000185104, intron 7 of 18)	50441276	50706051	264776	-	ENSG00000185104	ENST00000494400	48740	FAF1	Fas associated factor 1 [Source:HGNC Symbol;Acc:HGNC:3578]
3	38756573	38756868	296	LoVo_peak_1030	51	3.71972	5.18415	0.35872	144	Exon (ENST00000655275/ENSG00000185313, exon 10 of 28)	38697346	38794042	96697	-	ENSG00000185313	ENST00000643924	37174	SCN10A	sodium voltage-gated channel alpha subunit 10 [Source:HGNC Symbol;Acc:HGNC:10582]
1	245948834	245949182	349	LoVo_peak_171	24	2.41501	2.45723	0	107	Intron (ENST00000366517/ENSG00000185420, intron 2 of 8)	245749342	245956102	206761	-	ENSG00000185420	ENST00000366517	6920	SMYD3	SET and MYND domain containing 3 [Source:HGNC Symbol;Acc:HGNC:15513]
7	99211632	99212052	421	LoVo_peak_1420	31	2.75837	3.16644	0	137	Intron (ENST00000681060/ENSG00000185467, intron 1 of 10)	99173572	99208115	34544	-	ENSG00000185467	ENST00000327442	-3517	KPNA7	karyopherin subunit alpha 7 [Source:HGNC Symbol;Acc:HGNC:21839]
3	195975937	195976316	380	LoVo_peak_1085	27	2.47061	2.70012	0	227	Promoter (<=1kb)	195971253	195975902	4650	-	ENSG00000185485	ENST00000457601	-35	SDHAP1	succinate dehydrogenase complex flavoprotein subunit A pseudogene 1 [Source:HGNC Symbol;Acc:HGNC:32455]
15	91116775	91117081	307	LoVo_peak_544	36	3.23789	3.69842	0	229	Intron (ENST00000545111/ENSG00000185518, intron 1 of 11)	91101828	91251926	150099	+	ENSG00000185518	ENST00000557291	14947	SV2B	synaptic vesicle glycoprotein 2B [Source:HGNC Symbol;Acc:HGNC:16874]
15	91124046	91124341	296	LoVo_peak_545	32	3.05923	3.22735	0	200	Intron (ENST00000545111/ENSG00000185518, intron 1 of 11)	91101828	91251926	150099	+	ENSG00000185518	ENST00000557291	22218	SV2B	synaptic vesicle glycoprotein 2B [Source:HGNC Symbol;Acc:HGNC:16874]
15	43979032	43979327	296	LoVo_peak_524	50	3.8059	5.05504	0.29707	247	Intron (ENST00000417257/ENSG00000171877, intron 1 of 13)	43989061	43990184	1124	-	ENSG00000185607	ENST00000418351	10857	ACTBP7	ACTB pseudogene 7 [Source:HGNC Symbol;Acc:HGNC:140]
5	171780716	171781011	296	LoVo_peak_1289	41	3.26121	4.186	0	139	Promoter (1-2kb)	171782432	171791136	8705	+	ENSG00000185662	ENST00000640082	-1421	SMIM23	small integral membrane protein 23 [Source:HGNC Symbol;Acc:HGNC:34440]
1	225238822	225239260	439	LoVo_peak_153	35	3.1131	3.51374	0	128	Promoter (1-2kb)	225240794	225351883	111090	+	ENSG00000185842	ENST00000638635	-1534	DNAH14	dynein axonemal heavy chain 14 [Source:HGNC Symbol;Acc:HGNC:2945]
1	225298909	225299204	296	LoVo_peak_154	39	3.39723	3.93282	0	210	Intron (ENST00000445597/ENSG00000185842, intron 35 of 60)	225250663	225270796	20134	+	ENSG00000185842	ENST00000450490	48246	DNAH14	dynein axonemal heavy chain 14 [Source:HGNC Symbol;Acc:HGNC:2945]
13	113671198	113671493	296	LoVo_peak_469	36	3.06808	3.6572	0	100	Intron (ENST00000335678/ENSG00000185974, intron 2 of 6)	113667219	113737736	70518	+	ENSG00000185974	ENST00000335678	3979	GRK1	G protein-coupled receptor kinase 1 [Source:HGNC Symbol;Acc:HGNC:10013]
19	1545604	1545899	296	LoVo_peak_736	29	2.74307	2.95915	0	264	Distal Intergenic	1528369	1531748	3380	+	ENSG00000185988	ENST00000673829	17235	PLK5	polo like kinase 5 (inactive) [Source:HGNC Symbol;Acc:HGNC:27001]
1	49074242	49074537	296	LoVo_peak_53	25	2.72123	2.57038	0	86	Intron (ENST00000456002/ENSG00000229846, intron 2 of 3)	48583870	49045714	461845	-	ENSG00000186094	ENST00000416121	-28528	AGBL4	ATP/GTP binding protein like 4 [Source:HGNC Symbol;Acc:HGNC:25892]
11	14868684	14869106	423	LoVo_peak_283	62	4.41123	6.29738	1.07456	164	Intron (ENST00000282096/ENSG00000152270, intron 15 of 15)	14878012	14885841	7830	-	ENSG00000186104	ENST00000525015	16735	CYP2R1	cytochrome P450 family 2 subfamily R member 1 [Source:HGNC Symbol;Acc:HGNC:20580]
2	96063205	96063524	320	LoVo_peak_845	53	3.24478	5.31046	0.44507	86	Distal Intergenic	96034965	96039451	4487	-	ENSG00000186281	ENST00000488515	-23754	GPAT2	glycerol-3-phosphate acyltransferase 2, mitochondrial [Source:HGNC Symbol;Acc:HGNC:27168]
17	1797759	1798054	296	LoVo_peak_635	38	3.20655	3.87322	0	165	Promoter (2-3kb)	1781692	1800805	19114	-	ENSG00000186532	ENST00000491788	2751	SMYD4	SET and MYND domain containing 4 [Source:HGNC Symbol;Acc:HGNC:21067]
22	29643886	29644192	307	LoVo_peak_994	24	2.39086	2.41987	0	230	Intron (ENST00000413209/ENSG00000186575, intron 4 of 4)	29654657	29695059	40403	+	ENSG00000186575	ENST00000361166	-10465	NF2	neurofibromin 2 [Source:HGNC Symbol;Acc:HGNC:7773]
19	15807728	15808023	296	LoVo_peak_761	39	3.39723	3.93282	0	268	Promoter (<=1kb)	15807003	15808126	1124	-	ENSG00000186723	ENST00000334920	103	OR10H1	olfactory receptor family 10 subfamily H member 1 [Source:HGNC Symbol;Acc:HGNC:8172]
11	12874496	12874791	296	LoVo_peak_280	31	2.86467	3.14267	0	5	Intron (ENST00000527636/ENSG00000187079, intron 5 of 12)	12879443	12944483	65041	+	ENSG00000187079	ENST00000526600	-4652	TEAD1	TEA domain transcription factor 1 [Source:HGNC Symbol;Acc:HGNC:11714]
1	44651962	44652474	513	LoVo_peak_50	25	2.40374	2.59028	0	216	Intron (ENST00000372242/ENSG00000126106, intron 3 of 4)	44648308	44651723	3416	+	ENSG00000187147	ENST00000474956	3654	RNF220	ring finger protein 220 [Source:HGNC Symbol;Acc:HGNC:25552]
16	8983117	8983425	309	LoVo_peak_560	41	3.10448	4.14638	0	111	Distal Intergenic	8892097	8975328	83232	-	ENSG00000187555	ENST00000673704	-7789	USP7	ubiquitin specific peptidase 7 [Source:HGNC Symbol;Acc:HGNC:12630]
9	137346968	137347349	382	LoVo_peak_1611	29	2.62873	2.95763	0	226	Intron (ENST00000491734/ENSG00000187609, intron 11 of 14)	137306917	137352984	46068	-	ENSG00000187609	ENST00000487745	5635	EXD3	exonuclease 3'-5' domain containing 3 [Source:HGNC Symbol;Acc:HGNC:26023]
2	190168167	190168472	306	LoVo_peak_883	82	4.81706	8.29439	2.6751	184	Intron (ENST00000490033/ENSG00000187699, intron 4 of 4)	190180482	190200209	19728	+	ENSG00000187699	ENST00000409870	-12010	C2orf88	chromosome 2 open reading frame 88 [Source:HGNC Symbol;Acc:HGNC:28191]
16	89798414	89798709	296	LoVo_peak_630	43	3.23248	4.3668	0	166	Promoter (<=1kb)	89795906	89799232	3327	-	ENSG00000187741	ENST00000566409	523	FANCA	FA complementation group A [Source:HGNC Symbol;Acc:HGNC:3582]
9	89405348	89405645	298	LoVo_peak_1571	24	2.41501	2.45723	0	117	Promoter (<=1kb)	89402896	89405926	3031	-	ENSG00000187764	ENST00000433650	281	SEMA4D	semaphorin 4D [Source:HGNC Symbol;Acc:HGNC:10732]
22	49640033	49640328	296	LoVo_peak_1010	40	3.2958	4.01143	0	114	Intron (ENST00000414287/ENSG00000188511, intron 1 of 4)	49624167	49626894	2728	-	ENSG00000188511	ENST00000444628	-13139	C22orf34	chromosome 22 putative open reading frame 34 [Source:HGNC Symbol;Acc:HGNC:28010]
1	25404116	25404435	320	LoVo_peak_32	36	3.20576	3.65097	0	188	Promoter (1-2kb)	25362359	25402702	40344	-	ENSG00000188672	ENST00000527747	-1414	RHCE	Rh blood group CcEe antigens [Source:HGNC Symbol;Acc:HGNC:10008]
22	44014057	44014352	296	LoVo_peak_1004	48	3.66199	4.8284	0.16966	153	Intron (ENST00000406477/ENSG00000188677, intron 2 of 13)	44024302	44119934	95633	+	ENSG00000188677	ENST00000402876	-9950	PARVB	parvin beta [Source:HGNC Symbol;Acc:HGNC:14653]
22	44153688	44154050	363	LoVo_peak_1005	60	4.24689	6.03679	0.89291	250	Intron (ENST00000406477/ENSG00000188677, intron 11 of 13)	44162734	44168243	5510	+	ENSG00000188677	ENST00000484345	-8684	PARVB	parvin beta [Source:HGNC Symbol;Acc:HGNC:14653]
6	87143835	87144155	321	LoVo_peak_1340	24	2.61985	2.43335	0	138	Distal Intergenic	87152833	87170364	17532	+	ENSG00000188994	ENST00000392985	-8678	ZNF292	zinc finger protein 292 [Source:HGNC Symbol;Acc:HGNC:18410]
1	248452873	248453168	296	LoVo_peak_176	46	3.73523	4.68212	0.09393	242	Exon (ENST00000642130/ENSG00000196240, exon 3 of 3)	248445637	248455725	10089	+	ENSG00000196240	ENST00000641925	7236	OR2T2	olfactory receptor family 2 subfamily T member 2 [Source:HGNC Symbol;Acc:HGNC:14725]
16	28894795	28895136	342	LoVo_peak_575	35	2.8666	3.53412	0	106	3' UTR	28888897	28894219	5323	+	ENSG00000196296	ENST00000565042	5898	ATP2A1	ATPase sarcoplasmic/endoplasmic reticulum Ca2+ transporting 1 [Source:HGNC Symbol;Acc:HGNC:811]
1	144950887	144951200	314	LoVo_peak_93	39	3.39723	3.93282	0	165	Intron (ENST00000612199/ENSG00000196369, intron 4 of 9)	144897236	144955446	58211	-	ENSG00000196369	ENST00000621582	4246	SRGAP2B	SLIT-ROBO Rho GTPase activating protein 2B [Source:HGNC Symbol;Acc:HGNC:35237]
7	100812694	100812989	296	LoVo_peak_1424	24	2.39086	2.41987	0	130	Promoter (<=1kb)	100807365	100813339	5975	-	ENSG00000196411	ENST00000467515	350	EPHB4	EPH receptor B4 [Source:HGNC Symbol;Acc:HGNC:3395]
1	247136989	247137439	451	LoVo_peak_173	29	2.87065	2.9599	0	132	Intron (ENST00000472531/ENSG00000196418, intron 3 of 3)	247123503	247149950	26448	-	ENSG00000196418	ENST00000476312	12511	ZNF124	zinc finger protein 124 [Source:HGNC Symbol;Acc:HGNC:12907]
X	1650344	1650645	302	LoVo_peak_1640	39	3.39723	3.93282	0	116	Distal Intergenic	1636398	1643081	6684	+	ENSG00000196433	ENST00000432523	13946	ASMT	acetylserotonin O-methyltransferase [Source:HGNC Symbol;Acc:HGNC:750]
12	124388265	124388614	350	LoVo_peak_425	41	3.11257	4.16039	0	248	Promoter (<=1kb)	124372460	124388824	16365	-	ENSG00000196498	ENST00000448614	210	NCOR2	nuclear receptor corepressor 2 [Source:HGNC Symbol;Acc:HGNC:7673]
7	144578012	144578307	296	LoVo_peak_1437	36	3.18781	3.62443	0	136	Intron (ENST00000482940/ENSG00000196511, intron 9 of 11)	144591137	144646114	54978	-	ENSG00000196511	ENST00000548831	67807	TPK1	thiamin pyrophosphokinase 1 [Source:HGNC Symbol;Acc:HGNC:17358]
16	1183662	1183979	318	LoVo_peak_553	26	2.43672	2.64451	0	87	Intron (ENST00000348261/ENSG00000196557, intron 2 of 34)	1195029	1198934	3906	+	ENSG00000196557	ENST00000564954	-11050	CACNA1H	calcium voltage-gated channel subunit alpha1 H [Source:HGNC Symbol;Acc:HGNC:1395]
22	40501968	40502274	307	LoVo_peak_1001	31	2.8903	3.18118	0	136	Intron (ENST00000651595/ENSG00000196588, intron 3 of 14)	40435499	40492307	56809	-	ENSG00000196588	ENST00000673719	-9661	MRTFA	myocardin related transcription factor A [Source:HGNC Symbol;Acc:HGNC:14334]
19	16152626	16152926	301	LoVo_peak_762	41	2.86418	4.11731	0	85	Promoter (<=1kb)	16152552	16157248	4697	+	ENSG00000196684	ENST00000591154	74	HSH2D	hematopoietic SH2 domain containing [Source:HGNC Symbol;Acc:HGNC:24920]
20	44655139	44655519	381	LoVo_peak_955	27	2.61011	2.75695	0	108	Promoter (2-3kb)	44636071	44652233	16163	-	ENSG00000196839	ENST00000535573	-2906	ADA	adenosine deaminase [Source:HGNC Symbol;Acc:HGNC:186]
5	126641488	126641783	296	LoVo_peak_1244	23	2.56786	2.363	0	124	Distal Intergenic	126632534	126636242	3709	+	ENSG00000196900	ENST00000506701	8954	TEX43	testis expressed 43 [Source:HGNC Symbol;Acc:HGNC:33767]
2	97560354	97560666	313	LoVo_peak_847	43	3.52471	4.36268	0	262	5' UTR	97492663	97589721	97059	-	ENSG00000196912	ENST00000359901	29055	ANKRD36B	ankyrin repeat domain 36B [Source:HGNC Symbol;Acc:HGNC:29333]
17	81924273	81924585	313	LoVo_peak_702	33	2.64211	3.32772	0	147	Promoter (<=1kb)	81921560	81923532	1973	-	ENSG00000197063	ENST00000392366	-741	MAFG	MAF bZIP transcription factor G [Source:HGNC Symbol;Acc:HGNC:6781]
12	53455677	53455972	296	LoVo_peak_390	36	2.80086	3.61294	0	108	Promoter (<=1kb)	53455909	53460686	4778	+	ENSG00000197111	ENST00000548190	0	PCBP2	poly(rC) binding protein 2 [Source:HGNC Symbol;Acc:HGNC:8648]
20	63711041	63711537	497	LoVo_peak_970	25	2.55699	2.51111	0	146	Promoter (1-2kb)	63709089	63733970	24882	+	ENSG00000197114	ENST00000468235	1952	ZGPAT	zinc finger CCCH-type and G-patch domain containing [Source:HGNC Symbol;Acc:HGNC:15948]
7	64222899	64223194	296	LoVo_peak_1415	39	3.39723	3.93282	0	118	Distal Intergenic	64228474	64266931	38458	+	ENSG00000197123	ENST00000421025	-5280	ZNF679	zinc finger protein 679 [Source:HGNC Symbol;Acc:HGNC:28650]
8	22351747	22352102	356	LoVo_peak_1473	41	3.23398	4.14169	0	156	Promoter (<=1kb)	22352799	22356088	3290	+	ENSG00000197181	ENST00000519884	-697	PIWIL2	piwi like RNA-mediated gene silencing 2 [Source:HGNC Symbol;Acc:HGNC:17644]
6	110982170	110982643	474	LoVo_peak_1348	62	4.41123	6.29738	1.07456	234	Promoter (<=1kb)	110982316	111024327	42012	+	ENSG00000197498	ENST00000425871	0	RPF2	ribosome production factor 2 homolog [Source:HGNC Symbol;Acc:HGNC:20870]
15	52383223	52383518	296	LoVo_peak_528	26	2.62623	2.61067	0	100	Intron (ENST00000399233/ENSG00000197535, intron 15 of 41)	52387750	52396385	8636	-	ENSG00000197535	ENST00000469611	12867	MYO5A	myosin VA [Source:HGNC Symbol;Acc:HGNC:7602]
5	116650723	116651018	296	LoVo_peak_1238	23	2.55348	2.34354	0	130	Distal Intergenic	116716243	116716650	408	+	ENSG00000197575	ENST00000461663	-65225	RPS17P2	ribosomal protein S17 pseudogene 2 [Source:HGNC Symbol;Acc:HGNC:10398]
11	63157122	63157417	296	LoVo_peak_305	23	2.54263	2.32885	0	117	Distal Intergenic	63118521	63144221	25701	-	ENSG00000197658	ENST00000326192	-12901	SLC22A24	solute carrier family 22 member 24 [Source:HGNC Symbol;Acc:HGNC:28542]
9	128618520	128619041	522	LoVo_peak_1597	24	2.4913	2.41638	0	291	Promoter (<=1kb)	128618953	128624891	5939	+	ENSG00000197694	ENST00000491712	0	SPTAN1	spectrin alpha, non-erythrocytic 1 [Source:HGNC Symbol;Acc:HGNC:11273]
10	119872129	119872544	416	LoVo_peak_250	27	2.63136	2.78939	0	140	Promoter (<=1kb)	119829404	119872754	43351	-	ENSG00000197771	ENST00000360003	210	MCMBP	minichromosome maintenance complex binding protein [Source:HGNC Symbol;Acc:HGNC:25782]
14	49719932	49720376	445	LoVo_peak_482	23	2.55348	2.34354	0	107	Intron (ENST00000556392/ENSG00000197776, intron 4 of 12)	49725608	49751106	25499	+	ENSG00000197776	ENST00000554512	-5232	KLHDC1	kelch domain containing 1 [Source:HGNC Symbol;Acc:HGNC:19836]
9	97341172	97341467	296	LoVo_peak_1580	48	3.69694	4.88362	0.20416	152	Intron (ENST00000375206/ENSG00000255036, intron 32 of 48)	97330533	97350554	20022	+	ENSG00000197816	ENST00000530011	10639	CCDC180	coiled-coil domain containing 180 [Source:HGNC Symbol;Acc:HGNC:29303]
X	1600588	1600974	387	LoVo_peak_1639	39	3.39723	3.93282	0	186	3' UTR	1591625	1600303	8679	+	ENSG00000197976	ENST00000381261	8963	AKAP17A	A-kinase anchoring protein 17A [Source:HGNC Symbol;Acc:HGNC:18783]
8	1519622	1519917	296	LoVo_peak_1458	42	3.42283	4.20689	0	130	Intron (ENST00000637795/ENSG00000198010, intron 4 of 14)	1501366	1708474	207109	+	ENSG00000198010	ENST00000612087	18256	DLGAP2	DLG associated protein 2 [Source:HGNC Symbol;Acc:HGNC:2906]
20	1893487	1893900	414	LoVo_peak_922	30	2.48358	3.03847	0	182	Promoter (<=1kb)	1894167	1939894	45728	+	ENSG00000198053	ENST00000400068	-267	SIRPA	signal regulatory protein alpha [Source:HGNC Symbol;Acc:HGNC:9662]
2	108287327	108287664	338	LoVo_peak_853	24	2.39086	2.41987	0	264	Promoter (<=1kb)	108288639	108309915	21277	+	ENSG00000198203	ENST00000326853	-975	SULT1C2	sulfotransferase family 1C member 2 [Source:HGNC Symbol;Acc:HGNC:11456]
1	181507288	181507605	318	LoVo_peak_128	42	3.45613	4.2579	0	205	Intron (ENST00000524607/ENSG00000198216, intron 3 of 11)	181483745	181806778	323034	+	ENSG00000198216	ENST00000621551	23543	CACNA1E	calcium voltage-gated channel subunit alpha1 E [Source:HGNC Symbol;Acc:HGNC:1392]
1	44727296	44727595	300	LoVo_peak_51	48	3.53183	4.87275	0.19757	217	Promoter (2-3kb)	44724507	44725591	1085	+	ENSG00000198520	ENST00000568406	2789	ARMH1	armadillo like helical domain containing 1 [Source:HGNC Symbol;Acc:HGNC:34345]
9	35294530	35294825	296	LoVo_peak_1555	30	2.79045	3.03081	0	98	Intron (ENST00000617908/ENSG00000198722, intron 7 of 40)	35341830	35405244	63415	+	ENSG00000198722	ENST00000637271	-47005	UNC13B	unc-13 homolog B [Source:HGNC Symbol;Acc:HGNC:12566]
12	49593325	49593625	301	LoVo_peak_385	46	3.14607	4.66145	0.09393	151	Promoter (<=1kb)	49593104	49593213	110	+	ENSG00000199237	ENST00000362367	221	RNU6-834P	RNA, U6 small nuclear 834, pseudogene [Source:HGNC Symbol;Acc:HGNC:47797]
18	58826994	58827289	296	LoVo_peak_723	41	3.10448	4.14638	0	285	Intron (ENST00000659493/ENSG00000267593, intron 3 of 4)	58818883	58819016	134	-	ENSG00000199713	ENST00000362843	-7978	U8	U8 small nucleolar RNA [Source:RFAM;Acc:RF00096]
5	31603308	31603627	320	LoVo_peak_1192	28	2.5782	2.87567	0	209	Distal Intergenic	31595565	31595669	105	-	ENSG00000199765	ENST00000362895	-7639	RNU6-363P	RNA, U6 small nuclear 363, pseudogene [Source:HGNC Symbol;Acc:HGNC:47326]
5	155695355	155695650	296	LoVo_peak_1277	36	3.18781	3.62443	0	131	Distal Intergenic	155845437	155845528	92	+	ENSG00000200275	ENST00000363405	-149787	RNA5SP199	RNA, 5S ribosomal pseudogene 199 [Source:HGNC Symbol;Acc:HGNC:43099]
1	110303115	110303410	296	LoVo_peak_77	41	3.10448	4.14638	0	159	Intron (ENST00000449169/ENSG00000227963, intron 2 of 3)	110272484	110272607	124	+	ENSG00000200536	ENST00000363666	30631	-	-
1	228622316	228622642	327	LoVo_peak_159	37	2.28843	3.75708	0	155	Promoter (<=1kb)	228621447	228621565	119	-	ENSG00000200624	ENST00000363754	-751	RNA5S6	RNA, 5S ribosomal 6 [Source:HGNC Symbol;Acc:HGNC:34367]
9	4400903	4401198	296	LoVo_peak_1545	39	3.39723	3.93282	0	65	Distal Intergenic	4386410	4386556	147	-	ENSG00000200941	ENST00000364071	-14347	RNU6-694P	RNA, U6 small nuclear 694, pseudogene [Source:HGNC Symbol;Acc:HGNC:47657]
1	147078908	147079239	332	LoVo_peak_95	25	2.67399	2.50654	0	165	Promoter (<=1kb)	147079746	147079870	125	+	ENSG00000201142	ENST00000364272	-507	RNU1-151P	RNA, U1 small nuclear 151, pseudogene [Source:HGNC Symbol;Acc:HGNC:53616]
1	165029681	165029976	296	LoVo_peak_114	25	2.72123	2.57038	0	100	Distal Intergenic	164980035	164980137	103	-	ENSG00000201270	ENST00000364400	-49544	RNU6-755P	RNA, U6 small nuclear 755, pseudogene [Source:HGNC Symbol;Acc:HGNC:47718]
1	228628037	228628385	349	LoVo_peak_160	61	3.8181	6.17367	0.99987	138	Promoter (<=1kb)	228628148	228628266	119	-	ENSG00000201321	ENST00000364451	0	RNA5S9	RNA, 5S ribosomal 9 [Source:HGNC Symbol;Acc:HGNC:34370]
5	144572485	144572924	440	LoVo_peak_1268	31	2.8395	3.10478	0	59	Distal Intergenic	144535354	144535670	317	-	ENSG00000201423	ENST00000364553	-36815	RN7SKP246	RN7SK pseudogene 246 [Source:HGNC Symbol;Acc:HGNC:45970]
9	105111654	105112040	387	LoVo_peak_1585	61	4.29032	6.10586	0.94864	158	Intron (ENST00000666856/ENSG00000286536, intron 7 of 7)	105096756	105097061	306	+	ENSG00000201583	ENST00000364713	14898	RN7SKP191	RN7SK pseudogene 191 [Source:HGNC Symbol;Acc:HGNC:45915]
10	90923198	90923499	302	LoVo_peak_227	51	3.71972	5.18415	0.35872	112	Promoter (<=1kb)	90922731	90922835	105	-	ENSG00000201604	ENST00000364734	-363	RNU6-740P	RNA, U6 small nuclear 740, pseudogene [Source:HGNC Symbol;Acc:HGNC:47703]
1	19506609	19507137	529	LoVo_peak_28	47	3.34235	4.79185	0.14776	150	Intron (ENST00000648702/ENSG00000173436, intron 1 of 3)	19510593	19510733	141	+	ENSG00000201609	ENST00000364739	-3456	RNU4-28P	RNA, U4 small nuclear 28, pseudogene [Source:HGNC Symbol;Acc:HGNC:46964]
11	66432719	66433336	618	LoVo_peak_314	41	3.26121	4.186	0	132	Promoter (<=1kb)	66432763	66432902	140	+	ENSG00000201733	ENST00000364863	0	-	-
4	96126271	96126566	296	LoVo_peak_1123	36	3.18781	3.62443	0	276	Distal Intergenic	96152297	96152403	107	-	ENSG00000201744	ENST00000364874	25837	RNU6-34P	RNA, U6 small nuclear 34, pseudogene [Source:HGNC Symbol;Acc:HGNC:34278]
1	10166399	10166859	461	LoVo_peak_21	30	2.65528	3.00056	0	104	Intron (ENST00000253251/ENSG00000130939, intron 22 of 26)	10163268	10163374	107	+	ENSG00000201746	ENST00000364876	3131	RNU6-828P	RNA, U6 small nuclear 828, pseudogene [Source:HGNC Symbol;Acc:HGNC:47791]
7	10857241	10857536	296	LoVo_peak_1384	37	3.12201	3.74156	0	211	Distal Intergenic	10901978	10902074	97	+	ENSG00000201774	ENST00000364904	-44442	Y_RNA	Y RNA [Source:RFAM;Acc:RF00019]
3	180556539	180556866	328	LoVo_peak_1078	39	3.39723	3.93282	0	278	Distal Intergenic	180542701	180542836	136	+	ENSG00000201810	ENST00000364940	13838	U8	U8 small nucleolar RNA [Source:RFAM;Acc:RF00096]
2	147540995	147541500	506	LoVo_peak_868	29	2.87065	2.9599	0	107	Distal Intergenic	147495438	147495540	103	-	ENSG00000202074	ENST00000365204	-45455	RNU6-715P	RNA, U6 small nuclear 715, pseudogene [Source:HGNC Symbol;Acc:HGNC:47678]
1	247300247	247300911	665	LoVo_peak_174	25	2.60274	2.57692	0	157	3' UTR	247294835	247294941	107	+	ENSG00000202079	ENST00000365209	5412	Y_RNA	Y RNA [Source:RFAM;Acc:RF00019]
1	39869799	39870120	322	LoVo_peak_49	58	3.96954	5.87639	0.76791	146	Intron (ENST00000648678/ENSG00000043514, intron 1 of 11)	39881566	39881678	113	-	ENSG00000202222	ENST00000365352	11558	Y_RNA	Y RNA [Source:RFAM;Acc:RF00019]
16	68998261	68998581	321	LoVo_peak_603	24	2.4913	2.41638	0	108	Intron (ENST00000261778/ENSG00000103047, intron 15 of 17)	69007052	69007155	104	-	ENSG00000202497	ENST00000365627	8574	RNU6-898P	RNA, U6 small nuclear 898, pseudogene [Source:HGNC Symbol;Acc:HGNC:47861]
7	154060847	154061348	502	LoVo_peak_1449	34	2.59903	3.41967	0	151	Promoter (<=1kb)	154055286	154061125	5840	-	ENSG00000203335	ENST00000663737	0	-	novel transcript
6	7001136	7001444	309	LoVo_peak_1307	36	3.18781	3.62443	0	176	Distal Intergenic	6993191	6995727	2537	+	ENSG00000203498	ENST00000423568	7945	-	novel transcript
1	223610447	223610840	394	LoVo_peak_149	43	3.50497	4.33257	0	207	Intron (ENST00000366872/ENSG00000203697, intron 11 of 20)	223622622	223628705	6084	-	ENSG00000203697	ENST00000465098	17865	CAPN8	calpain 8 [Source:HGNC Symbol;Acc:HGNC:1485]
1	182406874	182407180	307	LoVo_peak_129	37	3.12201	3.74156	0	115	Promoter (<=1kb)	182407621	182414815	7195	+	ENSG00000203729	ENST00000367563	-441	LINC00272	long intergenic non-protein coding RNA 272 [Source:HGNC Symbol;Acc:HGNC:26898]
9	137957317	137957725	409	LoVo_peak_1616	41	3.10448	4.14638	0	216	Exon (ENST00000371372/ENSG00000148408, exon 10 of 47)	137867925	137892570	24646	-	ENSG00000203987	ENST00000371390	-64747	-	novel transcript, antisense to CACNA1B and EHMT1
2	238367512	238367894	383	LoVo_peak_915	29	2.87065	2.9599	0	271	Intron (ENST00000391993/ENSG00000204104, intron 13 of 14)	238347183	238397680	50498	+	ENSG00000204104	ENST00000462122	20329	TRAF3IP1	TRAF3 interacting protein 1 [Source:HGNC Symbol;Acc:HGNC:17861]
10	68371013	68371308	296	LoVo_peak_212	34	2.72801	3.4826	0	90	Intron (ENST00000466493/ENSG00000204130, intron 13 of 18)	68341130	68376946	35817	-	ENSG00000204130	ENST00000484083	5638	RUFY2	RUN and FYVE domain containing 2 [Source:HGNC Symbol;Acc:HGNC:19761]
10	68377205	68377578	374	LoVo_peak_213	31	2.8395	3.10478	0	176	Promoter (<=1kb)	68345145	68377766	32622	-	ENSG00000204130	ENST00000265865	188	RUFY2	RUN and FYVE domain containing 2 [Source:HGNC Symbol;Acc:HGNC:19761]
11	114872064	114872402	339	LoVo_peak_339	93	5.40796	9.31879	3.57479	157	Distal Intergenic	114678527	114707069	28543	+	ENSG00000204361	ENST00000389586	193537	NXPE2	neurexophilin and PC-esterase domain family member 2 [Source:HGNC Symbol;Acc:HGNC:26331]
2	100494429	100494852	424	LoVo_peak_849	35	3.1131	3.51374	0	135	Distal Intergenic	100509277	100509612	336	+	ENSG00000204637	ENST00000376856	-14425	ARPP19P2	ARPP19 pseudogene 2 [Source:HGNC Symbol;Acc:HGNC:54699]
5	141328399	141328694	296	LoVo_peak_1265	53	3.64885	5.32913	0.45307	241	Promoter (1-2kb)	141330514	141512975	182462	+	ENSG00000204956	ENST00000517417	-1820	PCDHGA1	protocadherin gamma subfamily A, 1 [Source:HGNC Symbol;Acc:HGNC:8696]
7	128682032	128682408	377	LoVo_peak_1430	25	2.29328	2.54672	0	259	Promoter (<=1kb)	128683041	128686875	3835	+	ENSG00000205085	ENST00000641143	-633	FAM71F2	family with sequence similarity 71 member F2 [Source:HGNC Symbol;Acc:HGNC:27998]
4	189525464	189525927	464	LoVo_peak_1158	25	2.72123	2.57038	0	126	Distal Intergenic	189473147	189475190	2044	+	ENSG00000205100	ENST00000378770	52317	HSP90AA4P	heat shock protein 90 alpha family class A member 4, pseudogene [Source:HGNC Symbol;Acc:HGNC:5255]
9	34755864	34756236	373	LoVo_peak_1554	40	3.2958	4.01143	0	92	Intron (ENST00000664167/ENSG00000288583, intron 1 of 1)	34723053	34729488	6436	-	ENSG00000205108	ENST00000378788	-26376	FAM205A	family with sequence similarity 205 member A [Source:HGNC Symbol;Acc:HGNC:41911]
7	100999915	101000399	485	LoVo_peak_1425	53	2.28682	5.36498	0.47874	255	Exon (ENST00000536621/ENSG00000205277, exon 2 of 12)	101013054	101018834	5781	+	ENSG00000205277	ENST00000305119	-12655	MUC12	mucin 12, cell surface associated [Source:HGNC Symbol;Acc:HGNC:7510]
4	140469688	140470003	316	LoVo_peak_1136	32	3.05923	3.22735	0	164	Intron (ENST00000511113/ENSG00000205301, intron 5 of 10)	140443218	140459567	16350	-	ENSG00000205301	ENST00000513018	-10121	MGAT4D	MGAT4 family member D [Source:HGNC Symbol;Acc:HGNC:43619]
16	57659702	57660354	653	LoVo_peak_599	29	2.61617	2.93729	0	132	Intron (ENST00000564907/ENSG00000205336, intron 11 of 13)	57653231	57660855	7625	+	ENSG00000205336	ENST00000565391	6471	ADGRG1	adhesion G protein-coupled receptor G1 [Source:HGNC Symbol;Acc:HGNC:4512]
5	82457343	82457652	310	LoVo_peak_1224	36	3.18781	3.62443	0	127	Distal Intergenic	82382945	82386516	3572	+	ENSG00000205464	ENST00000502523	74398	ATP6AP1L	ATPase H+ transporting accessory protein 1 like [Source:HGNC Symbol;Acc:HGNC:28091]
12	7761993	7762314	322	LoVo_peak_360	38	2.91774	3.82013	0	143	Promoter (2-3kb)	7765216	7774121	8906	+	ENSG00000205857	ENST00000382119	-2902	NANOGNB	NANOG neighbor homeobox [Source:HGNC Symbol;Acc:HGNC:24958]
7	6644523	6644879	357	LoVo_peak_1381	26	2.22823	2.6949	0	159	Promoter (2-3kb)	6641885	6644565	2681	+	ENSG00000205903	ENST00000427912	2638	ZNF316	zinc finger protein 316 [Source:HGNC Symbol;Acc:HGNC:13843]
4	8496082	8496443	362	LoVo_peak_1101	29	2.62873	2.95763	0	152	Intron (ENST00000528132/ENSG00000205959, intron 1 of 1)	8506828	8512610	5783	+	ENSG00000205959	ENST00000382488	-10385	-	novel transcript
4	8507295	8507611	317	LoVo_peak_1102	41	3.26121	4.186	0	122	Promoter (<=1kb)	8506828	8512610	5783	+	ENSG00000205959	ENST00000382488	467	-	novel transcript
9	6631002	6631334	333	LoVo_peak_1547	40	3.15497	4.01254	0	179	Intron (ENST00000321612/ENSG00000178445, intron 2 of 24)	6639139	6639604	466	+	ENSG00000206147	ENST00000332361	-7805	RPL23AP57	ribosomal protein L23a pseudogene 57 [Source:HGNC Symbol;Acc:HGNC:36971]
3	129313216	129313511	296	LoVo_peak_1065	42	2.95398	4.2925	0	146	Promoter (1-2kb)	129315392	129318311	2920	+	ENSG00000206417	ENST00000511998	-1881	H1-10-AS1	H1-10 antisense RNA 1 [Source:HGNC Symbol;Acc:HGNC:27953]
10	15155193	15155533	341	LoVo_peak_186	40	3.02286	4.00449	0	245	Promoter (<=1kb)	15154802	15155320	519	-	ENSG00000206448	ENST00000415473	0	PPIAP30	peptidylprolyl isomerase A pseudogene 30 [Source:HGNC Symbol;Acc:HGNC:44878]
3	28398777	28399072	296	LoVo_peak_1023	46	3.73523	4.68212	0.09393	198	Intron (ENST00000383768/ENSG00000206559, intron 2 of 9)	28413119	28461740	48622	+	ENSG00000206559	ENST00000428875	-14047	ZCWPW2	zinc finger CW-type and PWWP domain containing 2 [Source:HGNC Symbol;Acc:HGNC:23574]
12	17703369	17703723	355	LoVo_peak_365	25	2.72123	2.57038	0	106	Intron (ENST00000660415/ENSG00000256389, intron 3 of 3)	17710934	17711046	113	+	ENSG00000206662	ENST00000383935	-7211	Y_RNA	Y RNA [Source:RFAM;Acc:RF00019]
2	155357301	155357685	385	LoVo_peak_870	25	2.72123	2.57038	0	222	Distal Intergenic	155330421	155330527	107	+	ENSG00000206718	ENST00000383991	26880	RNU6-546P	RNA, U6 small nuclear 546, pseudogene [Source:HGNC Symbol;Acc:HGNC:47509]
16	57821794	57822089	296	LoVo_peak_600	41	3.26121	4.186	0	109	Intron (ENST00000565684/ENSG00000140859, intron 1 of 4)	57830536	57830642	107	-	ENSG00000206833	ENST00000384106	8553	RNU6-20P	RNA, U6 small nuclear 20, pseudogene [Source:HGNC Symbol;Acc:HGNC:34264]
3	196794513	196794837	325	LoVo_peak_1088	30	2.94526	3.0659	0	146	Intron (ENST00000327134/ENSG00000180370, intron 2 of 14)	196784980	196785086	107	-	ENSG00000206892	ENST00000384165	-9427	RNU6-42P	RNA, U6 small nuclear 42, pseudogene [Source:HGNC Symbol;Acc:HGNC:34286]
6	128605910	128606205	296	LoVo_peak_1356	23	2.56786	2.363	0	137	Distal Intergenic	128584390	128584491	102	+	ENSG00000206982	ENST00000384255	21520	Y_RNA	Y RNA [Source:RFAM;Acc:RF00019]
2	236127875	236128283	409	LoVo_peak_913	29	2.62873	2.95763	0	153	3' UTR	236153071	236153172	102	-	ENSG00000207049	ENST00000384322	24889	Y_RNA	Y RNA [Source:RFAM;Acc:RF00019]
10	105393561	105393891	331	LoVo_peak_235	39	3.39723	3.93282	0	141	Distal Intergenic	105534659	105534765	107	+	ENSG00000207068	ENST00000384340	-140768	RNU6-463P	RNA, U6 small nuclear 463, pseudogene [Source:HGNC Symbol;Acc:HGNC:47426]
6	71182863	71183158	296	LoVo_peak_1331	23	2.5936	2.39783	0	140	Promoter (<=1kb)	71182612	71182718	107	+	ENSG00000207180	ENST00000384451	251	RNU6-411P	RNA, U6 small nuclear 411, pseudogene [Source:HGNC Symbol;Acc:HGNC:47374]
16	28023990	28024330	341	LoVo_peak_574	33	2.99756	3.34177	0	97	Intron (ENST00000447459/ENSG00000169181, intron 1 of 6)	27998295	27998401	107	-	ENSG00000207266	ENST00000384536	-25589	RNU6-1241P	RNA, U6 small nuclear 1241, pseudogene [Source:HGNC Symbol;Acc:HGNC:48204]
5	57170909	57171211	303	LoVo_peak_1209	51	3.68703	5.13028	0.31629	128	Promoter (1-2kb)	57169108	57169209	102	-	ENSG00000207293	ENST00000384563	-1700	Y_RNA	Y RNA [Source:RFAM;Acc:RF00019]
3	195388406	195388701	296	LoVo_peak_1083	36	3.18781	3.62443	0	144	Intron (ENST00000326793/ENSG00000114331, intron 2 of 22)	195419436	195419546	111	-	ENSG00000207368	ENST00000384638	30845	Y_RNA	Y RNA [Source:RFAM;Acc:RF00019]
7	63015552	63015847	296	LoVo_peak_1414	42	3.42283	4.20689	0	164	Distal Intergenic	63011463	63011569	107	-	ENSG00000207443	ENST00000384712	-3983	RNU6-417P	RNA, U6 small nuclear 417, pseudogene [Source:HGNC Symbol;Acc:HGNC:47380]
18	35898313	35898617	305	LoVo_peak_715	49	3.73256	4.93977	0.21962	163	Distal Intergenic	35904818	35904926	109	-	ENSG00000207797	ENST00000385062	6309	MIR187	microRNA 187 [Source:HGNC Symbol;Acc:HGNC:31558]
14	30993832	30994127	296	LoVo_peak_475	24	2.4913	2.41638	0	92	Intron (ENST00000355683/ENSG00000196792, intron 1 of 15)	31014646	31014742	97	-	ENSG00000207952	ENST00000385217	20615	MIR624	microRNA 624 [Source:HGNC Symbol;Acc:HGNC:32880]
14	21781523	21781899	377	LoVo_peak_472	53	3.64885	5.32913	0.45307	278	Promoter (1-2kb)	21782993	21783503	511	+	ENSG00000211781	ENST00000390429	-1094	TRAV7	T cell receptor alpha variable 7 [Source:HGNC Symbol;Acc:HGNC:12145]
14	105771942	105772237	296	LoVo_peak_518	31	2.38682	3.15615	0	93	Promoter (<=1kb)	105769102	105771405	2304	-	ENSG00000211897	ENST00000390551	-537	IGHG3	immunoglobulin heavy constant gamma 3 (G3m marker) [Source:HGNC Symbol;Acc:HGNC:5527]
14	106363603	106363898	296	LoVo_peak_519	46	3.73523	4.68212	0.09393	108	Distal Intergenic	106359793	106360324	532	-	ENSG00000211955	ENST00000390615	-3279	IGHV3-33	immunoglobulin heavy variable 3-33 [Source:HGNC Symbol;Acc:HGNC:5596]
12	131659184	131659650	467	LoVo_peak_435	41	2.86418	4.11731	0	281	Promoter (1-2kb)	131661063	131661174	112	+	ENSG00000212154	ENST00000390852	-1413	RNA5SP377	RNA, 5S ribosomal pseudogene 377 [Source:HGNC Symbol;Acc:HGNC:43277]
4	178805572	178805905	334	LoVo_peak_1152	29	2.62873	2.95763	0	115	Distal Intergenic	178685886	178685956	71	-	ENSG00000212191	ENST00000390889	-119616	-	-
17	58629017	58629312	296	LoVo_peak_673	58	4.1393	5.86499	0.76791	219	Promoter (2-3kb)	58631641	58631836	196	-	ENSG00000212195	ENST00000390893	2524	U3	Small nucleolar RNA U3 [Source:RFAM;Acc:RF00012]
11	112595554	112595912	359	LoVo_peak_336	49	3.73256	4.93977	0.21962	159	Intron (ENST00000665326/ENSG00000254968, intron 2 of 2)	112602354	112602452	99	-	ENSG00000212397	ENST00000391095	6540	-	-
15	44879656	44880032	377	LoVo_peak_525	32	3.05923	3.22735	0	207	Intron (ENST00000561384/ENSG00000259479, intron 2 of 9)	44884616	44884780	165	+	ENSG00000212424	ENST00000391122	-4584	RNU1-119P	RNA, U1 small nuclear 119, pseudogene [Source:HGNC Symbol;Acc:HGNC:48461]
12	9294909	9295204	296	LoVo_peak_361	27	2.47061	2.70012	0	7	Exon (ENST00000539757/ENSG00000111788, exon 6 of 29)	9286673	9286822	150	-	ENSG00000212440	ENST00000391138	-8087	SNORA75	Small nucleolar RNA SNORA75 [Source:RFAM;Acc:RF00072]
8	126677200	126677527	328	LoVo_peak_1524	52	3.78687	5.2944	0.439	190	Intron (ENST00000519880/ENSG00000253438, intron 2 of 4)	126671522	126671654	133	+	ENSG00000212451	ENST00000391149	5678	RNU11-4P	RNA, U11 small nuclear 4, pseudogene [Source:HGNC Symbol;Acc:HGNC:46944]
7	144238718	144239041	324	LoVo_peak_1436	41	2.86418	4.11731	0	204	Promoter (<=1kb)	144228244	144239605	11362	-	ENSG00000212807	ENST00000641810	564	OR2A42	olfactory receptor family 2 subfamily A member 42 [Source:HGNC Symbol;Acc:HGNC:31230]
1	164425611	164425906	296	LoVo_peak_113	39	3.39723	3.93282	0	165	Distal Intergenic	164356767	164357364	598	+	ENSG00000213070	ENST00000444896	68844	HMGB3P6	high mobility group box 3 pseudogene 6 [Source:HGNC Symbol;Acc:HGNC:39283]
7	138356588	138356973	386	LoVo_peak_1434	62	4.3799	6.24786	1.05543	167	Distal Intergenic	138404195	138404523	329	-	ENSG00000213237	ENST00000421078	47550	PTMAP10	prothymosin alpha pseudogene 10 [Source:HGNC Symbol;Acc:HGNC:53978]
2	104768533	104768828	296	LoVo_peak_850	36	3.18781	3.62443	0	99	Promoter (2-3kb)	104771282	104771885	604	+	ENSG00000213301	ENST00000440127	-2454	HMGB3P11	high mobility group box 3 pseudogene 11 [Source:HGNC Symbol;Acc:HGNC:39303]
10	118910719	118911100	382	LoVo_peak_248	46	3.2781	4.67728	0.09393	214	Intron (ENST00000663084/ENSG00000229272, intron 2 of 3)	118932674	118933295	622	-	ENSG00000213574	ENST00000394996	22195	LDHAP5	lactate dehydrogenase A pseudogene 5 [Source:HGNC Symbol;Acc:HGNC:6540]
1	75582188	75582487	300	LoVo_peak_65	32	3.05923	3.22735	0	115	Promoter (<=1kb)	75582099	75582555	457	+	ENSG00000213579	ENST00000413677	89	-	ribosomal protein L29 (RPL29) pseudogene
14	55540060	55540355	296	LoVo_peak_488	23	2.5936	2.39783	0	137	Intron (ENST00000554558/ENSG00000186615, intron 3 of 3)	55543401	55544169	769	+	ENSG00000213641	ENST00000483820	-3046	RPL7AP4	ribosomal protein L7a pseudogene 4 [Source:HGNC Symbol;Acc:HGNC:23554]
10	52374745	52375133	389	LoVo_peak_207	28	2.80336	2.86409	0	172	Distal Intergenic	52389112	52389488	377	-	ENSG00000213657	ENST00000447680	14355	RPL31P44	ribosomal protein L31 pseudogene 44 [Source:HGNC Symbol;Acc:HGNC:35523]
2	205935444	205935868	425	LoVo_peak_895	24	2.39086	2.41987	0	136	Distal Intergenic	205949091	205950145	1055	+	ENSG00000213739	ENST00000458609	-13223	PPIAP68	peptidylprolyl isomerase A pseudogene 68 [Source:HGNC Symbol;Acc:HGNC:53692]
8	97528290	97528637	348	LoVo_peak_1512	35	3.01598	3.57541	0	182	Distal Intergenic	97624203	97625079	877	-	ENSG00000213750	ENST00000492365	96442	-	ribosomal protein S2 (RPS2) pseudogene
8	97624859	97625245	387	LoVo_peak_1513	44	3.59607	4.47132	0.03522	163	Promoter (<=1kb)	97624203	97625079	877	-	ENSG00000213750	ENST00000492365	0	-	ribosomal protein S2 (RPS2) pseudogene
16	10558877	10559172	296	LoVo_peak_561	44	3.56004	4.4165	0.00607	206	Promoter (<=1kb)	10532849	10559154	26306	-	ENSG00000213853	ENST00000536829	0	EMP2	epithelial membrane protein 2 [Source:HGNC Symbol;Acc:HGNC:3334]
12	126452963	126453268	306	LoVo_peak_427	32	2.91639	3.22033	0	46	Intron (ENST00000670226/ENSG00000214043, intron 3 of 10)	126458002	126470329	12328	+	ENSG00000214043	ENST00000664858	-4734	LINC02347	long intergenic non-protein coding RNA 2347 [Source:HGNC Symbol;Acc:HGNC:53269]
9	14949545	14949845	301	LoVo_peak_1548	46	3.73523	4.68212	0.09393	169	Intron (ENST00000652129/ENSG00000232000, intron 4 of 6)	14921337	14922334	998	-	ENSG00000214110	ENST00000397561	-27211	LDHAP4	lactate dehydrogenase A pseudogene 4 [Source:HGNC Symbol;Acc:HGNC:6539]
2	106631449	106631921	473	LoVo_peak_852	25	2.67399	2.50654	0	142	Distal Intergenic	106697331	106698676	1346	-	ENSG00000214199	ENST00000443590	66755	EEF1A1P12	eukaryotic translation elongation factor 1 alpha 1 pseudogene 12 [Source:HGNC Symbol;Acc:HGNC:3195]
3	127170948	127171243	296	LoVo_peak_1064	35	3.14338	3.55866	0	151	Intron (ENST00000654542/ENSG00000287784, intron 1 of 1)	127193131	127198185	5055	+	ENSG00000214324	ENST00000624688	-21888	C3orf56	chromosome 3 open reading frame 56 [Source:HGNC Symbol;Acc:HGNC:32481]
9	121248153	121248448	296	LoVo_peak_1592	25	2.4704	2.5427	0	119	5' UTR	121238117	121240089	1973	-	ENSG00000214651	ENST00000455437	-8064	-	ATPase, H+ transporting, lysosomal 56/58kDa, V1 subunit B, isoform 2 (ATP6V1B2) pseudogene
5	73865114	73865599	486	LoVo_peak_1216	25	2.72123	2.57038	0	137	Promoter (2-3kb)	73863043	73867991	4949	+	ENSG00000214944	ENST00000506334	2071	ARHGEF28	Rho guanine nucleotide exchange factor 28 [Source:HGNC Symbol;Acc:HGNC:30322]
1	27194335	27194630	296	LoVo_peak_34	66	3.77315	6.64149	1.33591	217	Distal Intergenic	27200834	27201473	640	-	ENSG00000214973	ENST00000446783	6843	CHCHD3P3	coiled-coil-helix-coiled-coil-helix domain containing 3 pseudogene 3 [Source:HGNC Symbol;Acc:HGNC:44699]
2	241803999	241804321	323	LoVo_peak_920	24	2.39086	2.41987	0	104	Promoter (2-3kb)	241800916	241801907	992	-	ENSG00000215023	ENST00000437438	-2092	-	novel transcript
5	34242026	34242459	434	LoVo_peak_1196	25	2.72123	2.57038	0	249	Promoter (2-3kb)	34199797	34244698	44902	-	ENSG00000215158	ENST00000512782	2239	-	Putative beta-glucuronidase-like protein FLJ75287 pseudogene
11	1171122	1171529	408	LoVo_peak_271	34	2.94107	3.45727	0	202	Intron (ENST00000621226/ENSG00000215182, intron 15 of 48)	1157953	1201138	43186	+	ENSG00000215182	ENST00000621226	13169	MUC5AC	mucin 5AC, oligomeric mucus/gel-forming [Source:HGNC Symbol;Acc:HGNC:7515]
15	72661136	72661431	296	LoVo_peak_539	35	2.8666	3.53412	0	145	Promoter (2-3kb)	72658558	72660171	1614	+	ENSG00000215186	ENST00000568532	2578	GOLGA6B	golgin A6 family member B [Source:HGNC Symbol;Acc:HGNC:32205]
5	994870	995315	446	LoVo_peak_1164	32	2.59311	3.2388	0	314	Promoter (1-2kb)	987180	997308	10129	-	ENSG00000215246	ENST00000399869	1993	-	novel transcript
5	145180771	145181066	296	LoVo_peak_1269	46	3.73523	4.68212	0.09393	197	Intron (ENST00000659832/ENSG00000251031, intron 1 of 3)	145228811	145230054	1244	+	ENSG00000215325	ENST00000507235	-47745	ASS1P10	argininosuccinate synthetase 1 pseudogene 10 [Source:HGNC Symbol;Acc:HGNC:760]
8	8019958	8020287	330	LoVo_peak_1459	75	3.33629	7.54459	2.04154	173	Promoter (2-3kb)	8020663	8022391	1729	-	ENSG00000215354	ENST00000521100	2104	FAM90A24P	family with sequence similarity 90 member A24, pseudogene [Source:HGNC Symbol;Acc:HGNC:32272]
22	36965227	36965605	379	LoVo_peak_999	60	4.24689	6.03679	0.89291	159	Promoter (<=1kb)	36965248	36968172	2925	+	ENSG00000215403	ENST00000400221	0	LL22NC01-81G9.3	uncharacterized protein FLJ39582-like [Source:NCBI gene (formerly Entrezgene);Acc:100506241]
20	31057884	31058376	493	LoVo_peak_936	48	1.94465	4.80543	0.16038	247	Distal Intergenic	31257664	31259632	1969	+	ENSG00000215547	ENST00000400552	-199288	DEFB115	defensin beta 115 [Source:HGNC Symbol;Acc:HGNC:18096]
20	31068232	31068713	482	LoVo_peak_937a	28	1.42817	2.83463	0	82	Distal Intergenic	31257664	31259632	1969	+	ENSG00000215547	ENST00000400552	-188951	DEFB115	defensin beta 115 [Source:HGNC Symbol;Acc:HGNC:18096]
20	31068232	31068713	482	LoVo_peak_937b	33	1.53926	3.39611	0	372	Distal Intergenic	31257664	31259632	1969	+	ENSG00000215547	ENST00000400552	-188951	DEFB115	defensin beta 115 [Source:HGNC Symbol;Acc:HGNC:18096]
20	31075448	31075769	322	LoVo_peak_938	61	2.10323	6.13021	0.96927	157	Distal Intergenic	31257664	31259632	1969	+	ENSG00000215547	ENST00000400552	-181895	DEFB115	defensin beta 115 [Source:HGNC Symbol;Acc:HGNC:18096]
1	240839658	240839971	314	LoVo_peak_167	23	2.55348	2.34354	0	137	Intron (ENST00000440928/ENSG00000182901, intron 9 of 18)	240823006	240823433	428	-	ENSG00000215802	ENST00000400940	-16225	RFKP1	riboflavin kinase pseudogene 1 [Source:HGNC Symbol;Acc:HGNC:39181]
1	166638193	166638488	296	LoVo_peak_117	32	3.05923	3.22735	0	107	Distal Intergenic	166612470	166631400	18931	+	ENSG00000215834	ENST00000488458	25723	FMO9P	flavin containing dimethylaniline monoxygenase 9, pseudogene [Source:HGNC Symbol;Acc:HGNC:32210]
13	111640566	111640918	353	LoVo_peak_466	36	3.17427	3.6044	0	210	Intron (ENST00000375713/ENSG00000204398, intron 2 of 3)	111596009	111642079	46071	+	ENSG00000215881	ENST00000401043	44557	LINC02337	long intergenic non-protein coding RNA 2337 [Source:HGNC Symbol;Acc:HGNC:53257]
1	38625875	38626445	571	LoVo_peak_47	29	2.87065	2.9599	0	283	Distal Intergenic	38708931	38710890	1960	+	ENSG00000215895	ENST00000442006	-82486	HSPA5P1	HSPA5 pseudogene 1 [Source:HGNC Symbol;Acc:HGNC:54532]
1	22917238	22917533	296	LoVo_peak_31	28	2.67494	2.85574	0	131	3' UTR	22953049	22963178	10130	-	ENSG00000215906	ENST00000618559	45645	LACTBL1	lactamase beta like 1 [Source:HGNC Symbol;Acc:HGNC:35445]
1	2789068	2789445	378	LoVo_peak_7	44	3.30897	4.4973	0.05615	103	Promoter (<=1kb)	2641368	2789665	148298	-	ENSG00000215912	ENST00000637179	220	TTC34	tetratricopeptide repeat domain 34 [Source:HGNC Symbol;Acc:HGNC:34297]
10	29610308	29610625	318	LoVo_peak_196	31	2.73712	3.13235	0	98	Intron (ENST00000375400/ENSG00000197321, intron 3 of 35)	29602264	29602346	83	-	ENSG00000216035	ENST00000401216	-7962	MIR938	microRNA 938 [Source:HGNC Symbol;Acc:HGNC:33681]
6	84997392	84997792	401	LoVo_peak_1337	25	2.72123	2.57038	0	107	Distal Intergenic	84966397	84966625	229	-	ENSG00000216523	ENST00000401925	-30767	-	novel pseudogene
6	85031646	85031984	339	LoVo_peak_1338	54	4.07323	5.4714	0.49643	171	Distal Intergenic	84966397	84966625	229	-	ENSG00000216523	ENST00000401925	-65021	-	novel pseudogene
4	3572889	3573236	348	LoVo_peak_1095	33	2.75159	3.33998	0	116	Distal Intergenic	3576869	3590004	13136	+	ENSG00000216560	ENST00000514422	-3633	LINC00955	long intergenic non-protein coding RNA 955 [Source:HGNC Symbol;Acc:HGNC:26644]
4	3595664	3595976	313	LoVo_peak_1096	27	2.61011	2.75695	0	109	Distal Intergenic	3576934	3590711	13778	+	ENSG00000216560	ENST00000502775	18730	LINC00955	long intergenic non-protein coding RNA 955 [Source:HGNC Symbol;Acc:HGNC:26644]
6	120785761	120786212	452	LoVo_peak_1354	54	4.07323	5.4714	0.49643	199	Distal Intergenic	120781220	120781512	293	+	ENSG00000216710	ENST00000404167	4541	COX6A1P3	cytochrome c oxidase subunit 6A1 pseudogene 3 [Source:HGNC Symbol;Acc:HGNC:37633]
6	134098689	134098984	296	LoVo_peak_1358	31	3.00612	3.15218	0	279	Intron (ENST00000663785/ENSG00000287413, intron 2 of 2)	134115235	134115736	502	-	ENSG00000216753	ENST00000406908	16752	HMGA1P7	high mobility group AT-hook 1 pseudogene 7 [Source:HGNC Symbol;Acc:HGNC:19122]
6	118342400	118342695	296	LoVo_peak_1352	32	3.05923	3.22735	0	140	Distal Intergenic	118452469	118454992	2524	-	ENSG00000216809	ENST00000407450	112297	-	DEAD/H (Asp-Glu-Ala-Asp/His) box polypeptide 24 (DDX24) pseudogene
6	153954232	153954527	296	LoVo_peak_1368	35	3.14338	3.55866	0	190	Distal Intergenic	153938433	153938992	560	-	ENSG00000217085	ENST00000403971	-15240	HMGB3P19	high mobility group box 3 pseudogene 19 [Source:HGNC Symbol;Acc:HGNC:39311]
7	3152751	3153101	351	LoVo_peak_1377	24	2.39086	2.41987	0	123	Intron (ENST00000458648/ENSG00000217455, intron 1 of 1)	3140234	3158255	18022	-	ENSG00000217455	ENST00000458648	5154	-	novel transcript
7	3154384	3154841	458	LoVo_peak_1378	35	2.8666	3.53412	0	169	Intron (ENST00000458648/ENSG00000217455, intron 1 of 1)	3140234	3158255	18022	-	ENSG00000217455	ENST00000458648	3414	-	novel transcript
6	62990336	62990954	619	LoVo_peak_1329	32	3.05923	3.22735	0	486	Distal Intergenic	63193072	63193630	559	-	ENSG00000217477	ENST00000403497	202676	-	keratin 8 (KRT8) pseudogene
6	16109669	16110048	380	LoVo_peak_1311	31	2.8395	3.10478	0	289	Promoter (2-3kb)	16107622	16108593	972	+	ENSG00000217585	ENST00000408034	2047	MDH1P2	MDH1 pseudogene 2 [Source:HGNC Symbol;Acc:HGNC:54969]
6	73601806	73602101	296	LoVo_peak_1332	39	3.23576	3.91853	0	142	Intron (ENST00000355773/ENSG00000119899, intron 9 of 10)	73618346	73618597	252	+	ENSG00000218459	ENST00000402023	-16245	RPS27P15	ribosomal protein S27 pseudogene 15 [Source:HGNC Symbol;Acc:HGNC:35863]
6	79435265	79435560	296	LoVo_peak_1335	27	2.61011	2.75695	0	206	Promoter (1-2kb)	79436908	79437167	260	-	ENSG00000218748	ENST00000401435	1607	DBIP1	DBI pseudogene 1 [Source:HGNC Symbol;Acc:HGNC:2692]
6	6534517	6534902	386	LoVo_peak_1306	24	2.39086	2.41987	0	148	Promoter (<=1kb)	6534697	6535631	935	+	ENSG00000218868	ENST00000401596	0	CNN3P1	calponin 3 pseudogene 1 [Source:HGNC Symbol;Acc:HGNC:38666]
1	53992394	53992719	326	LoVo_peak_59	31	2.75837	3.16644	0	177	Distal Intergenic	53974969	53976031	1063	-	ENSG00000219102	ENST00000437410	-16363	HNRNPA3P12	heterogeneous nuclear ribonucleoprotein A3 pseudogene 12 [Source:HGNC Symbol;Acc:HGNC:48758]
6	158505502	158505831	330	LoVo_peak_1370	25	2.48944	2.572	0	109	Intron (ENST00000367097/ENSG00000130338, intron 13 of 13)	158515605	158516229	625	-	ENSG00000219188	ENST00000406011	10398	CACYBPP3	calcyclin binding protein pseudogene 3 [Source:HGNC Symbol;Acc:HGNC:45124]
6	144433131	144433497	367	LoVo_peak_1366	75	4.80051	7.57759	2.06564	163	Intron (ENST00000367545/ENSG00000152818, intron 8 of 73)	144397959	144398752	794	+	ENSG00000219409	ENST00000402856	35172	-	rhomboid domain containing 1 (RHBDD1) pseudogene
6	80365083	80365378	296	LoVo_peak_1336	32	3.05923	3.22735	0	262	Distal Intergenic	80374015	80374569	555	-	ENSG00000219547	ENST00000404330	9191	RPL17P25	ribosomal protein L17 pseudogene 25 [Source:HGNC Symbol;Acc:HGNC:36844]
6	156613745	156614233	489	LoVo_peak_1369	35	2.8666	3.53412	0	363	Distal Intergenic	156662050	156662437	388	+	ENSG00000220347	ENST00000402808	-47817	H3P28	H3 histone pseudogene 28 [Source:HGNC Symbol;Acc:HGNC:54461]
4	182157986	182158338	353	LoVo_peak_1154	43	3.50497	4.33257	0	228	Intron (ENST00000513201/ENSG00000218336, intron 1 of 3)	182169293	182169378	86	+	ENSG00000221227	ENST00000408300	-10955	MIR1305	microRNA 1305 [Source:HGNC Symbol;Acc:HGNC:35303]
5	100799581	100800005	425	LoVo_peak_1229	25	2.72123	2.57038	0	227	Distal Intergenic	100816482	100816565	84	-	ENSG00000221263	ENST00000408336	16560	MIR548P	microRNA 548p [Source:HGNC Symbol;Acc:HGNC:35351]
3	52561677	52562030	354	LoVo_peak_1049	36	3.09481	3.69905	0	205	Promoter (1-2kb)	52560570	52560707	138	+	ENSG00000221518	ENST00000408591	1107	RNU6ATAC16P	RNA, U6atac small nuclear 16, pseudogene [Source:HGNC Symbol;Acc:HGNC:46915]
5	154653728	154654023	296	LoVo_peak_1276	37	2.85811	3.71471	0	233	Distal Intergenic	154685776	154685861	86	+	ENSG00000221552	ENST00000408625	-31753	MIR1303	microRNA 1303 [Source:HGNC Symbol;Acc:HGNC:35301]
7	21492865	21493160	296	LoVo_peak_1392	40	3.20721	4.09802	0	139	Intron (ENST00000448246/ENSG00000105866, intron 4 of 4)	21471058	21471146	89	+	ENSG00000221783	ENST00000408856	21807	MIR1183	microRNA 1183 [Source:HGNC Symbol;Acc:HGNC:35264]
12	79358707	79359030	324	LoVo_peak_402	42	3.42283	4.20689	0	225	Intron (ENST00000393240/ENSG00000067715, intron 10 of 11)	79419257	79419321	65	+	ENSG00000221788	ENST00000408861	-60227	MIR1252	microRNA 1252 [Source:HGNC Symbol;Acc:HGNC:35365]
19	54826740	54827035	296	LoVo_peak_807	23	2.54263	2.32885	0	255	Intron (ENST00000391728/ENSG00000167633, intron 6 of 8)	54832676	54848569	15894	+	ENSG00000221957	ENST00000339924	-5641	KIR2DS4	killer cell immunoglobulin like receptor, two Ig domains and short cytoplasmic tail 4 [Source:HGNC Symbol;Acc:HGNC:6336]
8	47030299	47030594	296	LoVo_peak_1485	23	2.56786	2.363	0	95	Distal Intergenic	47068021	47068323	303	-	ENSG00000222099	ENST00000410167	37729	RN7SKP32	RN7SK pseudogene 32 [Source:HGNC Symbol;Acc:HGNC:45756]
5	175595737	175596032	296	LoVo_peak_1294	29	2.62873	2.95763	0	90	Distal Intergenic	175628188	175628462	275	+	ENSG00000222111	ENST00000410179	-32156	RN7SKP148	RN7SK pseudogene 148 [Source:HGNC Symbol;Acc:HGNC:45872]
11	28221997	28222325	329	LoVo_peak_286	25	2.72123	2.57038	0	97	Intron (ENST00000406787/ENSG00000169519, intron 4 of 6)	28261194	28261519	326	-	ENSG00000222385	ENST00000410453	39194	RN7SKP158	RN7SK pseudogene 158 [Source:HGNC Symbol;Acc:HGNC:45882]
10	108911301	108911916	616	LoVo_peak_239	71	4.74923	7.15727	1.73332	214	Distal Intergenic	108940969	108941310	342	-	ENSG00000222436	ENST00000410504	29394	RN7SKP278	RN7SK pseudogene 278 [Source:HGNC Symbol;Acc:HGNC:46002]
1	154298690	154298997	308	LoVo_peak_102	70	4.48874	7.05656	1.66238	158	Promoter (1-2kb)	154297650	154297748	99	+	ENSG00000222457	ENST00000410525	1040	RNU6-121P	RNA, U6 small nuclear 121, pseudogene [Source:HGNC Symbol;Acc:HGNC:47084]
5	25991625	25991920	296	LoVo_peak_1185	39	3.39723	3.93282	0	215	Distal Intergenic	26012889	26013025	137	+	ENSG00000222560	ENST00000410628	-20969	RNU4-43P	RNA, U4 small nuclear 43, pseudogene [Source:HGNC Symbol;Acc:HGNC:46979]
6	27115218	27115660	443	LoVo_peak_1314	23	2.56786	2.363	0	102	Distal Intergenic	27109790	27109980	191	-	ENSG00000222800	ENST00000410868	-5238	RNU2-62P	RNA, U2 small nuclear 62, pseudogene [Source:HGNC Symbol;Acc:HGNC:48555]
11	122568973	122569499	527	LoVo_peak_342	29	2.62873	2.95763	0	142	Distal Intergenic	122579205	122579307	103	-	ENSG00000223265	ENST00000411333	9808	RNU6-592P	RNA, U6 small nuclear 592, pseudogene [Source:HGNC Symbol;Acc:HGNC:47555]
10	108655160	108655455	296	LoVo_peak_238	46	3.73523	4.68212	0.09393	199	Distal Intergenic	108708539	108840686	132148	+	ENSG00000223381	ENST00000653086	-53084	LINC02661	long intergenic non-protein coding RNA 2661 [Source:HGNC Symbol;Acc:HGNC:54147]
1	30830290	30830657	368	LoVo_peak_38	43	3.37486	4.37001	0	188	Intron (ENST00000658212/ENSG00000223382, intron 2 of 2)	30824677	30833844	9168	+	ENSG00000223382	ENST00000667276	5613	LINC01778	long intergenic non-protein coding RNA 1778 [Source:HGNC Symbol;Acc:HGNC:52568]
7	98540674	98540973	300	LoVo_peak_1419	33	2.86979	3.34427	0	99	Distal Intergenic	98478551	98479225	675	-	ENSG00000223402	ENST00000441836	-61449	-	ribosomal protein S26 (RPS26) pseudogene
9	128731375	128731670	296	LoVo_peak_1598	33	2.77127	3.37335	0	110	Exon (ENST00000291900/ENSG00000160445, exon 16 of 16)	128724445	128733194	8750	+	ENSG00000223478	ENST00000443631	6930	-	novel transcript
2	23312311	23312851	541	LoVo_peak_816	36	3.18781	3.62443	0	283	Distal Intergenic	23330664	23332044	1381	-	ENSG00000223530	ENST00000423706	19193	-	novel transcript
19	5546241	5546536	296	LoVo_peak_742	48	3.53183	4.87275	0.19757	141	Distal Intergenic	5561034	5562298	1265	-	ENSG00000223573	ENST00000590789	15762	TINCR	TINCR ubiquitin domain containing [Source:HGNC Symbol;Acc:HGNC:14607]
14	34391316	34391859	544	LoVo_peak_479	30	2.94526	3.0659	0	155	Intron (ENST00000551935/ENSG00000129521, intron 1 of 4)	34416687	34417602	916	-	ENSG00000223593	ENST00000422524	25743	-	sulfotransferase family 3A, member 1 (Sult3a1) pseudogene
1	153857422	153857717	296	LoVo_peak_101	49	3.73256	4.93977	0.21962	200	Intron (ENST00000368655/ENSG00000143614, intron 1 of 10)	153852106	153853414	1309	-	ENSG00000223599	ENST00000417868	-4008	-	adipose differentiation-related protein (ADFP) pseudogene
X	2631169	2631554	386	LoVo_peak_1641	23	2.5936	2.39783	0	234	Intron (ENST00000435581/ENSG00000223773, intron 8 of 8)	2616619	2638694	22076	+	ENSG00000223773	ENST00000414513	14550	CD99P1	CD99 molecule pseudogene 1 [Source:HGNC Symbol;Acc:HGNC:7083]
2	232435159	232435499	341	LoVo_peak_908	30	2.58625	3.05746	0	171	Distal Intergenic	232442034	232447418	5385	+	ENSG00000223788	ENST00000509197	-6535	DIS3L2P1	DIS3 like 3'-5' exoribonuclease 2 pseudogene 1 [Source:HGNC Symbol;Acc:HGNC:14021]
2	92198832	92199415	584	LoVo_peak_841	79	4.19627	7.99138	2.41826	513	Distal Intergenic	92034522	92035000	479	-	ENSG00000223816	ENST00000451163	-163832	IGKV1OR2-2	immunoglobulin kappa variable 1/OR2-2 (pseudogene) [Source:HGNC Symbol;Acc:HGNC:49465]
2	92604740	92605067	328	LoVo_peak_842	32	3.05923	3.22735	0	133	Distal Intergenic	92034522	92035000	479	-	ENSG00000223816	ENST00000451163	-569740	IGKV1OR2-2	immunoglobulin kappa variable 1/OR2-2 (pseudogene) [Source:HGNC Symbol;Acc:HGNC:49465]
1	69073339	69073671	333	LoVo_peak_64	46	3.73523	4.68212	0.09393	96	Intron (ENST00000658427/ENSG00000223883, intron 1 of 3)	69055903	69219097	163195	+	ENSG00000223883	ENST00000660251	17436	LINC01707	long intergenic non-protein coding RNA 1707 [Source:HGNC Symbol;Acc:HGNC:52495]
22	27589085	27589568	484	LoVo_peak_991	36	3.04181	3.61599	0	170	Distal Intergenic	27563839	27573573	9735	-	ENSG00000224027	ENST00000415655	-15512	-	novel transcript
22	27611594	27611901	308	LoVo_peak_992	29	2.83064	2.90296	0	91	Distal Intergenic	27563839	27573573	9735	-	ENSG00000224027	ENST00000415655	-38021	-	novel transcript
3	5082980	5083275	296	LoVo_peak_1015	25	2.55699	2.51111	0	106	Promoter (1-2kb)	5080212	5084429	4218	-	ENSG00000224082	ENST00000426903	1154	UBTFL8	UBTF like 8 (pseudogene) [Source:HGNC Symbol;Acc:HGNC:44476]
4	39492864	39493216	353	LoVo_peak_1111	33	3.02564	3.38365	0	99	Distal Intergenic	39480485	39481466	982	+	ENSG00000224097	ENST00000507033	12379	-	WD repeat domain 5 (WDR5) pseudogene
1	26504705	26505041	337	LoVo_peak_33	29	2.85845	2.94255	0	110	Distal Intergenic	26519354	26520250	897	-	ENSG00000224129	ENST00000418220	15209	DPPA2P2	developmental pluripotency associated 2 pseudogene 2 [Source:HGNC Symbol;Acc:HGNC:44627]
10	23316677	23316972	296	LoVo_peak_192	24	2.64664	2.46958	0	107	3' UTR	23343957	23345181	1225	+	ENSG00000224215	ENST00000443224	-26985	-	novel transcript
1	188259944	188260431	488	LoVo_peak_135	30	2.94526	3.0659	0	233	Distal Intergenic	188242139	188242678	540	-	ENSG00000224278	ENST00000447592	-17266	-	DEAD (Asp-Glu-Ala-As) box polypeptide 19 (DDX19) pseudogene
18	59063606	59063982	377	LoVo_peak_724	41	3.10448	4.14638	0	186	Intron (ENST00000417918/ENSG00000224367, intron 15 of 17)	59067209	59069307	2099	+	ENSG00000224367	ENST00000587906	-3227	OACYLP	O-acyltransferase like, pseudogene [Source:HGNC Symbol;Acc:HGNC:44362]
2	125878242	125878537	296	LoVo_peak_859	39	3.39723	3.93282	0	260	Distal Intergenic	125823108	125823315	208	+	ENSG00000224410	ENST00000444277	55134	-	Wolf-Hirschhorn syndrome candidate 1 (WHSC1) pseudogene
7	103143461	103143756	296	LoVo_peak_1428	25	2.72123	2.57038	0	85	Promoter (1-2kb)	103141349	103141939	591	-	ENSG00000224415	ENST00000432746	-1522	-	ribosomal protein L19 (RPL19) pseudogene
1	157069371	157069808	438	LoVo_peak_107	29	2.71997	2.92415	0	374	Distal Intergenic	157073257	157074703	1447	+	ENSG00000224520	ENST00000414328	-3449	KRT8P45	keratin 8 pseudogene 45 [Source:HGNC Symbol;Acc:HGNC:39879]
3	172496798	172497117	320	LoVo_peak_1075	24	2.39086	2.41987	0	122	Distal Intergenic	172522228	172522444	217	+	ENSG00000224611	ENST00000429380	-25111	-	pseudogene similar to part of TBP-like 1 TBPL1
7	57179892	57180187	296	LoVo_peak_1413	39	3.39723	3.93282	0	160	Promoter (<=1kb)	57177409	57180052	2644	-	ENSG00000224723	ENST00000417412	0	GUSBP10	GUSB pseudogene 10 [Source:HGNC Symbol;Acc:HGNC:42324]
11	109965281	109965583	303	LoVo_peak_333	35	2.8666	3.53412	0	229	Intron (ENST00000663040/ENSG00000287245, intron 1 of 2)	109982192	109983043	852	+	ENSG00000224776	ENST00000481955	-16609	RPSAP50	ribosomal protein SA pseudogene 50 [Source:HGNC Symbol;Acc:HGNC:35896]
11	131680405	131680700	296	LoVo_peak_348	62	4.41123	6.29738	1.07456	215	Intron (ENST00000374791/ENSG00000182667, intron 1 of 7)	131658310	131663583	5274	-	ENSG00000224795	ENST00000416725	-16822	NTM-AS1	NTM antisense RNA 1 [Source:HGNC Symbol;Acc:HGNC:32293]
9	96686632	96686960	329	LoVo_peak_1579	42	3.42283	4.20689	0	51	Promoter (<=1kb)	96687050	96774318	87269	+	ENSG00000224848	ENST00000661289	-90	-	novel transcript
1	125178868	125179385	518	LoVo_peak_80	56	1.34296	5.65318	0.63805	350	Distal Intergenic	121573946	121580524	6579	-	ENSG00000224857	ENST00000450546	-3598344	LINC01691	long intergenic non-protein coding RNA 1691 [Source:HGNC Symbol;Acc:HGNC:52479]
1	125179933	125180527	595	LoVo_peak_81	52	1.21543	5.20529	0.37766	312	Distal Intergenic	121573946	121580524	6579	-	ENSG00000224857	ENST00000450546	-3599409	LINC01691	long intergenic non-protein coding RNA 1691 [Source:HGNC Symbol;Acc:HGNC:52479]
1	125182295	125182622	328	LoVo_peak_82	177	1.6231	17.7051	11.0665	191	Distal Intergenic	121573946	121580524	6579	-	ENSG00000224857	ENST00000450546	-3601771	LINC01691	long intergenic non-protein coding RNA 1691 [Source:HGNC Symbol;Acc:HGNC:52479]
2	87386119	87386473	355	LoVo_peak_837	23	2.55348	2.34354	0	324	Distal Intergenic	87379880	87380767	888	-	ENSG00000224881	ENST00000444323	-5352	-	novel pseudogene
3	47977545	47977871	327	LoVo_peak_1040	43	3.50497	4.33257	0	134	Exon (ENST00000683076/ENSG00000047849, exon 3 of 21)	47960327	47961081	755	-	ENSG00000224895	ENST00000417155	-16464	VPS26BP1	VPS26B pseudogene 1 [Source:HGNC Symbol;Acc:HGNC:44612]
1	29570332	29570627	296	LoVo_peak_37	39	3.12948	3.97071	0	118	Distal Intergenic	29488193	29496893	8701	-	ENSG00000225011	ENST00000515851	-73439	-	protein tyrosine phosphatase, receptor type, U (PTPRU) pseudogene
20	59342275	59342570	296	LoVo_peak_962	42	3.42283	4.20689	0	146	Distal Intergenic	59352195	59357774	5580	-	ENSG00000225129	ENST00000424662	15204	-	novel transcript
13	48823138	48823534	397	LoVo_peak_455	23	2.54263	2.32885	0	127	Distal Intergenic	48771128	48771827	700	+	ENSG00000225131	ENST00000453033	52010	PSME2P2	proteasome activator subunit 2 pseudogene 2 [Source:HGNC Symbol;Acc:HGNC:30160]
10	118634243	118634538	296	LoVo_peak_246	39	3.12948	3.97071	0	267	Distal Intergenic	118643760	118644198	439	+	ENSG00000225155	ENST00000416399	-9222	TOMM22P5	TOMM22 pseudogene 5 [Source:HGNC Symbol;Acc:HGNC:38741]
1	33310728	33311023	296	LoVo_peak_40	57	3.90097	5.76054	0.70485	172	Promoter (2-3kb)	33313324	33325903	12580	+	ENSG00000225313	ENST00000587696	-2301	-	novel transcript
10	129269586	129269913	328	LoVo_peak_262	36	3.18781	3.62443	0	161	Distal Intergenic	129278251	129291722	13472	+	ENSG00000225424	ENST00000414581	-8338	-	novel transcript
1	187551079	187551374	296	LoVo_peak_134	51	3.68703	5.13028	0.31629	133	Intron (ENST00000643891/ENSG00000230426, intron 6 of 8)	187563061	187564131	1071	+	ENSG00000225462	ENST00000424976	-11687	FDPSP1	farnesyl diphosphate synthase pseudogene 1 [Source:HGNC Symbol;Acc:HGNC:3632]
1	226077282	226077577	296	LoVo_peak_157	28	2.69727	2.88968	0	280	Distal Intergenic	226083590	226090289	6700	+	ENSG00000225518	ENST00000656201	-6013	LINC01703	long intergenic non-protein coding RNA 1703 [Source:HGNC Symbol;Acc:HGNC:52491]
16	88384438	88384738	301	LoVo_peak_626	25	2.29328	2.54672	0	106	Promoter (1-2kb)	88382959	88440753	57795	+	ENSG00000225614	ENST00000565624	1479	ZNF469	zinc finger protein 469 [Source:HGNC Symbol;Acc:HGNC:23216]
1	28971867	28972176	310	LoVo_peak_36	26	2.67451	2.67993	0	120	Intron (ENST00000647103/ENSG00000159023, intron 1 of 17)	28982278	28982608	331	-	ENSG00000225616	ENST00000425821	10432	-	ribosomal protein L27 (RPL27) pseudogene
1	49420446	49420741	296	LoVo_peak_54	43	3.50497	4.33257	0	146	Intron (ENST00000371839/ENSG00000186094, intron 3 of 13)	49374201	49472085	97885	-	ENSG00000225623	ENST00000457061	51344	AGBL4-IT1	AGBL4 intronic transcript 1 [Source:HGNC Symbol;Acc:HGNC:41482]
1	164189793	164190093	301	LoVo_peak_112	37	3.27067	3.74676	0	163	Distal Intergenic	164343005	164343864	860	+	ENSG00000225719	ENST00000435192	-152912	NMNAT1P2	NMNAT1 pseudogene 2 [Source:HGNC Symbol;Acc:HGNC:49164]
13	22725484	22725779	296	LoVo_peak_444	25	2.72123	2.57038	0	279	Distal Intergenic	22704739	22706206	1468	-	ENSG00000225777	ENST00000445147	-19278	DDX39AP1	DEAD-box helicase 39A pseudogene 1 [Source:HGNC Symbol;Acc:HGNC:39664]
20	13299249	13299544	296	LoVo_peak_927	39	3.23576	3.91853	0	120	3' UTR	13244064	13245369	1306	-	ENSG00000225956	ENST00000420044	-53880	-	novel transcript
7	1663808	1664184	377	LoVo_peak_1376	37	2.75771	3.72156	0	220	Distal Intergenic	1688119	1747954	59836	+	ENSG00000225968	ENST00000424383	-23935	ELFN1	extracellular leucine rich repeat and fibronectin type III domain containing 1 [Source:HGNC Symbol;Acc:HGNC:33154]
9	129410349	129410745	397	LoVo_peak_1600	70	3.63608	7.04594	1.65742	176	Distal Intergenic	129438216	129439118	903	+	ENSG00000226355	ENST00000439014	-27471	-	novel transcript
10	81386326	81386633	308	LoVo_peak_223	32	3.05923	3.22735	0	152	Distal Intergenic	81136540	81137335	796	-	ENSG00000226466	ENST00000419698	-248991	RPA2P2	replication protein A2 pseudogene 2 [Source:HGNC Symbol;Acc:HGNC:45117]
2	91944516	91944951	436	LoVo_peak_840	45	3.63285	4.52715	0.07314	151	Distal Intergenic	91940668	91942040	1373	+	ENSG00000226481	ENST00000413404	3848	ACTR3BP2	ACTR3B pseudogene 2 [Source:HGNC Symbol;Acc:HGNC:38677]
12	119974129	119974662	534	LoVo_peak_421	30	2.94526	3.0659	0	142	Distal Intergenic	119959424	119959754	331	+	ENSG00000226729	ENST00000484185	14705	RPL35AP30	ribosomal protein L35a pseudogene 30 [Source:HGNC Symbol;Acc:HGNC:36751]
6	57191626	57191921	296	LoVo_peak_1327	31	3.00612	3.15218	0	142	Intron (ENST00000468148/ENSG00000112210, intron 6 of 6)	57171005	57174236	3232	-	ENSG00000226803	ENST00000585414	-17390	ZNF451-AS1	ZNF451 regulatory antisense RNA 1 [Source:HGNC Symbol;Acc:HGNC:53824]
2	161570692	161570987	296	LoVo_peak_873	29	2.87065	2.9599	0	127	Promoter (<=1kb)	161568502	161570185	1684	-	ENSG00000226946	ENST00000451026	-507	-	chromosome 17 open reading frame 80 (C17orf80) pseudogene
20	4635011	4635340	330	LoVo_peak_925	28	2.80336	2.86409	0	97	Intron (ENST00000652447/ENSG00000226948, intron 1 of 1)	4629427	4630219	793	-	ENSG00000226948	ENST00000458402	-4792	RPS4XP2	ribosomal protein S4X pseudogene 2 [Source:HGNC Symbol;Acc:HGNC:16563]
1	170369884	170370179	296	LoVo_peak_119	27	2.72461	2.75163	0	100	Promoter (<=1kb)	170369223	170370367	1145	-	ENSG00000226967	ENST00000406739	188	HAUS4P1	HAUS augmin like complex subunit 4 pseudogene 1 [Source:HGNC Symbol;Acc:HGNC:43763]
13	32866189	32866553	365	LoVo_peak_448	46	3.73523	4.68212	0.09393	154	Distal Intergenic	32877431	32911650	34220	-	ENSG00000226968	ENST00000421002	45097	LINC00423	long intergenic non-protein coding RNA 423 [Source:HGNC Symbol;Acc:HGNC:42758]
17	72291811	72292159	349	LoVo_peak_683	34	2.79124	3.40713	0	180	Intron (ENST00000648631/ENSG00000227036, intron 5 of 5)	72323118	72334367	11250	-	ENSG00000227036	ENST00000650211	42208	LINC00511	long intergenic non-protein coding RNA 511 [Source:HGNC Symbol;Acc:HGNC:43564]
6	33287761	33288092	332	LoVo_peak_1316	45	3.2312	4.59319	0.09393	109	Promoter (<=1kb)	33287243	33288026	784	-	ENSG00000227057	ENST00000488944	0	WDR46	WD repeat domain 46 [Source:HGNC Symbol;Acc:HGNC:13923]
9	18294776	18295071	296	LoVo_peak_1550	32	3.05923	3.22735	0	123	Intron (ENST00000680146/ENSG00000178031, intron 2 of 29)	18360597	18362220	1624	-	ENSG00000227167	ENST00000443359	67149	-	novel transcript
2	175045981	175046276	296	LoVo_peak_879	29	2.87065	2.9599	0	22	Distal Intergenic	175033778	175034192	415	-	ENSG00000227187	ENST00000421086	-11789	RPL21P31	ribosomal protein L21 pseudogene 31 [Source:HGNC Symbol;Acc:HGNC:36306]
20	26542045	26542341	297	LoVo_peak_933	127	6.24572	12.7928	6.64827	167	Distal Intergenic	26249545	26251546	2002	-	ENSG00000227195	ENST00000665857	-290499	MIR663AHG	MIR663A host gene [Source:HGNC Symbol;Acc:HGNC:27662]
7	132892925	132893337	413	LoVo_peak_1431	50	3.82214	5.08049	0.29707	246	Intron (ENST00000262570/ENSG00000106554, intron 4 of 7)	132830693	132849593	18901	+	ENSG00000227197	ENST00000453078	62232	-	novel transcript
10	61028771	61029172	402	LoVo_peak_210	23	2.56786	2.363	0	124	Distal Intergenic	61016275	61026420	10146	+	ENSG00000227244	ENST00000417931	12496	LINC00845	long intergenic non-protein coding RNA 845 [Source:HGNC Symbol;Acc:HGNC:45033]
10	120955159	120955499	341	LoVo_peak_252	28	2.80336	2.86409	0	130	Intron (ENST00000414774/ENSG00000227307, intron 1 of 1)	120925547	120980700	55154	-	ENSG00000227307	ENST00000414774	25201	-	novel transcript
2	64957850	64958249	400	LoVo_peak_831	24	2.39086	2.41987	0	91	Promoter (2-3kb)	64960053	64960634	582	-	ENSG00000227394	ENST00000455212	2385	RPL11P1	ribosomal protein L11 pseudogene 1 [Source:HGNC Symbol;Acc:HGNC:37021]
7	23636004	23636493	490	LoVo_peak_1394	41	3.39016	4.15676	0	303	Intron (ENST00000307471/ENSG00000169193, intron 3 of 3)	23619333	23622826	3494	+	ENSG00000227436	ENST00000432690	16671	FCF1P1	FCF1 pseudogene 1 [Source:HGNC Symbol;Acc:HGNC:44613]
7	15046062	15046357	296	LoVo_peak_1388	25	2.55699	2.51111	0	139	Distal Intergenic	15066207	15068651	2445	+	ENSG00000227489	ENST00000445093	-19850	-	novel transcript
17	69563475	69563849	375	LoVo_peak_681	35	3.1131	3.51374	0	201	Distal Intergenic	69577251	69624734	47484	+	ENSG00000227517	ENST00000588501	-13402	LINC01483	long intergenic non-protein coding RNA 1483 [Source:HGNC Symbol;Acc:HGNC:51130]
10	113003466	113003761	296	LoVo_peak_242	23	2.42891	2.32616	0	86	Intron (ENST00000627217/ENSG00000148737, intron 4 of 13)	112987476	112987865	390	+	ENSG00000227560	ENST00000420976	15990	RPS15AP30	ribosomal protein S15a pseudogene 30 [Source:HGNC Symbol;Acc:HGNC:35495]
1	177564058	177564353	296	LoVo_peak_126	35	3.14338	3.55866	0	133	Intron (ENST00000663166/ENSG00000227579, intron 3 of 4)	177392744	177568439	175696	-	ENSG00000227579	ENST00000660865	4086	-	novel transcript
7	8126016	8126311	296	LoVo_peak_1383	30	2.48358	3.03847	0	142	Intron (ENST00000402384/ENSG00000003147, intron 13 of 13)	8114025	8116561	2537	+	ENSG00000227719	ENST00000449931	11991	-	novel transcript
7	23956073	23956368	296	LoVo_peak_1396	23	2.44936	2.35575	0	173	Distal Intergenic	23891704	23897335	5632	-	ENSG00000227930	ENST00000412828	-58738	-	novel transcript
9	135199844	135200264	421	LoVo_peak_1608	35	3.1131	3.51374	0	163	Distal Intergenic	135204722	135237597	32876	-	ENSG00000227958	ENST00000452377	37333	-	novel transcript
20	51857315	51857610	296	LoVo_peak_959	39	3.12948	3.97071	0	148	Intron (ENST00000438154/ENSG00000227964, intron 1 of 2)	51831797	51862912	31116	-	ENSG00000227964	ENST00000438154	5302	LINC01429	long intergenic non-protein coding RNA 1429 [Source:HGNC Symbol;Acc:HGNC:50741]
20	51876033	51876354	322	LoVo_peak_960	24	2.39086	2.41987	0	94	Distal Intergenic	51831797	51862912	31116	-	ENSG00000227964	ENST00000438154	-13121	LINC01429	long intergenic non-protein coding RNA 1429 [Source:HGNC Symbol;Acc:HGNC:50741]
2	218930583	218931002	420	LoVo_peak_901	23	2.42891	2.32616	0	143	Promoter (<=1kb)	218900811	218930636	29826	-	ENSG00000228135	ENST00000419511	0	LINC01494	long intergenic non-protein coding RNA 1494 [Source:HGNC Symbol;Acc:HGNC:51152]
3	177415545	177415840	296	LoVo_peak_1077	25	2.72123	2.57038	0	157	Distal Intergenic	177441910	177546044	104135	+	ENSG00000228221	ENST00000657906	-26070	LINC00578	long intergenic non-protein coding RNA 578 [Source:HGNC Symbol;Acc:HGNC:43807]
2	167294271	167294566	296	LoVo_peak_875	23	2.55348	2.34354	0	146	Promoter (1-2kb)	167293171	167558333	265163	+	ENSG00000228222	ENST00000442316	1100	-	novel transcript (hCG1660379)
1	213630022	213630584	563	LoVo_peak_144	23	2.55348	2.34354	0	187	Distal Intergenic	213731416	213794587	63172	+	ENSG00000228255	ENST00000456240	-100832	-	novel transcript
20	60204637	60204932	296	LoVo_peak_965	54	4.07323	5.4714	0.49643	144	Intron (ENST00000654397/ENSG00000228340, intron 4 of 6)	60180888	60250002	69115	+	ENSG00000228340	ENST00000427820	23749	MIR646HG	MIR646 host gene [Source:HGNC Symbol;Acc:HGNC:27659]
1	35127543	35127930	388	LoVo_peak_44	31	2.86467	3.14267	0	235	Distal Intergenic	35122022	35122484	463	+	ENSG00000228348	ENST00000442409	5521	EFCAB14P1	EF-hand calcium binding domain 14 pseudogene 1 [Source:HGNC Symbol;Acc:HGNC:44648]
X	115732356	115732831	476	LoVo_peak_1644	155	4.47263	15.5646	9.16092	214	Intron (ENST00000664453/ENSG00000235244, intron 1 of 3)	115718942	115719229	288	-	ENSG00000228532	ENST00000536192	-13127	SUMO2P21	SUMO2 pseudogene 21 [Source:HGNC Symbol;Acc:HGNC:55054]
9	91533918	91534213	296	LoVo_peak_1573	37	3.12201	3.74156	0	183	Distal Intergenic	91611343	91612492	1150	+	ENSG00000228595	ENST00000429118	-77130	PAICSP2	phosphoribosylaminoimidazole carboxylase, phosphoribosylaminoimidazole succinocarboxamide synthetase pseudogene 2 [Source:HGNC Symbol;Acc:HGNC:8589]
4	7924694	7924989	296	LoVo_peak_1100	50	3.65491	5.07723	0.29707	169	Intron (ENST00000420658/ENSG00000196526, intron 1 of 17)	7939001	7940295	1295	+	ENSG00000228919	ENST00000623059	-14012	-	novel transcript
7	23637977	23638291	315	LoVo_peak_1395	48	3.66199	4.8284	0.16966	168	Intron (ENST00000307471/ENSG00000169193, intron 3 of 3)	23655682	23655861	180	+	ENSG00000228953	ENST00000457376	-17391	-	riboflavin kinase (RFK) pseudogene
1	247093968	247094263	296	LoVo_peak_172	31	3.00612	3.15218	0	147	Distal Intergenic	247085389	247086067	679	-	ENSG00000228982	ENST00000414775	-7901	-	pseudogene similar to part of fibroblast growth factor receptor 3 (achondroplasia, thanatophoric dwarfism) (FGFR3)
13	79790490	79791023	534	LoVo_peak_459	46	3.73523	4.68212	0.09393	160	Distal Intergenic	79804418	79805685	1268	+	ENSG00000229011	ENST00000457858	-13395	LINC01038	long intergenic non-protein coding RNA 1038 [Source:HGNC Symbol;Acc:HGNC:49026]
2	175306192	175306687	496	LoVo_peak_880	32	3.05923	3.22735	0	266	Intron (ENST00000444567/ENSG00000229066, intron 2 of 2)	175257362	175463180	205819	+	ENSG00000229066	ENST00000653625	48830	-	novel transcript
3	40690693	40691035	343	LoVo_peak_1032	41	3.39016	4.15676	0	110	Distal Intergenic	40699066	40699338	273	-	ENSG00000229072	ENST00000433516	8303	HMGN2P24	high mobility group nucleosomal binding domain 2 pseudogene 24 [Source:HGNC Symbol;Acc:HGNC:39389]
12	56117050	56117536	487	LoVo_peak_392	30	2.67528	3.03284	0	330	Promoter (<=1kb)	56116781	56117645	865	+	ENSG00000229117	ENST00000552314	269	RPL41	ribosomal protein L41 [Source:HGNC Symbol;Acc:HGNC:10354]
1	68261746	68262392	647	LoVo_peak_63	32	3.05923	3.22735	0	402	Distal Intergenic	68242474	68243055	582	-	ENSG00000229133	ENST00000444127	-18691	RPS7P4	ribosomal protein S7 pseudogene 4 [Source:HGNC Symbol;Acc:HGNC:36000]
3	195656070	195656367	298	LoVo_peak_1084	48	3.37611	4.85178	0.18322	194	Promoter (1-2kb)	195655565	195657927	2363	-	ENSG00000229178	ENST00000423600	1560	-	novel transcript
4	169777493	169777960	468	LoVo_peak_1149	23	2.55348	2.34354	0	130	Distal Intergenic	169791221	169791702	482	-	ENSG00000229204	ENST00000511479	13742	PTGES3P3	prostaglandin E synthase 3 pseudogene 3 [Source:HGNC Symbol;Acc:HGNC:43823]
9	39803630	39804032	403	LoVo_peak_1556	54	4.07323	5.4714	0.49643	158	Exon (ENST00000666906/ENSG00000278175, exon 2 of 2)	39809562	39810019	458	+	ENSG00000229273	ENST00000443558	-5530	-	novel pseudogene
7	159198170	159198508	339	LoVo_peak_1457	50	3.34163	5.02934	0.28593	174	Distal Intergenic	159231435	159233377	1943	+	ENSG00000229435	ENST00000437005	-32927	PIP5K1P2	phosphatidylinositol-4-phosphate 5-kinase type 1 pseudogene 2 [Source:HGNC Symbol;Acc:HGNC:38068]
10	40596305	40596600	296	LoVo_peak_198	100	5.00746	10.0802	4.2397	137	Distal Intergenic	42149310	42149549	240	-	ENSG00000229485	ENST00000446298	1552949	KSR1P1	kinase suppressor of ras 1 pseudogene 1 [Source:HGNC Symbol;Acc:HGNC:44977]
10	41578194	41578523	330	LoVo_peak_199	41	2.86418	4.11731	0	156	Distal Intergenic	42149310	42149549	240	-	ENSG00000229485	ENST00000446298	571026	KSR1P1	kinase suppressor of ras 1 pseudogene 1 [Source:HGNC Symbol;Acc:HGNC:44977]
10	42067167	42067543	377	LoVo_peak_200	57	1.78813	5.74124	0.69172	174	Distal Intergenic	42149310	42149549	240	-	ENSG00000229485	ENST00000446298	82006	KSR1P1	kinase suppressor of ras 1 pseudogene 1 [Source:HGNC Symbol;Acc:HGNC:44977]
10	42070598	42070949	352	LoVo_peak_201	28	1.31122	2.82547	0	139	Distal Intergenic	42149310	42149549	240	-	ENSG00000229485	ENST00000446298	78600	KSR1P1	kinase suppressor of ras 1 pseudogene 1 [Source:HGNC Symbol;Acc:HGNC:44977]
10	42075196	42075491	296	LoVo_peak_202	71	2.20592	7.10928	1.70177	165	Distal Intergenic	42149310	42149549	240	-	ENSG00000229485	ENST00000446298	74058	KSR1P1	kinase suppressor of ras 1 pseudogene 1 [Source:HGNC Symbol;Acc:HGNC:44977]
10	42079533	42079946	414	LoVo_peak_203	46	1.44245	4.64978	0.09393	194	Distal Intergenic	42149310	42149549	240	-	ENSG00000229485	ENST00000446298	69603	KSR1P1	kinase suppressor of ras 1 pseudogene 1 [Source:HGNC Symbol;Acc:HGNC:44977]
10	42081514	42081817	304	LoVo_peak_204	58	2.2757	5.84888	0.76791	242	Distal Intergenic	42149310	42149549	240	-	ENSG00000229485	ENST00000446298	67732	KSR1P1	kinase suppressor of ras 1 pseudogene 1 [Source:HGNC Symbol;Acc:HGNC:44977]
10	42086417	42086728	312	LoVo_peak_205	68	2.63863	6.81026	1.46419	160	Distal Intergenic	42149310	42149549	240	-	ENSG00000229485	ENST00000446298	62821	KSR1P1	kinase suppressor of ras 1 pseudogene 1 [Source:HGNC Symbol;Acc:HGNC:44977]
2	129863485	129863880	396	LoVo_peak_861	30	2.81476	3.0675	0	86	Intron (ENST00000641154/ENSG00000229536, intron 3 of 5)	129825126	129877404	52279	-	ENSG00000229536	ENST00000641154	13524	LINC02572	long intergenic non-protein coding RNA 2572 [Source:HGNC Symbol;Acc:HGNC:53634]
9	100976429	100976773	345	LoVo_peak_1584	25	2.72123	2.57038	0	187	Promoter (<=1kb)	100975668	100976682	1015	+	ENSG00000229541	ENST00000436818	761	GAPDHP26	glyceraldehyde 3 phosphate dehydrogenase pseudogene 26 [Source:HGNC Symbol;Acc:HGNC:37778]
10	29002222	29002567	346	LoVo_peak_195	36	3.18781	3.62443	0	129	Distal Intergenic	28898996	28899484	489	-	ENSG00000229605	ENST00000480465	-102738	RPL21P93	ribosomal protein L21 pseudogene 93 [Source:HGNC Symbol;Acc:HGNC:35646]
7	13122393	13122688	296	LoVo_peak_1387	29	2.62873	2.95763	0	135	Intron (ENST00000639998/ENSG00000229618, intron 3 of 7)	13101497	13702761	601265	+	ENSG00000229618	ENST00000657198	20896	-	novel transcript
2	142811957	142812256	300	LoVo_peak_867	55	3.61639	5.53391	0.54105	142	Distal Intergenic	142854095	142855998	1904	+	ENSG00000229781	ENST00000428909	-41839	RRN3P4	RRN3 pseudogene 4 [Source:HGNC Symbol;Acc:HGNC:54536]
1	56834776	56835094	319	LoVo_peak_61	30	2.94526	3.0659	0	154	Distal Intergenic	56823679	56826920	3242	-	ENSG00000229913	ENST00000425435	-7856	-	novel transcript
13	109018298	109018691	394	LoVo_peak_463	29	2.87065	2.9599	0	252	Intron (ENST00000356711/ENSG00000041515, intron 22 of 34)	109101261	109101919	659	-	ENSG00000229938	ENST00000412809	83228	MYO16-AS2	MYO16 antisense RNA 2 [Source:HGNC Symbol;Acc:HGNC:39914]
1	157156181	157156476	296	LoVo_peak_109	37	3.14969	3.78475	0	143	Distal Intergenic	157171116	157187405	16290	+	ENSG00000229961	ENST00000457239	-14640	-	novel SLAM family member pseudogene
10	108006208	108006629	422	LoVo_peak_237	38	3.37311	3.89742	0	255	Intron (ENST00000630847/ENSG00000229981, intron 2 of 5)	108040383	108040699	317	-	ENSG00000229981	ENST00000622852	34070	LINC01435	long intergenic non-protein coding RNA 1435 [Source:HGNC Symbol;Acc:HGNC:50753]
9	108198075	108198370	296	LoVo_peak_1588	46	3.73523	4.68212	0.09393	147	Distal Intergenic	108252154	108254820	2667	-	ENSG00000230030	ENST00000453455	56450	-	novel transcript
9	108378412	108378966	555	LoVo_peak_1589	43	3.37486	4.37001	0	470	Distal Intergenic	108252154	108254820	2667	-	ENSG00000230030	ENST00000453455	-123592	-	novel transcript
10	131121444	131121877	434	LoVo_peak_265	32	3.05923	3.22735	0	222	Intron (ENST00000483040/ENSG00000176769, intron 8 of 11)	131095218	131095777	560	+	ENSG00000230098	ENST00000436942	26226	TCERG1L-AS1	TCERG1L antisense RNA 1 [Source:HGNC Symbol;Acc:HGNC:49532]
2	194797111	194797406	296	LoVo_peak_884	25	2.72123	2.57038	0	102	Distal Intergenic	194730595	194761435	30841	+	ENSG00000230173	ENST00000447194	66516	LINC01790	long intergenic non-protein coding RNA 1790 [Source:HGNC Symbol;Acc:HGNC:52579]
17	4860051	4860621	571	LoVo_peak_637	33	2.97001	3.30061	0	97	Promoter (2-3kb)	4856757	4857374	618	-	ENSG00000230201	ENST00000482495	-2677	ATP6V0CP1	ATPase H+ transporting V0 subunit c pseudogene 1 [Source:HGNC Symbol;Acc:HGNC:31323]
7	11242912	11243305	394	LoVo_peak_1386	36	3.18781	3.62443	0	276	Intron (ENST00000625468/ENSG00000230333, intron 3 of 4)	11252980	11520175	267196	+	ENSG00000230333	ENST00000445839	-9675	-	novel transcript, antisense to THSD7A
1	234558460	234558755	296	LoVo_peak_164	24	2.39086	2.41987	0	95	Distal Intergenic	234565298	234570088	4791	+	ENSG00000230404	ENST00000429507	-6543	-	novel transcript
3	38513520	38513886	367	LoVo_peak_1028	31	3.03751	3.19662	0	100	Promoter (1-2kb)	38515448	38515830	383	-	ENSG00000230683	ENST00000443589	1944	DDTP1	D-dopachrome tautomerase pseudogene 1 [Source:HGNC Symbol;Acc:HGNC:44546]
9	129943070	129943530	461	LoVo_peak_1602	35	3.14338	3.55866	0	248	Intron (ENST00000446176/ENSG00000187239, intron 6 of 16)	129933536	129936541	3006	+	ENSG00000230684	ENST00000414926	9534	-	novel transcript
1	165475016	165475458	443	LoVo_peak_116	31	2.8395	3.10478	0	155	Downstream (1-2kb)	165497724	165498348	625	+	ENSG00000230748	ENST00000448964	-22266	PRELID1P7	PRELID1 pseudogene 7 [Source:HGNC Symbol;Acc:HGNC:54772]
2	48144589	48144884	296	LoVo_peak_828	25	2.72123	2.57038	0	143	Intron (ENST00000651429/ENSG00000230773, intron 3 of 8)	47945256	48164934	219679	-	ENSG00000230773	ENST00000587616	20050	-	novel transcript
1	173116413	173116717	305	LoVo_peak_121	37	3.27067	3.74676	0	285	Distal Intergenic	173141100	173142350	1251	-	ENSG00000230849	ENST00000450663	25633	GOT2P2	GOT2 pseudogene 2 [Source:HGNC Symbol;Acc:HGNC:4435]
14	89893032	89893327	296	LoVo_peak_499	29	2.85845	2.94255	0	108	Promoter (<=1kb)	89892128	89892443	316	+	ENSG00000230997	ENST00000555078	904	RAB42P1	RAB42, member RAS oncogene family, pseudogene 1 [Source:HGNC Symbol;Acc:HGNC:19799]
2	130014782	130015517	736	LoVo_peak_862	36	3.18781	3.62443	0	312	Intron (ENST00000440931/ENSG00000286026, intron 1 of 1)	130006200	130009123	2924	+	ENSG00000231147	ENST00000416089	8582	ARHGAP42P2	ARHGAP42 pseudogene 2 [Source:HGNC Symbol;Acc:HGNC:43939]
2	21423981	21424492	512	LoVo_peak_814	32	3.05923	3.22735	0	84	Intron (ENST00000435237/ENSG00000233005, intron 1 of 5)	21396583	21403174	6592	+	ENSG00000231204	ENST00000417609	27398	-	novel transcript
6	139206319	139206707	389	LoVo_peak_1362	29	2.85845	2.94255	0	262	Intron (ENST00000589192/ENSG00000231329, intron 1 of 2)	139166891	139239169	72279	-	ENSG00000231329	ENST00000649069	32462	-	novel transcript
1	83556887	83557182	296	LoVo_peak_68	35	3.1131	3.51374	0	148	Distal Intergenic	83446068	83480024	33957	+	ENSG00000231364	ENST00000664539	110819	LINC01712	long intergenic non-protein coding RNA 1712 [Source:HGNC Symbol;Acc:HGNC:52499]
7	159014123	159014436	314	LoVo_peak_1456	39	2.67636	3.92284	0	95	Promoter (2-3kb)	159017408	159030195	12788	+	ENSG00000231419	ENST00000413238	-2972	LINC00689	long intergenic non-protein coding RNA 689 [Source:HGNC Symbol;Acc:HGNC:27217]
11	73586130	73586458	329	LoVo_peak_320	29	2.76656	2.9947	0	291	Intron (ENST00000356467/ENSG00000054965, intron 1 of 7)	73580253	73580517	265	+	ENSG00000231726	ENST00000423806	5877	HMGN2P38	high mobility group nucleosomal binding domain 2 pseudogene 38 [Source:HGNC Symbol;Acc:HGNC:39409]
22	44648448	44649029	582	LoVo_peak_1006	36	3.04181	3.61599	0	377	Promoter (2-3kb)	44651835	44652379	545	+	ENSG00000231801	ENST00000454525	-2806	ANP32BP2	acidic nuclear phosphoprotein 32 family member B pseudogene 2 [Source:HGNC Symbol;Acc:HGNC:38552]
2	43021894	43022252	359	LoVo_peak_822	27	2.58919	2.72499	0	158	Distal Intergenic	43027823	43029897	2075	-	ENSG00000231826	ENST00000654608	7645	LINC01819	long intergenic non-protein coding RNA 1819 [Source:HGNC Symbol;Acc:HGNC:52624]
2	114266447	114266790	344	LoVo_peak_856	32	3.05923	3.22735	0	284	Distal Intergenic	114260050	114261226	1177	-	ENSG00000231926	ENST00000452995	-5221	SEPHS1P7	selenophosphate synthetase 1 pseudogene 7 [Source:HGNC Symbol;Acc:HGNC:42167]
1	199616027	199616322	296	LoVo_peak_136	43	3.50497	4.33257	0	153	Distal Intergenic	199752491	199752890	400	+	ENSG00000231984	ENST00000448132	-136169	-	translational inhibitor protein p14.5 (UK114) pseudogene
9	130647784	130648079	296	LoVo_peak_1605	36	3.17427	3.6044	0	95	Distal Intergenic	130651799	130652383	585	+	ENSG00000232172	ENST00000423330	-3720	-	RPL19 (ribosomal protein L19) pseudogene
2	22997620	22997915	296	LoVo_peak_815	25	2.72123	2.57038	0	109	Distal Intergenic	23027109	23030421	3313	-	ENSG00000232451	ENST00000432612	32506	-	novel transcript
14	98966802	98967166	365	LoVo_peak_513	29	2.87065	2.9599	0	196	Distal Intergenic	98972879	98973301	423	-	ENSG00000232573	ENST00000417615	6135	RPL3P4	ribosomal protein L3 pseudogene 4 [Source:HGNC Symbol;Acc:HGNC:19805]
2	95833804	95834160	357	LoVo_peak_843	35	2.8666	3.53412	0	97	Promoter (<=1kb)	95807118	95833963	26846	-	ENSG00000232931	ENST00000662121	0	LINC00342	long intergenic non-protein coding RNA 342 [Source:HGNC Symbol;Acc:HGNC:42470]
22	35224910	35225205	296	LoVo_peak_998	36	3.09481	3.69905	0	234	Intron (ENST00000423311/ENSG00000233080, intron 1 of 5)	35119824	35231056	111233	-	ENSG00000233080	ENST00000423311	5851	LINC01399	long intergenic non-protein coding RNA 1399 [Source:HGNC Symbol;Acc:HGNC:50680]
9	79526300	79526712	413	LoVo_peak_1565	38	3.33825	3.84623	0	217	Intron (ENST00000424980/ENSG00000233086, intron 1 of 1)	79517953	79532321	14369	-	ENSG00000233086	ENST00000608561	5609	LNCARSR	lncRNA regulator of Akt signaling associated with HCC and RCC [Source:HGNC Symbol;Acc:HGNC:53864]
4	9214497	9214810	314	LoVo_peak_1103	42	3.42283	4.20689	0	119	Promoter (<=1kb)	9215405	9216997	1593	+	ENSG00000233136	ENST00000457736	-595	USP17L11	ubiquitin specific peptidase 17 like family member 11 [Source:HGNC Symbol;Acc:HGNC:44439]
2	165285635	165286071	437	LoVo_peak_874	36	3.18781	3.62443	0	311	Promoter (<=1kb)	165285253	165286048	796	+	ENSG00000233204	ENST00000435438	382	MAPRE1P3	MAPRE1 pseudogene 3 [Source:HGNC Symbol;Acc:HGNC:37762]
14	90440111	90440497	387	LoVo_peak_502	40	3.18087	4.05497	0	165	Distal Intergenic	90453571	90458905	5335	+	ENSG00000233208	ENST00000653766	-13074	LINC00642	long intergenic non-protein coding RNA 642 [Source:HGNC Symbol;Acc:HGNC:44293]
3	12697094	12697609	516	LoVo_peak_1018	35	2.99059	3.53544	0	442	Distal Intergenic	12673699	12673883	185	+	ENSG00000233252	ENST00000427567	23395	CRIP1P1	cysteine rich protein 1 pseudogene 1 [Source:HGNC Symbol;Acc:HGNC:44516]
3	12697768	12698063	296	LoVo_peak_1019	41	3.23398	4.14169	0	202	Distal Intergenic	12673699	12673883	185	+	ENSG00000233252	ENST00000427567	24069	CRIP1P1	cysteine rich protein 1 pseudogene 1 [Source:HGNC Symbol;Acc:HGNC:44516]
9	84240643	84241015	373	LoVo_peak_1568	30	2.79045	3.03081	0	122	Distal Intergenic	84278219	84290131	11913	+	ENSG00000233262	ENST00000419815	-37204	-	novel transcript
20	43858869	43859210	342	LoVo_peak_953	36	3.18781	3.62443	0	114	Distal Intergenic	43894720	43895468	749	+	ENSG00000233277	ENST00000428529	-35510	LINC01728	long intergenic non-protein coding RNA 1728 [Source:HGNC Symbol;Acc:HGNC:52516]
9	30854790	30855155	366	LoVo_peak_1553	39	3.39723	3.93282	0	198	Distal Intergenic	30831878	30832225	348	-	ENSG00000233278	ENST00000440331	-22565	RPS26P2	ribosomal protein S26 pseudogene 2 [Source:HGNC Symbol;Acc:HGNC:23662]
1	82277101	82277582	482	LoVo_peak_67	23	2.55348	2.34354	0	319	Promoter (2-3kb)	82214617	82279613	64997	-	ENSG00000233290	ENST00000420549	2031	-	novel transcript
1	3931245	3931638	394	LoVo_peak_9	28	2.80336	2.86409	0	111	Distal Intergenic	3940486	3949866	9381	+	ENSG00000233304	ENST00000456897	-8848	LINC01346	long intergenic non-protein coding RNA 1346 [Source:HGNC Symbol;Acc:HGNC:50563]
9	82704514	82704828	315	LoVo_peak_1567	23	2.55348	2.34354	0	105	Intron (ENST00000637606/ENSG00000228430, intron 9 of 9)	82744067	82744792	726	-	ENSG00000233309	ENST00000432491	39964	RPS6P12	ribosomal protein S6 pseudogene 12 [Source:HGNC Symbol;Acc:HGNC:36375]
1	171670764	171671150	387	LoVo_peak_120	33	2.97001	3.30061	0	207	Promoter (<=1kb)	171670517	171670939	423	-	ENSG00000233328	ENST00000442087	0	PFN1P1	profilin 1 pseudogene 1 [Source:HGNC Symbol;Acc:HGNC:42989]
2	106174324	106174702	379	LoVo_peak_851	28	2.77661	2.82593	0	107	Intron (ENST00000283148/ENSG00000115652, intron 1 of 14)	106179542	106183797	4256	+	ENSG00000233339	ENST00000419904	-4840	-	novel transcript
7	154146384	154146754	371	LoVo_peak_1450	35	3.14338	3.55866	0	179	Intron (ENST00000404039/ENSG00000130226, intron 1 of 25)	154092201	154096043	3843	-	ENSG00000233363	ENST00000451116	-50341	-	novel transcript
12	68706588	68706954	367	LoVo_peak_399	37	3.12201	3.74156	0	182	Promoter (<=1kb)	68705634	68707066	1433	+	ENSG00000233560	ENST00000396270	954	KRT8P39	keratin 8 pseudogene 39 [Source:HGNC Symbol;Acc:HGNC:39873]
1	10073892	10074314	423	LoVo_peak_20	25	2.57966	2.54374	0	306	Intron (ENST00000253251/ENSG00000130939, intron 2 of 26)	10058671	10059648	978	+	ENSG00000233623	ENST00000416729	15221	PGAM1P11	phosphoglycerate mutase 1 pseudogene 11 [Source:HGNC Symbol;Acc:HGNC:42464]
13	44028426	44028836	411	LoVo_peak_452	35	3.1131	3.51374	0	346	3' UTR	44025319	44029937	4619	+	ENSG00000233725	ENST00000423211	3107	NRAD1	non-coding RNA in the aldehyde dehydrogenase 1A pathway [Source:HGNC Symbol;Acc:HGNC:26981]
9	66269067	66269490	424	LoVo_peak_1561	28	2.80336	2.86409	0	133	Distal Intergenic	66253424	66254464	1041	-	ENSG00000233765	ENST00000417001	-14603	CDRT15P12	CDRT15 pseudogene 12 [Source:HGNC Symbol;Acc:HGNC:54919]
5	87042304	87042659	356	LoVo_peak_1226	25	2.72123	2.57038	0	142	Intron (ENST00000503349/ENSG00000249061, intron 1 of 2)	87049227	87058694	9468	-	ENSG00000233828	ENST00000655245	16035	MIR4280HG	MIR4280 host gene [Source:HGNC Symbol;Acc:HGNC:54975]
1	242998961	242999256	296	LoVo_peak_169	29	2.85845	2.94255	0	163	Distal Intergenic	243005845	243007468	1624	-	ENSG00000234116	ENST00000427176	8212	-	novel transcript
5	119769981	119770355	375	LoVo_peak_1240	39	3.39723	3.93282	0	105	Distal Intergenic	119680197	119681080	884	+	ENSG00000234259	ENST00000511500	89784	-	mitochondrial ribosomal protein L10 pseudogene
7	52929623	52929967	345	LoVo_peak_1409	39	3.39723	3.93282	0	269	Distal Intergenic	52891837	52897807	5971	-	ENSG00000234304	ENST00000429458	-31816	SGO1P2	shugoshin 1 pseudogene 2 [Source:HGNC Symbol;Acc:HGNC:50777]
10	118520870	118521324	455	LoVo_peak_245	23	2.42891	2.32616	0	282	Distal Intergenic	118572871	118573620	750	+	ENSG00000234309	ENST00000449385	-51547	SLC25A18P1	solute carrier family 25 member 18 pseudogene 1 [Source:HGNC Symbol;Acc:HGNC:43857]
9	105949923	105950218	296	LoVo_peak_1587	39	3.39723	3.93282	0	190	Distal Intergenic	105993310	106702662	709353	+	ENSG00000234323	ENST00000637185	-43092	LINC01505	long intergenic non-protein coding RNA 1505 [Source:HGNC Symbol;Acc:HGNC:51186]
2	61397616	61398108	493	LoVo_peak_830	31	2.8395	3.10478	0	90	Intron (ENST00000398571/ENSG00000115464, intron 3 of 79)	61416887	61417197	311	-	ENSG00000234624	ENST00000444364	19089	-	ribosomal protein L10-like (RPL10L) pseudogene
17	13361298	13361596	299	LoVo_peak_644	39	3.39723	3.93282	0	171	Distal Intergenic	13299200	13306771	7572	-	ENSG00000234634	ENST00000649037	-54527	LINC02093	long intergenic non-protein coding RNA 2093 [Source:HGNC Symbol;Acc:HGNC:52944]
7	138015335	138015648	314	LoVo_peak_1432	32	3.05923	3.22735	0	133	Intron (ENST00000468877/ENSG00000122787, intron 2 of 9)	138022458	138024339	1882	+	ENSG00000234639	ENST00000441193	-6810	-	protein phosphatase 2, regulatory subunit B', gamma isoform (PPP2R5C) pseudogene
6	168261315	168261610	296	LoVo_peak_1374	43	3.49008	4.30982	0	160	Exon (ENST00000446811/ENSG00000234647, exon 4 of 5)	168243014	168259700	16687	+	ENSG00000234647	ENST00000634866	18301	-	novel transcript
3	49875315	49875669	355	LoVo_peak_1043	42	3.03574	4.23851	0	193	Promoter (1-2kb)	49873347	49877305	3959	-	ENSG00000234667	ENST00000423971	1636	ACTL11P	actin like 11, pseudogene [Source:HGNC Symbol;Acc:HGNC:44626]
7	153429280	153429575	296	LoVo_peak_1446	23	2.42891	2.32616	0	118	Distal Intergenic	153399919	153413985	14067	-	ENSG00000234722	ENST00000660414	-15295	LINC01287	long intergenic non-protein coding RNA 1287 [Source:HGNC Symbol;Acc:HGNC:50351]
19	12202336	12202631	296	LoVo_peak_753	43	3.50497	4.33257	0	183	Exon (ENST00000451691/ENSG00000234773, exon 2 of 3)	12207332	12209563	2232	+	ENSG00000234773	ENST00000637896	-4701	-	novel zinc finger protein pseudogene
15	59784153	59784448	296	LoVo_peak_532	24	2.61985	2.43335	0	205	Distal Intergenic	59768352	59769146	795	+	ENSG00000234797	ENST00000484430	15801	RPS3AP6	RPS3A pseudogene 6 [Source:HGNC Symbol;Acc:HGNC:18630]
4	112838267	112838793	527	LoVo_peak_1133	36	3.18781	3.62443	0	383	Intron (ENST00000672356/ENSG00000145362, intron 1 of 43)	112826307	112827607	1301	+	ENSG00000234841	ENST00000504528	11960	-	TAF4b RNA polymerase II, TATA box binding protein (TBP)-associated factor, 105kDa (TAF4B) pseudogene
17	77087723	77088215	493	LoVo_peak_694	27	2.58919	2.72499	0	108	Promoter (<=1kb)	77087710	77094946	7237	+	ENSG00000234912	ENST00000647734	13	SNHG20	small nucleolar RNA host gene 20 [Source:HGNC Symbol;Acc:HGNC:33099]
18	58011737	58012032	296	LoVo_peak_721	29	2.83064	2.90296	0	128	Distal Intergenic	58018794	58019061	268	-	ENSG00000235028	ENST00000589286	7029	HMGN1P30	high mobility group nucleosome binding domain 1 pseudogene 30 [Source:HGNC Symbol;Acc:HGNC:39374]
2	206641279	206641574	296	LoVo_peak_896	57	4.04229	5.70917	0.66465	143	Promoter (<=1kb)	206642487	206649365	6879	+	ENSG00000235118	ENST00000441223	-913	FAM237A	family with sequence similarity 237 member A [Source:HGNC Symbol;Acc:HGNC:52388]
1	18499472	18499767	296	LoVo_peak_27	39	3.39723	3.93282	0	224	Distal Intergenic	18513118	18513383	266	+	ENSG00000235282	ENST00000596113	-13351	DYNLL1P3	dynein light chain LC8-type 1 pseudogene 3 [Source:HGNC Symbol;Acc:HGNC:49654]
13	44158373	44158800	428	LoVo_peak_453	30	2.81476	3.0675	0	159	Promoter (<=1kb)	44146470	44158222	11753	-	ENSG00000235285	ENST00000415082	-151	SMIM2-IT1	SMIM2 intronic transcript 1 [Source:HGNC Symbol;Acc:HGNC:41492]
2	220241101	220241396	296	LoVo_peak_902	34	3.08339	3.46961	0	263	Intron (ENST00000432993/ENSG00000239498, intron 1 of 3)	220127546	220212491	84946	+	ENSG00000235337	ENST00000438633	113555	-	novel transcript
10	69592973	69593272	300	LoVo_peak_215	46	3.73523	4.68212	0.09393	146	Promoter (<=1kb)	69591406	69592931	1526	-	ENSG00000235524	ENST00000415223	-42	MTCO1P23	MT-CO1 pseudogene 23 [Source:HGNC Symbol;Acc:HGNC:52088]
2	187933359	187933732	374	LoVo_peak_882	31	2.8395	3.10478	0	125	Intron (ENST00000434418/ENSG00000231689, intron 3 of 3)	187825341	187826449	1109	+	ENSG00000235616	ENST00000438916	108018	ST13P2	ST13, Hsp70 interacting protein pseudogene 2 [Source:HGNC Symbol;Acc:HGNC:38716]
2	234858526	234859027	502	LoVo_peak_911	42	3.2889	4.23098	0	290	Intron (ENST00000669419/ENSG00000235726, intron 3 of 5)	234887369	234888526	1158	-	ENSG00000235726	ENST00000434572	29499	-	novel transcript
13	93495991	93496482	492	LoVo_peak_460	43	3.50497	4.33257	0	204	Intron (ENST00000377047/ENSG00000183098, intron 1 of 8)	93394977	93395855	879	-	ENSG00000235784	ENST00000426409	-100136	HNRNPA1P29	heterogeneous nuclear ribonucleoprotein A1 pseudogene 29 [Source:HGNC Symbol;Acc:HGNC:39547]
13	111118177	111118496	320	LoVo_peak_465	39	3.39723	3.93282	0	49	Promoter (2-3kb)	111113812	111115678	1867	-	ENSG00000235875	ENST00000425094	-2499	ARHGEF7-AS2	ARHGEF7 antisense RNA 2 [Source:HGNC Symbol;Acc:HGNC:40717]
21	39000485	39000780	296	LoVo_peak_977	23	2.5936	2.39783	0	128	Exon (ENST00000652155/ENSG00000235888, exon 5 of 5)	38988694	39005822	17129	-	ENSG00000235888	ENST00000663162	5042	-	novel transcript
3	4759464	4759883	420	LoVo_peak_1014	24	2.30996	2.43531	0	105	Intron (ENST00000357086/ENSG00000150995, intron 41 of 58)	4749192	4751590	2399	-	ENSG00000235947	ENST00000414938	-7874	EGOT	eosinophil granule ontogeny transcript [Source:HGNC Symbol;Acc:HGNC:37129]
13	49166289	49166591	303	LoVo_peak_456	44	3.40452	4.41778	0.00607	98	Intron (ENST00000492622/ENSG00000102531, intron 8 of 25)	49187479	49187670	192	-	ENSG00000235957	ENST00000446556	21079	COX7CP1	cytochrome c oxidase subunit 7C pseudogene 1 [Source:HGNC Symbol;Acc:HGNC:2293]
1	176211797	176212190	394	LoVo_peak_124	58	4.1393	5.86499	0.76791	162	Intron (ENST00000456125/ENSG00000236021, intron 1 of 2)	176207759	176418790	211032	+	ENSG00000236021	ENST00000660913	4038	-	novel transcript
9	129712782	129713087	306	LoVo_peak_1601	48	3.37611	4.85178	0.18322	240	Exon (ENST00000440413/ENSG00000236024, exon 2 of 2)	129712896	129718635	5740	-	ENSG00000236024	ENST00000440413	5548	PRRX2-AS1	PRRX2 antisense RNA 1 [Source:HGNC Symbol;Acc:HGNC:50684]
2	202563295	202563590	296	LoVo_peak_891	39	3.39723	3.93282	0	259	3' UTR	202520401	202520989	589	+	ENSG00000236047	ENST00000435125	42894	RPL13AP12	ribosomal protein L13a pseudogene 12 [Source:HGNC Symbol;Acc:HGNC:35673]
7	157040240	157040644	405	LoVo_peak_1453	24	2.04584	2.44027	0	120	Distal Intergenic	157057709	157058514	806	-	ENSG00000236102	ENST00000426169	17870	-	novel transcript
3	75669063	75669386	324	LoVo_peak_1053	54	1.42387	5.45123	0.49643	175	Promoter (<=1kb)	75668931	75670185	1255	+	ENSG00000236138	ENST00000489078	132	DUX4L26	double homeobox 4 like 26 (pseudogene) [Source:HGNC Symbol;Acc:HGNC:50807]
1	145310959	145311261	303	LoVo_peak_94	30	2.48358	3.03847	0	135	Intron (ENST00000369373/ENSG00000162825, intron 113 of 137)	145286610	145287755	1146	-	ENSG00000236140	ENST00000427732	-23204	-	novel transcript
6	169899535	169899996	462	LoVo_peak_1375	28	2.77661	2.82593	0	150	Distal Intergenic	169809318	169810102	785	-	ENSG00000236173	ENST00000427017	-89433	-	novel transcript
3	21378111	21378504	394	LoVo_peak_1021	23	2.55348	2.34354	0	139	Distal Intergenic	21405737	21406508	772	+	ENSG00000236380	ENST00000475503	-27233	VENTXP7	VENT homeobox pseudogene 7 [Source:HGNC Symbol;Acc:HGNC:13638]
1	51267294	51267589	296	LoVo_peak_56	36	3.20576	3.65097	0	209	Promoter (1-2kb)	51264916	51266074	1159	-	ENSG00000236434	ENST00000422306	-1220	-	novel transcript
7	31989672	31989967	296	LoVo_peak_1402	37	3.27067	3.74676	0	98	Intron (ENST00000396191/ENSG00000154678, intron 2 of 17)	31941261	31941583	323	+	ENSG00000236460	ENST00000424553	48411	SNX2P2	sorting nexin 2 pseudogene 2 [Source:HGNC Symbol;Acc:HGNC:41515]
16	26590862	26591157	296	LoVo_peak_572	39	3.39723	3.93282	0	179	Intron (ENST00000661508/ENSG00000286712, intron 2 of 2)	26584755	26594813	10059	-	ENSG00000236481	ENST00000443373	3656	LINC02195	long intergenic non-protein coding RNA 2195 [Source:HGNC Symbol;Acc:HGNC:53058]
2	8355336	8355631	296	LoVo_peak_812	25	2.72123	2.57038	0	217	Intron (ENST00000668369/ENSG00000236790, intron 1 of 1)	8301809	8362275	60467	-	ENSG00000236790	ENST00000668369	6644	LINC00299	long intergenic non-protein coding RNA 299 [Source:HGNC Symbol;Acc:HGNC:27940]
1	223158955	223159277	323	LoVo_peak_148	38	2.91774	3.82013	0	103	Distal Intergenic	223144049	223144954	906	+	ENSG00000236846	ENST00000435108	14906	-	novel transcript
1	5725672	5726052	381	LoVo_peak_15	27	2.47061	2.70012	0	147	Distal Intergenic	5587368	5668295	80928	-	ENSG00000236948	ENST00000413887	-57377	-	novel transcript
22	42118886	42119194	309	LoVo_peak_1002	59	4.04056	5.99576	0.85995	142	Promoter (<=1kb)	42118499	42124899	6401	+	ENSG00000237037	ENST00000609833	387	NDUFA6-DT	NDUFA6 divergent transcript [Source:HGNC Symbol;Acc:HGNC:45273]
4	145699715	145700059	345	LoVo_peak_1139	48	3.69694	4.88362	0.20416	178	Intron (ENST00000438731/ENSG00000237136, intron 2 of 5)	145680146	145732797	52652	+	ENSG00000237136	ENST00000438731	19569	C4orf51	chromosome 4 open reading frame 51 [Source:HGNC Symbol;Acc:HGNC:37264]
2	200707109	200707624	516	LoVo_peak_888	41	3.10448	4.14638	0	319	Intron (ENST00000491025/ENSG00000244301, intron 10 of 18)	200713034	200716535	3502	-	ENSG00000237166	ENST00000655127	8911	LINC01792	long intergenic non-protein coding RNA 1792 [Source:HGNC Symbol;Acc:HGNC:52582]
14	98853878	98854179	302	LoVo_peak_512	54	4.07323	5.4714	0.49643	150	Distal Intergenic	98844896	98845597	702	+	ENSG00000237342	ENST00000421617	8982	-	novel transcript
14	53599579	53599874	296	LoVo_peak_483	30	2.91574	3.024	0	202	Exon (ENST00000436530/ENSG00000225680, exon 2 of 2)	53590943	53591374	432	+	ENSG00000237356	ENST00000612453	8636	-	novel transcript
1	203972770	203973142	373	LoVo_peak_138	29	2.62873	2.95763	0	272	Distal Intergenic	203954640	203955780	1141	+	ENSG00000237379	ENST00000413296	18130	CBX1P3	chromobox 1 pseudogene 3 [Source:HGNC Symbol;Acc:HGNC:38657]
16	13102251	13102567	317	LoVo_peak_565	39	3.39723	3.93282	0	156	Intron (ENST00000558583/ENSG00000237515, intron 2 of 4)	13082380	13235293	152914	+	ENSG00000237515	ENST00000566106	19871	SHISA9	shisa family member 9 [Source:HGNC Symbol;Acc:HGNC:37231]
2	127170743	127171215	473	LoVo_peak_860	23	2.47015	2.38583	0	94	Promoter (<=1kb)	127170011	127170231	221	+	ENSG00000237630	ENST00000419265	732	NIFKP9	nucleolar protein interacting with the FHA domain of MKI67 pseudogene 9 [Source:HGNC Symbol;Acc:HGNC:44957]
3	191972907	191973324	418	LoVo_peak_1082	36	3.18781	3.62443	0	172	Distal Intergenic	191952349	191952826	478	-	ENSG00000237653	ENST00000434379	-20081	-	PERP, TP53 apoptosis effector (PERP) pseudogene
2	871968	872263	296	LoVo_peak_811	62	4.41123	6.29738	1.07456	146	Distal Intergenic	791614	868608	76995	-	ENSG00000237667	ENST00000648115	-3360	LINC01115	long intergenic non-protein coding RNA 1115 [Source:HGNC Symbol;Acc:HGNC:49258]
9	81954993	81955529	537	LoVo_peak_1566	39	3.39723	3.93282	0	284	Intron (ENST00000585776/ENSG00000267559, intron 3 of 4)	81966564	81972130	5567	+	ENSG00000237770	ENST00000429999	-11035	SPATA31D2P	SPATA31 subfamily D member 2, pseudogene [Source:HGNC Symbol;Acc:HGNC:38607]
10	75088234	75088529	296	LoVo_peak_220	43	3.20777	4.32444	0	142	Promoter (1-2kb)	75089248	75089725	478	-	ENSG00000237882	ENST00000434706	1196	PPIAP13	peptidylprolyl isomerase A pseudogene 13 [Source:HGNC Symbol;Acc:HGNC:9266]
13	94783211	94783506	296	LoVo_peak_461	23	2.5936	2.39783	0	257	Intron (ENST00000665450/ENSG00000227640, intron 2 of 3)	94760553	94761015	463	-	ENSG00000237924	ENST00000434403	-22196	RPL21P112	ribosomal protein L21 pseudogene 112 [Source:HGNC Symbol;Acc:HGNC:36526]
1	165279278	165279701	424	LoVo_peak_115	26	2.62623	2.61067	0	141	Intron (ENST00000342310/ENSG00000162761, intron 3 of 8)	165218415	165219047	633	+	ENSG00000238022	ENST00000426178	60863	LMX1A-AS1	LMX1A antisense RNA 1 [Source:HGNC Symbol;Acc:HGNC:40344]
1	241058141	241058436	296	LoVo_peak_168	43	3.50497	4.33257	0	201	Intron (ENST00000440928/ENSG00000182901, intron 3 of 18)	240998451	240998794	344	-	ENSG00000238085	ENST00000437248	-59347	-	ribosomal protein, large, P1 (RPLP1) pseudogene
13	48319090	48319385	296	LoVo_peak_454	24	2.39086	2.41987	0	62	Promoter (1-2kb)	48316863	48320475	3613	-	ENSG00000238086	ENST00000474415	1090	PPP1R26P1	protein phosphatase 1 regulatory subunit 26 pseudogene 1 [Source:HGNC Symbol;Acc:HGNC:42015]
13	30339343	30339811	469	LoVo_peak_446	49	3.76887	4.9969	0.25961	221	Promoter (2-3kb)	30340342	30342296	1955	-	ENSG00000238121	ENST00000655621	2485	LINC00426	long intergenic non-protein coding RNA 426 [Source:HGNC Symbol;Acc:HGNC:42761]
9	62857317	62858025	709	LoVo_peak_1558	30	2.14692	3.01855	0	105	Promoter (<=1kb)	62857208	62858484	1277	+	ENSG00000238245	ENST00000449815	109	MYO5BP2	myosin VB pseudogene 2 [Source:HGNC Symbol;Acc:HGNC:38496]
10	20084629	20085039	411	LoVo_peak_188	32	3.05923	3.22735	0	198	Intron (ENST00000377242/ENSG00000120594, intron 3 of 12)	20070805	20091784	20980	-	ENSG00000238246	ENST00000451584	6745	-	novel transcript
17	60011271	60011661	391	LoVo_peak_674	35	2.76396	3.54703	0	289	Exon (ENST00000590047/ENSG00000238283, exon 9 of 13)	60008437	60017498	9062	-	ENSG00000238283	ENST00000590047	5837	TBC1D3P1	TBC1 domain family member 3 pseudogene 1 [Source:HGNC Symbol;Acc:HGNC:27445]
17	60016467	60016930	464	LoVo_peak_675	25	2.29328	2.54672	0	100	Promoter (<=1kb)	60008437	60017498	9062	-	ENSG00000238283	ENST00000590047	568	TBC1D3P1	TBC1 domain family member 3 pseudogene 1 [Source:HGNC Symbol;Acc:HGNC:27445]
7	42586452	42586747	296	LoVo_peak_1407	32	3.05923	3.22735	0	115	Distal Intergenic	42661716	42706447	44732	-	ENSG00000238284	ENST00000455947	119700	LINC01448	long intergenic non-protein coding RNA 1448 [Source:HGNC Symbol;Acc:HGNC:50790]
10	90479838	90480133	296	LoVo_peak_226	50	3.82214	5.08049	0.29707	206	Intron (ENST00000422206/ENSG00000224750, intron 1 of 2)	90462717	90467952	5236	+	ENSG00000238291	ENST00000425365	17121	-	novel transcript
12	89157535	89157839	305	LoVo_peak_404	23	2.55348	2.34354	0	134	Intron (ENST00000549278/ENSG00000246363, intron 1 of 6)	89282223	89282285	63	-	ENSG00000238302	ENST00000459334	124446	RNU7-120P	RNA, U7 small nuclear 120 pseudogene [Source:HGNC Symbol;Acc:HGNC:45654]
8	56073743	56074066	324	LoVo_peak_1490	43	3.34571	4.32296	0	180	Promoter (<=1kb)	56073835	56073901	67	-	ENSG00000238650	ENST00000459159	0	SNORD54	small nucleolar RNA, C/D box 54 [Source:HGNC Symbol;Acc:HGNC:10204]
X	16744026	16744329	304	LoVo_peak_1642	35	2.8666	3.53412	0	153	Intron (ENST00000380155/ENSG00000169895, intron 5 of 8)	16767844	16767905	62	+	ENSG00000238709	ENST00000458744	-23515	RNU7-56P	RNA, U7 small nuclear 56 pseudogene [Source:HGNC Symbol;Acc:HGNC:34152]
10	4959335	4959671	337	LoVo_peak_179	35	2.8666	3.53412	0	227	Promoter (2-3kb)	4962436	4962568	133	-	ENSG00000238840	ENST00000459095	2897	U8	U8 small nucleolar RNA [Source:RFAM;Acc:RF00096]
11	113014599	113014894	296	LoVo_peak_337	42	3.42283	4.20689	0	160	Intron (ENST00000621518/ENSG00000149294, intron 2 of 19)	112977353	112977420	68	+	ENSG00000238998	ENST00000458985	37246	RNU7-187P	RNA, U7 small nuclear 187 pseudogene [Source:HGNC Symbol;Acc:HGNC:45721]
3	111487776	111488087	312	LoVo_peak_1060	32	3.05923	3.22735	0	115	Intron (ENST00000460744/ENSG00000153283, intron 3 of 4)	111466313	111497095	30783	-	ENSG00000239311	ENST00000497896	9008	-	novel transcript
7	100256902	100257237	336	LoVo_peak_1422	59	4.00473	5.93562	0.81628	152	Intron (ENST00000328453/ENSG00000239521, intron 1 of 7)	100222645	100246548	23904	-	ENSG00000239521	ENST00000538588	-10354	CASTOR3	CASTOR family member 3 [Source:HGNC Symbol;Acc:HGNC:29954]
11	57583747	57584143	397	LoVo_peak_296	31	2.8395	3.10478	0	107	Distal Intergenic	57576292	57577080	789	-	ENSG00000240371	ENST00000483219	-6667	RPS4XP13	ribosomal protein S4X pseudogene 13 [Source:HGNC Symbol;Acc:HGNC:36522]
5	140616161	140616665	505	LoVo_peak_1257	27	2.58919	2.72499	0	302	Distal Intergenic	140609085	140609400	316	+	ENSG00000240518	ENST00000489727	7076	-	ribosomal protein L36 (RPL36) pseudogene
19	33941725	33942020	296	LoVo_peak_775	43	3.50497	4.33257	0	251	Distal Intergenic	33927364	33927625	262	-	ENSG00000240626	ENST00000462298	-14100	RN7SL150P	RNA, 7SL, cytoplasmic 150, pseudogene [Source:HGNC Symbol;Acc:HGNC:46166]
5	18049586	18050034	449	LoVo_peak_1179	24	2.39086	2.41987	0	225	Promoter (<=1kb)	18049550	18049872	323	+	ENSG00000240785	ENST00000490372	36	RPL36AP21	ribosomal protein L36a pseudogene 21 [Source:HGNC Symbol;Acc:HGNC:37041]
19	14211088	14211383	296	LoVo_peak_755	24	2.39086	2.41987	0	99	Promoter (1-2kb)	14213052	14213323	272	+	ENSG00000240803	ENST00000461840	-1669	RN7SL231P	RNA, 7SL, cytoplasmic 231, pseudogene [Source:HGNC Symbol;Acc:HGNC:46247]
2	168371229	168371864	636	LoVo_peak_876	42	3.42283	4.20689	0	212	Distal Intergenic	168451324	168451606	283	+	ENSG00000241074	ENST00000489529	-79460	RN7SL813P	RNA, 7SL, cytoplasmic 813, pseudogene [Source:HGNC Symbol;Acc:HGNC:46829]
5	54060367	54060662	296	LoVo_peak_1205	42	3.42283	4.20689	0	109	Intron (ENST00000504924/ENSG00000185305, intron 4 of 4)	54048007	54048308	302	-	ENSG00000241230	ENST00000479462	-12059	RN7SL801P	RNA, 7SL, cytoplasmic 801, pseudogene [Source:HGNC Symbol;Acc:HGNC:46817]
3	82225228	82225642	415	LoVo_peak_1054	39	3.39723	3.93282	0	337	Intron (ENST00000470263/ENSG00000239440, intron 3 of 8)	82319172	82320279	1108	-	ENSG00000241367	ENST00000482625	94637	RPL7AP23	ribosomal protein L7a pseudogene 23 [Source:HGNC Symbol;Acc:HGNC:36884]
12	58202441	58202737	297	LoVo_peak_395	43	3.50497	4.33257	0	261	Distal Intergenic	58244378	58244865	488	+	ENSG00000241423	ENST00000479921	-41641	RPL21P103	ribosomal protein L21 pseudogene 103 [Source:HGNC Symbol;Acc:HGNC:36732]
19	18293495	18293790	296	LoVo_peak_769	48	3.37611	4.85178	0.18322	147	Distal Intergenic	18285343	18285495	153	-	ENSG00000241464	ENST00000467018	-8000	RPL39P38	ribosomal protein L39 pseudogene 38 [Source:HGNC Symbol;Acc:HGNC:36935]
14	101689052	101689458	407	LoVo_peak_516	32	2.94296	3.26013	0	161	Intron (ENST00000557778/ENSG00000258404, intron 1 of 2)	101677943	101678380	438	+	ENSG00000241494	ENST00000472981	11109	-	ribosomal protein L26-like 1 (RPL26L1) pseudogene
12	65738437	65738732	296	LoVo_peak_398	41	3.10448	4.14638	0	186	Distal Intergenic	65758121	65758998	878	-	ENSG00000241749	ENST00000493929	20266	RPSAP52	ribosomal protein SA pseudogene 52 [Source:HGNC Symbol;Acc:HGNC:35752]
18	9007164	9007535	372	LoVo_peak_706	27	2.75036	2.78845	0	161	Distal Intergenic	9020029	9020764	736	+	ENSG00000242058	ENST00000460237	-12494	RPS4XP19	ribosomal protein S4X pseudogene 19 [Source:HGNC Symbol;Acc:HGNC:36872]
5	152464749	152465155	407	LoVo_peak_1274	25	2.72123	2.57038	0	289	Intron (ENST00000663460/ENSG00000286749, intron 1 of 3)	152495718	152496017	300	-	ENSG00000242080	ENST00000467232	30862	-	ribosomal protein L36a (RPL36A) pseudogene
3	53071971	53072355	385	LoVo_peak_1050	45	3.06631	4.5092	0.06772	279	Intron (ENST00000607495/ENSG00000272305, intron 3 of 5)	53064283	53065091	809	-	ENSG00000242142	ENST00000459980	-6880	SERBP1P3	SERPINE1 mRNA binding protein 1 pseudogene 3 [Source:HGNC Symbol;Acc:HGNC:44630]
3	110889389	110889713	325	LoVo_peak_1058	62	4.41123	6.29738	1.07456	160	Intron (ENST00000485473/ENSG00000242242, intron 4 of 4)	110892140	110893476	1337	-	ENSG00000242242	ENST00000383686	3763	NECTIN3-AS1	NECTIN3 antisense RNA 1 [Source:HGNC Symbol;Acc:HGNC:40813]
3	110949293	110949588	296	LoVo_peak_1059	23	2.5936	2.39783	0	105	Intron (ENST00000485473/ENSG00000242242, intron 2 of 4)	110892140	110893476	1337	-	ENSG00000242242	ENST00000383686	-55817	NECTIN3-AS1	NECTIN3 antisense RNA 1 [Source:HGNC Symbol;Acc:HGNC:40813]
3	121501999	121502377	379	LoVo_peak_1061	54	4.07323	5.4714	0.49643	144	Intron (ENST00000264233/ENSG00000051341, intron 12 of 29)	121494110	121494908	799	+	ENSG00000242445	ENST00000486538	7889	RPL7AP11	ribosomal protein L7a pseudogene 11 [Source:HGNC Symbol;Acc:HGNC:35242]
3	158034397	158034692	296	LoVo_peak_1073	36	3.18781	3.62443	0	166	Intron (ENST00000651134/ENSG00000242536, intron 3 of 12)	157814822	158088983	274162	-	ENSG00000242536	ENST00000651134	54291	-	novel transcript
13	96246312	96246655	344	LoVo_peak_462	38	3.37311	3.89742	0	187	Intron (ENST00000376705/ENSG00000185352, intron 1 of 1)	96169545	96169847	303	+	ENSG00000242614	ENST00000482613	76767	RN7SL164P	RNA, 7SL, cytoplasmic 164, pseudogene [Source:HGNC Symbol;Acc:HGNC:46180]
4	54192681	54192987	307	LoVo_peak_1118	46	3.73523	4.68212	0.09393	206	Intron (ENST00000507166/ENSG00000282278, intron 12 of 23)	54221126	54221472	347	+	ENSG00000242670	ENST00000493291	-28139	RPL22P13	ribosomal protein L22 pseudogene 13 [Source:HGNC Symbol;Acc:HGNC:36352]
2	29522614	29523101	488	LoVo_peak_820	30	2.79045	3.03081	0	168	Intron (ENST00000389048/ENSG00000171094, intron 4 of 28)	29681027	29681323	297	-	ENSG00000242699	ENST00000496127	158222	RN7SL516P	RNA, 7SL, cytoplasmic 516, pseudogene [Source:HGNC Symbol;Acc:HGNC:46532]
1	92418812	92419128	317	LoVo_peak_72	36	3.23789	3.69842	0	164	Distal Intergenic	92402389	92402685	297	-	ENSG00000242764	ENST00000470692	-16127	RN7SL824P	RNA, 7SL, cytoplasmic 824, pseudogene [Source:HGNC Symbol;Acc:HGNC:46840]
11	74844860	74845156	297	LoVo_peak_321	26	2.50877	2.60173	0	123	Promoter (<=1kb)	74845910	74846209	300	+	ENSG00000242999	ENST00000490061	-754	RN7SL239P	RNA, 7SL, cytoplasmic 239, pseudogene [Source:HGNC Symbol;Acc:HGNC:46255]
17	56570161	56570651	491	LoVo_peak_670	57	4.08162	5.77245	0.71293	225	Promoter (2-3kb)	56573040	56573195	156	+	ENSG00000243058	ENST00000478577	-2389	RPL39P33	ribosomal protein L39 pseudogene 33 [Source:HGNC Symbol;Acc:HGNC:36315]
22	17993468	17993763	296	LoVo_peak_982	47	3.47335	4.77489	0.14776	228	Intron (ENST00000441493/ENSG00000243156, intron 1 of 31)	17904728	18001180	96453	-	ENSG00000243156	ENST00000424046	7417	MICAL3	microtubule associated monooxygenase, calponin and LIM domain containing 3 [Source:HGNC Symbol;Acc:HGNC:24694]
4	39762501	39762989	489	LoVo_peak_1113	39	3.39723	3.93282	0	268	Promoter (1-2kb)	39761000	39761298	299	+	ENSG00000243260	ENST00000497468	1501	RN7SL558P	RNA, 7SL, cytoplasmic 558, pseudogene [Source:HGNC Symbol;Acc:HGNC:46574]
19	18065280	18065618	339	LoVo_peak_768	43	3.37486	4.37001	0	65	Intron (ENST00000593993/ENSG00000096996, intron 12 of 16)	18048637	18049090	454	+	ENSG00000243455	ENST00000461260	16643	RPS18P13	ribosomal protein S18 pseudogene 13 [Source:HGNC Symbol;Acc:HGNC:36901]
14	58181611	58181906	296	LoVo_peak_489	23	2.55348	2.34354	0	151	Promoter (1-2kb)	58179771	58180064	294	+	ENSG00000243700	ENST00000494391	1840	RN7SL598P	RNA, 7SL, cytoplasmic 598, pseudogene [Source:HGNC Symbol;Acc:HGNC:46614]
20	20267464	20267870	407	LoVo_peak_931	39	3.39723	3.93282	0	221	Promoter (<=1kb)	20258407	20267809	9403	-	ENSG00000243810	ENST00000460400	0	CFAP61-AS1	CFAP61 antisense RNA 1 [Source:HGNC Symbol;Acc:HGNC:40731]
2	23987479	23987774	296	LoVo_peak_818	23	2.55348	2.34354	0	105	Intron (ENST00000446425/ENSG00000173960, intron 7 of 7)	23996795	23997085	291	-	ENSG00000243847	ENST00000463845	9311	RN7SL610P	RNA, 7SL, cytoplasmic 610, pseudogene [Source:HGNC Symbol;Acc:HGNC:46626]
8	18750702	18751153	452	LoVo_peak_1470	29	2.76656	2.9947	0	257	Intron (ENST00000440756/ENSG00000156011, intron 9 of 15)	18774547	18774918	372	-	ENSG00000244018	ENST00000490024	23765	RPL35P6	ribosomal protein L35 pseudogene 6 [Source:HGNC Symbol;Acc:HGNC:35520]
3	145578269	145578681	413	LoVo_peak_1072	29	2.87065	2.9599	0	387	Distal Intergenic	145523538	145524415	878	+	ENSG00000244024	ENST00000481075	54731	LARP7P4	LARP7 pseudogene 4 [Source:HGNC Symbol;Acc:HGNC:49766]
13	21828538	21828833	296	LoVo_peak_443	62	4.41123	6.29738	1.07456	152	Distal Intergenic	21790537	21790845	309	+	ENSG00000244197	ENST00000494719	38001	RN7SL766P	RNA, 7SL, cytoplasmic 766, pseudogene [Source:HGNC Symbol;Acc:HGNC:46782]
3	65737546	65737956	411	LoVo_peak_1051	43	3.49008	4.30982	0	251	Intron (ENST00000330909/ENSG00000151276, intron 1 of 24)	65687301	65688468	1168	+	ENSG00000244226	ENST00000486302	50245	ILF2P1	interleukin enhancer binding factor 2 pseudogene 1 [Source:HGNC Symbol;Acc:HGNC:44695]
5	108532203	108532821	619	LoVo_peak_1232	55	3.92872	5.52561	0.53829	460	Distal Intergenic	108593609	108593967	359	+	ENSG00000244245	ENST00000466800	-60788	-	ribosomal protein S20 (RPS20) pseudogene
12	31898361	31898760	400	LoVo_peak_374	61	3.8181	6.17367	0.99987	203	Promoter (<=1kb)	31897820	31898123	304	+	ENSG00000244436	ENST00000498198	541	-	ribosomal protein, large, P2 (RPLP2) pseudogene
22	23667066	23667361	296	LoVo_peak_988	25	2.55699	2.51111	0	143	Intron (ENST00000455485/ENSG00000228315, intron 3 of 4)	23649213	23653334	4122	-	ENSG00000244723	ENST00000428790	-13732	ASLP1	argininosuccinate lyase pseudogene 1 [Source:HGNC Symbol;Acc:HGNC:747]
3	47540874	47541264	391	LoVo_peak_1039	24	2.39086	2.41987	0	259	Distal Intergenic	47560229	47560524	296	-	ENSG00000244732	ENST00000460111	19260	RN7SL870P	RNA, 7SL, cytoplasmic 870, pseudogene [Source:HGNC Symbol;Acc:HGNC:46886]
8	126283415	126283775	361	LoVo_peak_1523	36	3.18781	3.62443	0	295	Intron (ENST00000651482/ENSG00000245164, intron 1 of 3)	125945101	126292788	347688	-	ENSG00000245164	ENST00000651482	9013	LINC00861	long intergenic non-protein coding RNA 861 [Source:HGNC Symbol;Acc:HGNC:45133]
5	25133696	25134023	328	LoVo_peak_1183	46	3.73523	4.68212	0.09393	169	Intron (ENST00000641970/ENSG00000251273, intron 4 of 5)	25187800	25193543	5744	+	ENSG00000245662	ENST00000642022	-53777	LINC02211	long intergenic non-protein coding RNA 2211 [Source:HGNC Symbol;Acc:HGNC:53078]
5	25264800	25265250	451	LoVo_peak_1184	66	4.45647	6.6833	1.35262	205	Intron (ENST00000642024/ENSG00000245662, intron 4 of 6)	25297734	25311370	13637	+	ENSG00000245662	ENST00000641091	-32484	LINC02211	long intergenic non-protein coding RNA 2211 [Source:HGNC Symbol;Acc:HGNC:53078]
15	69638614	69638909	296	LoVo_peak_535	29	2.62873	2.95763	0	157	Intron (ENST00000646247/ENSG00000245750, intron 10 of 12)	69628784	69840828	212045	+	ENSG00000245750	ENST00000647319	9830	DRAIC	downregulated RNA in cancer, inhibitor of cell invasion and migration [Source:HGNC Symbol;Acc:HGNC:27082]
14	97540357	97540662	306	LoVo_peak_511	55	3.61639	5.53391	0.54105	164	Intron (ENST00000655920/ENSG00000246084, intron 4 of 6)	97462270	97468829	6560	+	ENSG00000246084	ENST00000662988	78087	LINC02325	long intergenic non-protein coding RNA 2325 [Source:HGNC Symbol;Acc:HGNC:53245]
5	114830329	114830821	493	LoVo_peak_1236	25	2.72123	2.57038	0	116	Distal Intergenic	114475339	114668410	193072	-	ENSG00000246316	ENST00000514115	-161919	-	artifact
16	56071970	56072265	296	LoVo_peak_598	25	2.72123	2.57038	0	86	Intron (ENST00000663751/ENSG00000246379, intron 1 of 2)	55991744	56076647	84904	-	ENSG00000246379	ENST00000668774	4382	-	novel transcript
12	25949730	25950126	397	LoVo_peak_370	24	2.4332	2.48532	0	383	Intron (ENST00000545729/ENSG00000246695, intron 3 of 3)	25945141	25956762	11622	-	ENSG00000246695	ENST00000663439	6636	RASSF8-AS1	RASSF8 antisense RNA 1 [Source:HGNC Symbol;Acc:HGNC:48637]
17	74211366	74211684	319	LoVo_peak_687	28	2.5782	2.87567	0	92	Promoter (1-2kb)	74212674	74213308	635	-	ENSG00000246731	ENST00000531617	1624	MGC16275	uncharacterized protein MGC16275 [Source:NCBI gene (formerly Entrezgene);Acc:85001]
12	108485627	108486192	566	LoVo_peak_413	35	3.1131	3.51374	0	117	Exon (ENST00000502160/ENSG00000247213, exon 2 of 18)	108434130	108492585	58456	-	ENSG00000247213	ENST00000502160	6393	LINC01498	long intergenic non-protein coding RNA 1498 [Source:HGNC Symbol;Acc:HGNC:51164]
5	82815470	82815820	351	LoVo_peak_1225	36	3.17427	3.6044	0	183	Distal Intergenic	82824884	82825184	301	+	ENSG00000248105	ENST00000514930	-9064	-	pancreatic progenitor cell differentiation and proliferation factor homolog (zebrafish) pseudogene
4	16430120	16430430	311	LoVo_peak_1106	37	3.12201	3.74156	0	172	Intron (ENST00000512370/ENSG00000248138, intron 2 of 2)	16402198	16434242	32045	+	ENSG00000248138	ENST00000511818	27922	-	novel transcript
5	140926858	140927268	411	LoVo_peak_1262	33	2.99756	3.34177	0	217	Promoter (<=1kb)	140926369	140930445	4077	+	ENSG00000248383	ENST00000409700	489	PCDHAC1	protocadherin alpha subfamily C, 1 [Source:HGNC Symbol;Acc:HGNC:8676]
5	29643446	29643968	523	LoVo_peak_1191	24	2.39086	2.41987	0	489	Distal Intergenic	29600676	29600868	193	+	ENSG00000248418	ENST00000507979	42770	UBL5P1	ubiquitin like 5 pseudogene 1 [Source:HGNC Symbol;Acc:HGNC:44639]
1	161273482	161273777	296	LoVo_peak_111	36	3.04181	3.61599	0	244	Intron (ENST00000504449/ENSG00000248485, intron 1 of 2)	161258745	161285450	26706	+	ENSG00000248485	ENST00000504449	14737	PCP4L1	Purkinje cell protein 4 like 1 [Source:HGNC Symbol;Acc:HGNC:20448]
8	38203573	38204148	576	LoVo_peak_1480	39	3.39723	3.93282	0	135	Promoter (<=1kb)	38201699	38204238	2540	-	ENSG00000248585	ENST00000503480	90	-	origin recognition complex, subunit 3-like (yeast) (ORC3L) pseudogene
5	37806051	37806346	296	LoVo_peak_1197	45	3.10568	4.58451	0.09393	198	Distal Intergenic	37811589	37874894	63306	+	ENSG00000248587	ENST00000637595	-5243	GDNF-AS1	GDNF antisense RNA 1 [Source:HGNC Symbol;Acc:HGNC:43592]
2	233749734	233750122	389	LoVo_peak_909	28	2.69727	2.88968	0	147	Promoter (<=1kb)	233750617	233753656	3040	+	ENSG00000248705	ENST00000506676	-495	-	UDP glycosyltransferase 1 family, polypeptide A3 (UGT1A3) pseudogene
4	99676471	99676864	394	LoVo_peak_1124	46	3.73523	4.68212	0.09393	244	Distal Intergenic	99636529	99657828	21300	-	ENSG00000248713	ENST00000511828	-18643	C4orf54	chromosome 4 open reading frame 54 [Source:HGNC Symbol;Acc:HGNC:27741]
4	103297525	103297897	373	LoVo_peak_1128	54	4.07323	5.4714	0.49643	205	Intron (ENST00000668077/ENSG00000248740, intron 2 of 3)	103256159	103453658	197500	+	ENSG00000248740	ENST00000513793	41366	LINC02428	long intergenic non-protein coding RNA 2428 [Source:HGNC Symbol;Acc:HGNC:53359]
8	52989171	52989466	296	LoVo_peak_1487	32	3.05923	3.22735	0	133	Distal Intergenic	52975111	52976116	1006	-	ENSG00000248911	ENST00000511357	-13055	-	ring finger protein 2 (RNF2) pseudogene
5	26230288	26230643	356	LoVo_peak_1186	50	3.48016	5.03528	0.29055	185	Distal Intergenic	26382519	26399819	17301	-	ENSG00000249099	ENST00000512939	169176	-	novel transcript
4	71300502	71300797	296	LoVo_peak_1121	29	2.83064	2.90296	0	51	Promoter (<=1kb)	71300258	71301235	978	-	ENSG00000249170	ENST00000514650	438	-	solute carrier family 35, member A4 (SLC35A4) pseudogene
8	8135862	8136285	424	LoVo_peak_1460	65	4.35202	6.51235	1.22867	237	Intron (ENST00000641813/ENSG00000284606, intron 1 of 3)	8154308	8216916	62609	+	ENSG00000249188	ENST00000509557	-18023	ENPP7P1	ectonucleotide pyrophosphatase/phosphodiesterase 7 pseudogene 1 [Source:HGNC Symbol;Acc:HGNC:48699]
8	8164061	8164359	299	LoVo_peak_1461	37	2.45362	3.75727	0	258	Intron (ENST00000641813/ENSG00000284606, intron 3 of 3)	8154308	8216916	62609	+	ENSG00000249188	ENST00000509557	9753	ENPP7P1	ectonucleotide pyrophosphatase/phosphodiesterase 7 pseudogene 1 [Source:HGNC Symbol;Acc:HGNC:48699]
19	54247354	54247704	351	LoVo_peak_806	25	2.67399	2.50654	0	177	Promoter (<=1kb)	54246101	54247322	1222	-	ENSG00000249189	ENST00000506567	-32	-	pseudogene similar to part of leukocyte immunoglobulin-like receptor
5	1154632	1155220	589	LoVo_peak_1165	37	2.69109	3.77465	0	92	Distal Intergenic	1175957	1178546	2590	-	ENSG00000249201	ENST00000505972	23326	CTD-3080P12.3	uncharacterized LOC101928857 [Source:NCBI gene (formerly Entrezgene);Acc:101928857]
5	22605543	22605838	296	LoVo_peak_1181	42	2.95398	4.2925	0	166	Intron (ENST00000504376/ENSG00000154162, intron 1 of 13)	22580225	22580819	595	-	ENSG00000249206	ENST00000504682	-24724	GCNT1P2	glucosaminyl (N-acetyl) transferase 1, core 2 pseudogene 2 [Source:HGNC Symbol;Acc:HGNC:37972]
5	28976480	28976775	296	LoVo_peak_1190	43	3.52471	4.36268	0	211	Intron (ENST00000658190/ENSG00000259786, intron 1 of 1)	29001760	29003357	1598	+	ENSG00000249226	ENST00000514739	-24985	SUCLG2P4	SUCLG2 pseudogene 4 [Source:HGNC Symbol;Acc:HGNC:43999]
4	105489998	105490345	348	LoVo_peak_1129	43	3.49008	4.30982	0	135	Distal Intergenic	105484698	105486080	1383	+	ENSG00000249264	ENST00000514975	5300	EEF1A1P9	eukaryotic translation elongation factor 1 alpha 1 pseudogene 9 [Source:HGNC Symbol;Acc:HGNC:3204]
5	23361113	23361547	435	LoVo_peak_1182	41	3.10448	4.14638	0	152	Distal Intergenic	23329427	23329892	466	-	ENSG00000249289	ENST00000507087	-31221	-	non-SMC condensin I complex, subunit G (NCAPG) pseudogene
5	15271852	15272309	458	LoVo_peak_1176	23	2.44936	2.35575	0	181	Distal Intergenic	15192139	15266541	74403	-	ENSG00000249332	ENST00000511443	-5311	LINC02149	long intergenic non-protein coding RNA 2149 [Source:HGNC Symbol;Acc:HGNC:53010]
5	15293574	15293973	400	LoVo_peak_1177	31	2.8395	3.10478	0	230	Distal Intergenic	15192139	15266541	74403	-	ENSG00000249332	ENST00000511443	-27033	LINC02149	long intergenic non-protein coding RNA 2149 [Source:HGNC Symbol;Acc:HGNC:53010]
5	140862360	140862746	387	LoVo_peak_1261	28	2.80336	2.86409	0	185	Promoter (1-2kb)	140861224	140863521	2298	+	ENSG00000249504	ENST00000506751	1136	PCDHA14	protocadherin alpha 14 pseudogene [Source:HGNC Symbol;Acc:HGNC:2163]
5	62960834	62961175	342	LoVo_peak_1211	31	2.8395	3.10478	0	148	Distal Intergenic	63022919	63023489	571	-	ENSG00000249579	ENST00000507903	62314	-	secretory carrier membrane protein 1 (SCAMP1) pseudogene
3	197637413	197637748	336	LoVo_peak_1089	50	3.62334	5.02497	0.28249	162	Distal Intergenic	197634315	197635811	1497	+	ENSG00000249626	ENST00000507981	3098	-	protein phosphatase 4, regulatory subunit 2 (PPP4R2) pseudogene
3	132981699	132982218	520	LoVo_peak_1066	32	3.05923	3.22735	0	143	Distal Intergenic	133015004	133037052	22049	-	ENSG00000249725	ENST00000505557	54834	-	novel transcript
4	49137010	49137449	440	LoVo_peak_1117a	25	1.58141	2.51032	0	189	Distal Intergenic	49203171	49203726	556	-	ENSG00000249828	ENST00000512142	66277	-	sorting nexin 18 (SNX18) pseudogene
4	49137010	49137449	440	LoVo_peak_1117b	47	1.56062	4.73246	0.12577	221	Distal Intergenic	49203171	49203726	556	-	ENSG00000249828	ENST00000512142	66277	-	sorting nexin 18 (SNX18) pseudogene
8	116325376	116325766	391	LoVo_peak_1520	24	2.61985	2.43335	0	151	Promoter (<=1kb)	116253746	116325062	71317	-	ENSG00000249917	ENST00000664052	-314	LINC00536	long intergenic non-protein coding RNA 536 [Source:HGNC Symbol;Acc:HGNC:43645]
5	125843108	125843403	296	LoVo_peak_1243	36	3.18781	3.62443	0	120	Intron (ENST00000651847/ENSG00000248752, intron 6 of 15)	125862746	125863193	448	-	ENSG00000249950	ENST00000511727	19790	-	ribosomal protein S3a pseudogene
4	12574197	12574492	296	LoVo_peak_1104	25	2.67399	2.50654	0	136	Distal Intergenic	12639086	12641009	1924	+	ENSG00000249995	ENST00000503354	-64594	ECM1P2	extracellular matrix protein 1 pseudogene 2 [Source:HGNC Symbol;Acc:HGNC:49737]
5	140239411	140239751	341	LoVo_peak_1256	42	2.95398	4.2925	0	144	Intron (ENST00000509589/ENSG00000120306, intron 2 of 3)	140200163	140203187	3025	+	ENSG00000250069	ENST00000508713	39248	-	novel transcript
5	28115105	28115462	358	LoVo_peak_1188	25	2.29328	2.54672	0	117	Distal Intergenic	28213359	28214559	1201	-	ENSG00000250079	ENST00000510368	99097	-	T, brachyury homolog (mouse) (T) pseudogene
5	28171601	28171896	296	LoVo_peak_1189	33	3.02564	3.38365	0	230	Distal Intergenic	28213359	28214559	1201	-	ENSG00000250079	ENST00000510368	42663	-	T, brachyury homolog (mouse) (T) pseudogene
4	170510704	170511084	381	LoVo_peak_1150	23	2.5936	2.39783	0	167	Distal Intergenic	170481695	170482195	501	-	ENSG00000250082	ENST00000511259	-28509	-	DENN/MADD domain containing 3 (DENND3) pseudogene
5	45800772	45801307	536	LoVo_peak_1201	44	3.56004	4.4165	0.00607	116	Distal Intergenic	45890216	45895970	5755	+	ENSG00000250122	ENST00000510987	-88909	-	novel transcript
5	47142214	47142519	306	LoVo_peak_1202	47	3.34235	4.79185	0.14776	149	Distal Intergenic	45890216	45895970	5755	+	ENSG00000250122	ENST00000510987	1251998	-	novel transcript
4	164909753	164910124	372	LoVo_peak_1148	31	3.03751	3.19662	0	138	Distal Intergenic	164915565	164916983	1419	+	ENSG00000250227	ENST00000513444	-5441	TRIM60P14	tripartite motif containing 60 pseudogene 14 [Source:HGNC Symbol;Acc:HGNC:38486]
7	30830689	30831118	430	LoVo_peak_1400	41	2.86418	4.11731	0	189	Intron (ENST00000458257/ENSG00000254959, intron 8 of 19)	30852273	30923812	71540	+	ENSG00000250424	ENST00000509504	-21155	-	novel protein, MINDY4 and AQP1 readthrough
4	108461936	108462231	296	LoVo_peak_1131	28	2.77661	2.82593	0	127	Distal Intergenic	108417705	108419763	2059	-	ENSG00000250485	ENST00000509881	-42173	EXOC7P1	exocyst complex component 7 pseudogene 1 [Source:HGNC Symbol;Acc:HGNC:43871]
4	13745289	13745584	296	LoVo_peak_1105	39	3.39723	3.93282	0	130	Intron (ENST00000669061/ENSG00000250634, intron 2 of 4)	13777377	13782157	4781	-	ENSG00000250497	ENST00000508202	36573	-	novel transcript
4	138779146	138779579	434	LoVo_peak_1135	49	3.76887	4.9969	0.25961	227	Intron (ENST00000661669/ENSG00000250501, intron 1 of 2)	138773585	138803567	29983	+	ENSG00000250501	ENST00000666313	5561	-	novel transcript
5	140742137	140742488	352	LoVo_peak_1259	32	3.05923	3.22735	0	174	Distal Intergenic	140732290	140732863	574	-	ENSG00000250515	ENST00000511215	-9274	-	rearranged L-myc fusion pseudogene
5	42966805	42967126	322	LoVo_peak_1200	35	3.01598	3.57541	0	133	Distal Intergenic	42972624	42973092	469	+	ENSG00000250711	ENST00000503606	-5498	PRELID3BP7	PRELI domain containing 3B pseudogene 7 [Source:HGNC Symbol;Acc:HGNC:49069]
5	65249276	65249741	466	LoVo_peak_1213	43	3.50497	4.33257	0	278	Promoter (2-3kb)	65251127	65251784	658	-	ENSG00000250732	ENST00000504507	2043	RPEP1	ribulose-5-phosphate-3-epimerase pseudogene 1 [Source:HGNC Symbol;Acc:HGNC:44520]
4	189660712	189661288	577	LoVo_peak_1159	37	3.27067	3.74676	0	392	Promoter (1-2kb)	189659605	189661486	1882	+	ENSG00000250739	ENST00000513681	1107	LINC01262	long intergenic non-protein coding RNA 1262 [Source:HGNC Symbol;Acc:HGNC:50275]
4	178954055	178954350	296	LoVo_peak_1153	25	2.72123	2.57038	0	108	Distal Intergenic	179069437	179069594	158	+	ENSG00000250839	ENST00000506509	-115087	-	mitochondrially encoded cytochrome c oxidase II (MT-CO2) pseudogene
5	42465390	42465917	528	LoVo_peak_1199	36	3.23789	3.69842	0	94	Promoter (2-3kb)	42466893	42468300	1408	-	ENSG00000250860	ENST00000506867	2383	-	novel zinc finger protein pseudogene
5	124203543	124204029	487	LoVo_peak_1242	39	3.39723	3.93282	0	199	Intron (ENST00000628324/ENSG00000253807, intron 2 of 3)	124220579	124221077	499	-	ENSG00000250862	ENST00000505659	17048	HMGB1P29	high mobility group box 1 pseudogene 29 [Source:HGNC Symbol;Acc:HGNC:39120]
5	4135385	4135689	305	LoVo_peak_1170	32	3.05923	3.22735	0	294	Promoter (<=1kb)	4135638	4147429	11792	+	ENSG00000250921	ENST00000666998	0	LINC02063	long intergenic non-protein coding RNA 2063 [Source:HGNC Symbol;Acc:HGNC:52908]
5	117116950	117117624	675	LoVo_peak_1239	24	2.39086	2.41987	0	423	Distal Intergenic	117031200	117038569	7370	+	ENSG00000250949	ENST00000511418	85750	-	novel transcript
5	127181524	127181865	342	LoVo_peak_1247	38	3.33825	3.84623	0	125	Promoter (1-2kb)	127179756	127179900	145	-	ENSG00000250956	ENST00000509908	-1624	-	eukaryotic translation elongation factor 1 alpha-like 3 pseudogene
5	102586269	102586614	346	LoVo_peak_1230	49	3.73256	4.93977	0.21962	139	Intron (ENST00000504436/ENSG00000250958, intron 1 of 1)	102581368	102617589	36222	+	ENSG00000250958	ENST00000504436	4901	LINC00492	long intergenic non-protein coding RNA 492 [Source:HGNC Symbol;Acc:HGNC:43429]
8	105917923	105918520	598	LoVo_peak_1518	39	3.39723	3.93282	0	445	Intron (ENST00000520433/ENSG00000251003, intron 2 of 4)	105785055	105911869	126815	-	ENSG00000251003	ENST00000518932	-6054	ZFPM2-AS1	ZFPM2 antisense RNA 1 [Source:HGNC Symbol;Acc:HGNC:50698]
5	112504236	112504531	296	LoVo_peak_1234	39	3.2655	3.9646	0	207	Distal Intergenic	112546973	112547505	533	+	ENSG00000251014	ENST00000514243	-42442	-	transmembrane protein 183 (TMEM183) pseudogene
5	112555492	112555918	427	LoVo_peak_1235	30	2.65528	3.00056	0	255	Distal Intergenic	112546973	112547505	533	+	ENSG00000251014	ENST00000514243	8519	-	transmembrane protein 183 (TMEM183) pseudogene
5	107071797	107072266	470	LoVo_peak_1231	44	3.56004	4.4165	0.00607	222	Distal Intergenic	106815197	107011052	195856	-	ENSG00000251027	ENST00000661979	-60745	LINC01950	long intergenic non-protein coding RNA 1950 [Source:HGNC Symbol;Acc:HGNC:52773]
2	89838517	89838812	296	LoVo_peak_838	24	1.82089	2.46164	0	90	Distal Intergenic	89851791	89852493	703	+	ENSG00000251039	ENST00000429992	-12979	IGKV2D-40	immunoglobulin kappa variable 2D-40 [Source:HGNC Symbol;Acc:HGNC:5804]
4	3073574	3073915	342	LoVo_peak_1093	42	3.13583	4.20062	0	231	Promoter (<=1kb)	3049157	3074470	25314	-	ENSG00000251075	ENST00000657282	555	HTT-AS	HTT antisense RNA [Source:HGNC Symbol;Acc:HGNC:37118]
4	105829126	105829493	368	LoVo_peak_1130	39	3.39723	3.93282	0	215	Promoter (1-2kb)	105746245	105827172	80928	-	ENSG00000251175	ENST00000504955	-1954	GSTCD-AS1	GSTCD antisense RNA 1 [Source:HGNC Symbol;Acc:HGNC:41117]
4	171570091	171570386	296	LoVo_peak_1151	25	2.55699	2.51111	0	108	Intron (ENST00000651666/ENSG00000249297, intron 2 of 4)	171553000	171564267	11268	-	ENSG00000251176	ENST00000399152	-5824	-	novel transcript
5	143487454	143487797	344	LoVo_peak_1266	29	2.62873	2.95763	0	209	Downstream (2-3kb)	143531331	143559507	28177	+	ENSG00000251205	ENST00000661034	-43534	-	novel transcript
4	184858778	184859080	303	LoVo_peak_1155	46	3.73523	4.68212	0.09393	145	Distal Intergenic	184844554	184855751	11198	-	ENSG00000251230	ENST00000511703	-3027	MIR3945HG	MIR3945 host gene [Source:HGNC Symbol;Acc:HGNC:52002]
5	133804214	133804634	421	LoVo_peak_1250	29	2.74307	2.95915	0	140	Distal Intergenic	133720495	133720934	440	-	ENSG00000251243	ENST00000508392	-83280	-	DnaJ (Hsp40) homolog, subfamily C, member 24 (DNAJC24) pseudogene
4	155572114	155572468	355	LoVo_peak_1147	32	3.05923	3.22735	0	201	Distal Intergenic	155515727	155517459	1733	+	ENSG00000251244	ENST00000508265	56387	-	novel transcript
5	120181764	120182059	296	LoVo_peak_1241	35	2.8666	3.53412	0	134	Distal Intergenic	120245448	120333502	88055	-	ENSG00000251293	ENST00000514240	151443	-	novel transcript
5	4596334	4596634	301	LoVo_peak_1171	32	3.05923	3.22735	0	147	Intron (ENST00000507435/ENSG00000248973, intron 3 of 5)	4640731	4648254	7524	+	ENSG00000251371	ENST00000513925	-44097	-	novel transcript
4	31290173	31290468	296	LoVo_peak_1110	32	3.05923	3.22735	0	163	Distal Intergenic	31350284	31351725	1442	+	ENSG00000251434	ENST00000505636	-59816	-	novel transcript
4	57511616	57511911	296	LoVo_peak_1120	29	2.62873	2.95763	0	1	Distal Intergenic	57491390	57495233	3844	+	ENSG00000251459	ENST00000511962	20226	-	novel transcript
4	187520928	187521314	387	LoVo_peak_1157	35	2.8666	3.53412	0	199	Distal Intergenic	187516153	187517208	1056	-	ENSG00000251490	ENST00000512464	-3720	-	novel transcript
4	131750575	131750897	323	LoVo_peak_1134	66	2.89406	6.62898	1.32498	142	Promoter (<=1kb)	131750082	131774718	24637	+	ENSG00000251676	ENST00000658913	493	SNHG27	small nucleolar RNA host gene 27 [Source:HGNC Symbol;Acc:HGNC:53481]
16	82274606	82274901	296	LoVo_peak_615	25	2.72123	2.57038	0	167	Distal Intergenic	82192505	82192790	286	-	ENSG00000251888	ENST00000516079	-81816	RN7SKP190	RN7SK pseudogene 190 [Source:HGNC Symbol;Acc:HGNC:45914]
6	34858273	34858683	411	LoVo_peak_1319	33	2.86979	3.34427	0	255	Exon (ENST00000452449/ENSG00000065060, exon 14 of 22)	34873831	34873927	97	+	ENSG00000252106	ENST00000516297	-15148	RNY3P15	RNY3 pseudogene 15 [Source:HGNC Symbol;Acc:HGNC:50890]
18	77867858	77868153	296	LoVo_peak_728	33	2.86979	3.34427	0	244	Distal Intergenic	77863464	77863567	104	-	ENSG00000252260	ENST00000516451	-4291	RNA5SP461	RNA, 5S ribosomal pseudogene 461 [Source:HGNC Symbol;Acc:HGNC:43361]
4	5340334	5340634	301	LoVo_peak_1097	29	2.87065	2.9599	0	157	Intron (ENST00000282908/ENSG00000152953, intron 4 of 11)	5426885	5426984	100	-	ENSG00000252266	ENST00000516457	86350	Y_RNA	Y RNA [Source:RFAM;Acc:RF00019]
12	132993336	132993770	435	LoVo_peak_437	23	2.55348	2.34354	0	159	Promoter (1-2kb)	132995190	132995302	113	-	ENSG00000252269	ENST00000516460	1532	RNU4ATAC12P	RNA, U4atac small nuclear 12, pseudogene [Source:HGNC Symbol;Acc:HGNC:46898]
17	78694635	78694936	302	LoVo_peak_697	38	2.91774	3.82013	0	25	Promoter (1-2kb)	78696694	78696797	104	-	ENSG00000252391	ENST00000516582	1861	RNU6-638P	RNA, U6 small nuclear 638, pseudogene [Source:HGNC Symbol;Acc:HGNC:47601]
3	41563849	41564144	296	LoVo_peak_1034	32	3.05923	3.22735	0	187	Intron (ENST00000301831/ENSG00000168038, intron 32 of 36)	41687868	41688033	166	-	ENSG00000252409	ENST00000516600	123889	-	-
10	32165602	32165928	327	LoVo_peak_197	52	3.61961	5.2785	0.43249	142	Distal Intergenic	32173684	32173744	61	+	ENSG00000252482	ENST00000516673	-7756	RNU7-22P	RNA, U7 small nuclear 22 pseudogene [Source:HGNC Symbol;Acc:HGNC:34118]
1	116944205	116944500	296	LoVo_peak_79	35	3.14338	3.55866	0	185	Intron (ENST00000393203/ENSG00000134247, intron 2 of 8)	116962347	116962471	125	-	ENSG00000252510	ENST00000516701	17971	RNA5SP55	RNA, 5S ribosomal pseudogene 55 [Source:HGNC Symbol;Acc:HGNC:42832]
4	154953122	154953465	344	LoVo_peak_1146	39	3.39723	3.93282	0	102	Distal Intergenic	154790291	154790484	194	+	ENSG00000252604	ENST00000516795	162831	RNU2-44P	RNA, U2 small nuclear 44, pseudogene [Source:HGNC Symbol;Acc:HGNC:48537]
2	43434387	43434807	421	LoVo_peak_823	25	2.72123	2.57038	0	271	Intron (ENST00000407351/ENSG00000115970, intron 13 of 22)	43408307	43408412	106	+	ENSG00000252804	ENST00000516995	26080	RNU6-958P	RNA, U6 small nuclear 958, pseudogene [Source:HGNC Symbol;Acc:HGNC:47921]
12	89807652	89807947	296	LoVo_peak_405	38	3.37311	3.89742	0	174	Intron (ENST00000651272/ENSG00000258216, intron 3 of 6)	89754059	89754152	94	+	ENSG00000252823	ENST00000517014	53593	RNU6-148P	RNA, U6 small nuclear 148, pseudogene [Source:HGNC Symbol;Acc:HGNC:47111]
2	96962898	96963193	296	LoVo_peak_846	24	2.51282	2.44744	0	131	Intron (ENST00000490605/ENSG00000168754, intron 5 of 16)	96956708	96956815	108	-	ENSG00000252845	ENST00000517036	-6083	RNA5SP101	RNA, 5S ribosomal pseudogene 101 [Source:HGNC Symbol;Acc:HGNC:42899]
11	114926129	114926472	344	LoVo_peak_340	46	3.73523	4.68212	0.09393	135	Distal Intergenic	115128218	115128373	156	-	ENSG00000252870	ENST00000517061	201901	-	-
11	115051497	115051880	384	LoVo_peak_341	37	3.12201	3.74156	0	191	Distal Intergenic	115128218	115128373	156	-	ENSG00000252870	ENST00000517061	76493	-	-
1	28140465	28140760	296	LoVo_peak_35	33	2.86979	3.34427	0	243	Promoter (2-3kb)	28142737	28142841	105	-	ENSG00000253005	ENST00000517196	2081	RNU6-176P	RNA, U6 small nuclear 176, pseudogene [Source:HGNC Symbol;Acc:HGNC:47139]
2	207100441	207100807	367	LoVo_peak_897	35	3.1131	3.51374	0	190	Intron (ENST00000412414/ENSG00000118263, intron 2 of 3)	207109987	207110073	87	-	ENSG00000253008	ENST00000517199	9266	MIR2355	microRNA 2355 [Source:HGNC Symbol;Acc:HGNC:38328]
2	207107380	207107919	540	LoVo_peak_898	46	3.73523	4.68212	0.09393	361	Promoter (2-3kb)	207109987	207110073	87	-	ENSG00000253008	ENST00000517199	2154	MIR2355	microRNA 2355 [Source:HGNC Symbol;Acc:HGNC:38328]
4	151591320	151591720	401	LoVo_peak_1143	39	3.2655	3.9646	0	138	Intron (ENST00000435205/ENSG00000164142, intron 7 of 13)	151576766	151576916	151	+	ENSG00000253019	ENST00000517210	14554	RN7SKP35	RN7SK pseudogene 35 [Source:HGNC Symbol;Acc:HGNC:45759]
12	53803288	53803750	463	LoVo_peak_391	34	2.72801	3.4826	0	204	Intron (ENST00000663306/ENSG00000286069, intron 1 of 4)	53816185	53816479	295	+	ENSG00000253053	ENST00000517244	-12435	RN7SKP289	RN7SK pseudogene 289 [Source:HGNC Symbol;Acc:HGNC:46013]
12	111339765	111340117	353	LoVo_peak_416	25	2.4704	2.5427	0	176	Promoter (<=1kb)	111339527	111339621	95	+	ENSG00000253080	ENST00000517271	238	RNA5SP373	RNA, 5S ribosomal pseudogene 373 [Source:HGNC Symbol;Acc:HGNC:43273]
3	134775681	134776011	331	LoVo_peak_1067	25	2.72123	2.57038	0	253	Exon (ENST00000656103/ENSG00000286982, exon 2 of 2)	134780527	134780627	101	-	ENSG00000253087	ENST00000517278	4616	RNU6-1174P	RNA, U6 small nuclear 1174, pseudogene [Source:HGNC Symbol;Acc:HGNC:48137]
8	58098171	58098582	412	LoVo_peak_1494	27	2.72461	2.75163	0	265	Intron (ENST00000519262/ENSG00000169122, intron 3 of 3)	58091442	58106294	14853	-	ENSG00000253116	ENST00000518536	7712	-	novel transcript
8	92281088	92281423	336	LoVo_peak_1510	32	3.05923	3.22735	0	186	Distal Intergenic	92351912	92352148	237	-	ENSG00000253118	ENST00000522089	70725	-	NADH dehydrogenase (ubiquinone) 1 alpha subcomplex, 4, 9kDa (NDUFA4) pseudogene
8	70100076	70100495	420	LoVo_peak_1499	24	2.41501	2.45723	0	292	Distal Intergenic	70103798	70104179	382	-	ENSG00000253173	ENST00000521867	3684	H2AZP2	H2A.Z histone pseudogene 2 [Source:HGNC Symbol;Acc:HGNC:32279]
8	102885070	102885409	340	LoVo_peak_1516	33	2.86979	3.34427	0	184	Exon (ENST00000519257/ENSG00000253320, exon 2 of 2)	102879916	102905128	25213	+	ENSG00000253320	ENST00000517999	5154	MAILR	macrophage interferon regulatory lncRNA [Source:HGNC Symbol;Acc:HGNC:51558]
1	243062393	243062850	458	LoVo_peak_170	23	2.55348	2.34354	0	134	Intron (ENST00000627498/ENSG00000214837, intron 14 of 17)	243054861	243056394	1534	-	ENSG00000253326	ENST00000517560	-5999	-	novel pseudogene
8	62864837	62865352	516	LoVo_peak_1496	25	2.72123	2.57038	0	99	Promoter (<=1kb)	62863082	62864181	1100	-	ENSG00000253431	ENST00000523408	-656	SRPK2P	SRSF protein kinase 2 pseudogene [Source:HGNC Symbol;Acc:HGNC:30303]
8	127045488	127045800	313	LoVo_peak_1525	41	3.10448	4.14638	0	167	Intron (ENST00000645463/ENSG00000253438, intron 6 of 6)	127013154	127021014	7861	+	ENSG00000253438	ENST00000561978	32334	PCAT1	prostate cancer associated transcript 1 [Source:HGNC Symbol;Acc:HGNC:43022]
5	173100757	173101304	548	LoVo_peak_1291	40	3.2958	4.01143	0	99	Intron (ENST00000296953/ENSG00000164463, intron 4 of 8)	173085342	173086210	869	-	ENSG00000253439	ENST00000518654	-14547	CDC42P5	cell division cycle 42 pseudogene 5 [Source:HGNC Symbol;Acc:HGNC:44429]
8	103501487	103501828	342	LoVo_peak_1517	44	3.40452	4.41778	0.00607	186	Promoter (<=1kb)	103483423	103501676	18254	-	ENSG00000253477	ENST00000523422	0	-	novel transcript
8	114312120	114312415	296	LoVo_peak_1519	32	3.05923	3.22735	0	135	Distal Intergenic	114318400	114318911	512	-	ENSG00000253499	ENST00000518851	6496	-	chromosome 2 open reading frame 56 (C2orf56) pseudogene
8	24759424	24759920	497	LoVo_peak_1474	45	3.67039	4.58405	0.09393	353	Intron (ENST00000519689/ENSG00000253535, intron 2 of 4)	24300885	24912073	611189	-	ENSG00000253535	ENST00000519689	152153	-	novel transcript
8	88279798	88280144	347	LoVo_peak_1508	28	2.80336	2.86409	0	179	Intron (ENST00000286614/ENSG00000156103, intron 1 of 9)	88326836	88714769	387934	+	ENSG00000253553	ENST00000658283	-46692	-	novel transcript, antisense to MMP16
8	142261428	142261723	296	LoVo_peak_1538	28	2.65297	2.82232	0	131	Intron (ENST00000524325/ENSG00000171045, intron 12 of 13)	142247585	142247866	282	-	ENSG00000253602	ENST00000521103	-13562	RN7SL260P	RNA, 7SL, cytoplasmic 260, pseudogene [Source:HGNC Symbol;Acc:HGNC:46276]
5	179387099	179387394	296	LoVo_peak_1302	24	2.39086	2.41987	0	107	Promoter (1-2kb)	179385819	179385992	174	-	ENSG00000253617	ENST00000517842	-1107	-	pseudogene similar to part of 5'-nucleotidase domain containing 1 NT5DC1
8	92605327	92605622	296	LoVo_peak_1511	49	3.73256	4.93977	0.21962	227	Intron (ENST00000648652/ENSG00000253634, intron 3 of 13)	92460539	92655569	195031	-	ENSG00000253634	ENST00000648652	49947	-	novel transcript
8	33820229	33820660	432	LoVo_peak_1479	39	3.39723	3.93282	0	255	Intron (ENST00000523063/ENSG00000253642, intron 3 of 5)	33796290	34039104	242815	+	ENSG00000253642	ENST00000523336	23939	-	novel transcript
8	116372380	116372838	459	LoVo_peak_1521	36	3.18781	3.62443	0	398	Distal Intergenic	116402543	116403757	1215	-	ENSG00000253672	ENST00000523110	30919	-	novel transcript
5	167121371	167121686	316	LoVo_peak_1284	32	3.05923	3.22735	0	129	Promoter (1-2kb)	167116318	167119585	3268	-	ENSG00000253713	ENST00000522292	-1786	-	novel transcript
5	158023430	158023767	338	LoVo_peak_1279	46	3.73523	4.68212	0.09393	145	Distal Intergenic	157984658	157989990	5333	-	ENSG00000253743	ENST00000518523	-33440	MARK2P11	microtubule affinity regulating kinase 2 pseudogene 11 [Source:HGNC Symbol;Acc:HGNC:39802]
6	70188075	70188370	296	LoVo_peak_1330	25	2.67399	2.50654	0	106	Exon (ENST00000620364/ENSG00000082293, exon 47 of 51)	70222758	70242156	19399	+	ENSG00000253809	ENST00000522264	-34388	-	novel transcript
8	26821399	26821694	296	LoVo_peak_1476	25	2.67399	2.50654	0	193	Intron (ENST00000380586/ENSG00000120907, intron 1 of 2)	26835817	26836300	484	-	ENSG00000253813	ENST00000519826	14606	COX6B1P4	cytochrome c oxidase subunit 6B1 pseudogene 4 [Source:HGNC Symbol;Acc:HGNC:2284]
8	57510807	57511107	301	LoVo_peak_1492	39	3.39723	3.93282	0	147	Intron (ENST00000520370/ENSG00000253821, intron 1 of 1)	57492899	57591559	98661	+	ENSG00000253821	ENST00000520881	17908	-	novel transcript
5	150614220	150614559	340	LoVo_peak_1271	52	3.31202	5.21098	0.38272	214	Promoter (<=1kb)	150608428	150615354	6927	-	ENSG00000253852	ENST00000517474	795	-	novel transcript
8	83543944	83544298	355	LoVo_peak_1503	42	3.42283	4.20689	0	133	Distal Intergenic	83403758	83408900	5143	+	ENSG00000253898	ENST00000522365	140186	LINC01419	long intergenic non-protein coding RNA 1419 [Source:HGNC Symbol;Acc:HGNC:50712]
5	179370742	179371037	296	LoVo_peak_1301	33	2.73218	3.30703	0	102	Distal Intergenic	179377505	179378865	1361	+	ENSG00000253979	ENST00000520163	-6468	-	novel transcript
8	33170282	33170637	356	LoVo_peak_1478	46	3.73523	4.68212	0.09393	205	Distal Intergenic	33226848	33227147	300	-	ENSG00000253993	ENST00000521887	56510	-	endoplasmic reticulum protein 44 (ERP44) pseudogene
8	123981597	123981901	305	LoVo_peak_1522	25	2.55699	2.51111	0	100	Intron (ENST00000522917/ENSG00000214814, intron 11 of 40)	123924759	123925933	1175	-	ENSG00000254000	ENST00000522087	-55664	-	novel transcript
5	174239524	174239819	296	LoVo_peak_1293	36	2.91737	3.61918	0	118	Intron (ENST00000521585/ENSG00000170091, intron 4 of 4)	174173101	174181814	8714	+	ENSG00000254011	ENST00000520587	66423	-	novel transcript
8	51482900	51483211	312	LoVo_peak_1486	25	2.72123	2.57038	0	134	Intron (ENST00000356297/ENSG00000147485, intron 6 of 22)	51435602	51436509	908	+	ENSG00000254025	ENST00000521785	47298	BRIX1P1	BRIX1 pseudogene 1 [Source:HGNC Symbol;Acc:HGNC:51527]
8	22267652	22267947	296	LoVo_peak_1472	23	2.47015	2.38583	0	104	Intron (ENST00000523556/ENSG00000254064, intron 1 of 1)	22254576	22275162	20587	-	ENSG00000254064	ENST00000523556	7215	-	novel transcript
8	55848607	55848902	296	LoVo_peak_1488	49	3.73256	4.93977	0.21962	231	Distal Intergenic	55879835	56014168	134334	+	ENSG00000254087	ENST00000520220	-30933	LYN	LYN proto-oncogene, Src family tyrosine kinase [Source:HGNC Symbol;Acc:HGNC:6735]
8	55851501	55851796	296	LoVo_peak_1489	28	2.77661	2.82593	0	125	Distal Intergenic	55879835	56014168	134334	+	ENSG00000254087	ENST00000520220	-28039	LYN	LYN proto-oncogene, Src family tyrosine kinase [Source:HGNC Symbol;Acc:HGNC:6735]
8	136907665	136908087	423	LoVo_peak_1531	46	3.73523	4.68212	0.09393	249	Intron (ENST00000649576/ENSG00000254101, intron 5 of 8)	136805273	136815687	10415	+	ENSG00000254101	ENST00000653309	102392	LINC02055	long intergenic non-protein coding RNA 2055 [Source:HGNC Symbol;Acc:HGNC:52895]
8	127174401	127174897	497	LoVo_peak_1526	35	3.01598	3.57541	0	362	Promoter (<=1kb)	127168352	127174844	6493	-	ENSG00000254166	ENST00000641582	0	CASC19	cancer susceptibility 19 [Source:HGNC Symbol;Acc:HGNC:49476]
5	152026511	152026866	356	LoVo_peak_1273	46	3.73523	4.68212	0.09393	191	Intron (ENST00000524295/ENSG00000254226, intron 3 of 6)	151958860	152270449	311590	+	ENSG00000254226	ENST00000524034	67651	LINC01933	long intergenic non-protein coding RNA 1933 [Source:HGNC Symbol;Acc:HGNC:52756]
8	139483650	139484007	358	LoVo_peak_1534	32	3.05923	3.22735	0	218	Distal Intergenic	139460062	139463016	2955	-	ENSG00000254258	ENST00000522373	-20634	-	novel transcript
8	21505867	21506162	296	LoVo_peak_1471	35	2.8666	3.53412	0	147	Distal Intergenic	21298206	21308174	9969	+	ENSG00000254334	ENST00000522755	207661	-	novel transcript
8	68810111	68810438	328	LoVo_peak_1498	46	3.73523	4.68212	0.09393	108	Intron (ENST00000518698/ENSG00000165084, intron 12 of 13)	68848737	68850628	1892	-	ENSG00000254337	ENST00000667126	40190	-	novel transcript
8	77748658	77749205	548	LoVo_peak_1501	32	3.05923	3.22735	0	152	Distal Intergenic	77504779	77516922	12144	+	ENSG00000254366	ENST00000655149	243879	-	novel transcript
9	27075322	27075617	296	LoVo_peak_1552	28	2.80336	2.86409	0	135	Distal Intergenic	27102630	27104728	2099	+	ENSG00000254396	ENST00000522960	-27013	-	novel transcript
11	98764238	98764533	296	LoVo_peak_329	54	4.07323	5.4714	0.49643	217	Distal Intergenic	98676391	98683735	7345	+	ENSG00000254599	ENST00000532109	87847	-	novel transcript
11	15922412	15922905	494	LoVo_peak_284	29	2.85845	2.94255	0	137	Exon (ENST00000670379/ENSG00000254661, exon 3 of 4)	15910963	15923786	12824	+	ENSG00000254661	ENST00000664884	11449	LINC02682	long intergenic non-protein coding RNA 2682 [Source:HGNC Symbol;Acc:HGNC:54177]
11	15928750	15929045	296	LoVo_peak_285	35	3.1131	3.51374	0	216	Intron (ENST00000664116/ENSG00000254661, intron 8 of 8)	15910963	15923786	12824	+	ENSG00000254661	ENST00000664884	17787	LINC02682	long intergenic non-protein coding RNA 2682 [Source:HGNC Symbol;Acc:HGNC:54177]
11	106274006	106274301	296	LoVo_peak_330	43	3.50497	4.33257	0	164	Distal Intergenic	106264315	106264581	267	+	ENSG00000254811	ENST00000534002	9691	-	zinc finger protein family pseudogene
11	42665892	42666187	296	LoVo_peak_290	25	2.72123	2.57038	0	275	Distal Intergenic	42939775	42939998	224	+	ENSG00000254914	ENST00000534066	-273588	-	cytochrome c oxidase subunit VIc (COX6C) pseudogene
8	12122773	12123068	296	LoVo_peak_1464	24	2.41501	2.45723	0	119	Intron (ENST00000654985/ENSG00000255052, intron 2 of 3)	12128107	12129298	1192	-	ENSG00000254923	ENST00000526505	6230	-	deubiquitinating enzyme 3 pseudogene
11	13854114	13854523	410	LoVo_peak_281	41	3.23398	4.14169	0	170	Intron (ENST00000530492/ENSG00000254927, intron 1 of 1)	13844862	13870616	25755	-	ENSG00000254930	ENST00000525381	16093	LINC02545	long intergenic non-protein coding RNA 2545 [Source:HGNC Symbol;Acc:HGNC:53580]
11	66478281	66478635	355	LoVo_peak_315	36	2.80086	3.61294	0	239	Promoter (1-2kb)	66480013	66509550	29538	+	ENSG00000254986	ENST00000531863	-1378	DPP3	dipeptidyl peptidase 3 [Source:HGNC Symbol;Acc:HGNC:3008]
11	83316051	83316346	296	LoVo_peak_325	47	3.62769	4.77411	0.14776	144	Intron (ENST00000671128/ENSG00000255234, intron 1 of 2)	83328926	83329246	321	+	ENSG00000255003	ENST00000534284	-12580	CYCSP28	CYCS pseudogene 28 [Source:HGNC Symbol;Acc:HGNC:24402]
11	70131798	70132094	297	LoVo_peak_318	37	2.9848	3.73162	0	187	Promoter (2-3kb)	70129297	70149623	20327	+	ENSG00000255143	ENST00000530525	2501	-	novel transcript, sense overlapping ANO1
11	666008	666486	479	LoVo_peak_270	24	2.53471	2.47901	0	127	Promoter (<=1kb)	665910	678391	12482	+	ENSG00000255158	ENST00000527799	98	-	novel transcript
11	69977423	69977736	314	LoVo_peak_317	41	3.10448	4.14638	0	104	Distal Intergenic	69985876	70015815	29940	+	ENSG00000255191	ENST00000534086	-8140	-	novel transcript
11	98208555	98208850	296	LoVo_peak_328	32	3.05923	3.22735	0	185	Distal Intergenic	98130239	98131198	960	-	ENSG00000255380	ENST00000531194	-77357	-	novel pseudogene containing a Zinc finger, C2H2 type domain
12	114411945	114412247	303	LoVo_peak_419	51	3.68703	5.13028	0.31629	175	Exon (ENST00000655553/ENSG00000255399, exon 3 of 3)	114408754	114412831	4078	+	ENSG00000255399	ENST00000528549	3191	TBX5-AS1	TBX5 antisense RNA 1 [Source:HGNC Symbol;Acc:HGNC:27402]
11	62425519	62426109	591	LoVo_peak_302	24	2.51282	2.44744	0	140	Promoter (<=1kb)	62421845	62426724	4880	-	ENSG00000255446	ENST00000528983	615	-	novel transcript
11	135045153	135045493	341	LoVo_peak_350	32	3.05923	3.22735	0	72	Distal Intergenic	135061781	135075899	14119	-	ENSG00000255512	ENST00000532071	30406	LINC02684	long intergenic non-protein coding RNA 2684 [Source:HGNC Symbol;Acc:HGNC:54180]
8	12539408	12539855	448	LoVo_peak_1466	42	2.65216	4.22181	0	290	Intron (ENST00000641618/ENSG00000283674, intron 2 of 5)	12448013	12511278	63266	-	ENSG00000255549	ENST00000529817	-28130	ENPP7P6	ectonucleotide pyrophosphatase/phosphodiesterase 7 pseudogene 6 [Source:HGNC Symbol;Acc:HGNC:48698]
12	132899153	132899467	315	LoVo_peak_436	23	2.55348	2.34354	0	152	Promoter (<=1kb)	132899984	132900368	385	+	ENSG00000255703	ENST00000536775	-517	-	NHP2 non-histone chromosome protein 2-like 1 (S. cerevisiae) (NHP2L1) pseudogene
12	131603187	131603501	315	LoVo_peak_434	27	2.47061	2.70012	0	118	Distal Intergenic	131596857	131597115	259	-	ENSG00000255704	ENST00000541343	-6072	-	G protein-coupled receptor 133 (GPR133) pseudogene
12	127865809	127866119	311	LoVo_peak_429	58	4.1393	5.86499	0.76791	158	Distal Intergenic	127876999	127877516	518	-	ENSG00000255757	ENST00000538359	11397	-	fibroblast growth factor receptor 1 (FGFR1)
12	126849655	126850002	348	LoVo_peak_428	43	3.34571	4.32296	0	198	Distal Intergenic	126864465	126865422	958	+	ENSG00000255923	ENST00000539832	-14463	-	transmembrane protein 132B (TMEM132B) pseudogene
12	120754051	120754461	411	LoVo_peak_422	28	2.77661	2.82593	0	98	Intron (ENST00000542620/ENSG00000255946, intron 1 of 2)	120740470	120761592	21123	-	ENSG00000255946	ENST00000542620	7131	-	novel transcript
12	120758300	120758675	376	LoVo_peak_423	26	2.65015	2.645	0	193	Promoter (2-3kb)	120740470	120761592	21123	-	ENSG00000255946	ENST00000542620	2917	-	novel transcript
12	27151535	27151963	429	LoVo_peak_371	35	2.8666	3.53412	0	147	Intron (ENST00000538920/ENSG00000256226, intron 1 of 1)	27148283	27161266	12984	-	ENSG00000256226	ENST00000540595	9303	-	novel transcript
14	94434869	94435207	339	LoVo_peak_507	23	2.55348	2.34354	0	140	Intron (ENST00000536735/ENSG00000256357, intron 2 of 2)	94430633	94464730	34098	+	ENSG00000256357	ENST00000536735	4236	-	novel transcript, antisense to SERPINA9
12	28880879	28881174	296	LoVo_peak_373	36	3.17427	3.6044	0	202	Distal Intergenic	28821975	28825831	3857	-	ENSG00000256513	ENST00000537327	-55048	-	novel transcript
11	67370998	67371444	447	LoVo_peak_316	39	2.86258	3.91831	0	353	Promoter (2-3kb)	67351572	67373584	22013	-	ENSG00000256514	ENST00000543494	2140	-	novel protein
12	128993513	128993808	296	LoVo_peak_431	32	3.05923	3.22735	0	128	Distal Intergenic	129013336	129016663	3328	+	ENSG00000256581	ENST00000540920	-19528	NLRP9P1	NLR family pyrin domain containing 9 pseudogene 1 [Source:HGNC Symbol;Acc:HGNC:29888]
12	35012852	35013170	319	LoVo_peak_376	62	4.41123	6.29738	1.07456	206	Distal Intergenic	34249481	34249958	478	+	ENSG00000256614	ENST00000540219	763371	AK6P1	adenylate kinase 6 pseudogene 1 [Source:HGNC Symbol;Acc:HGNC:51678]
12	21701935	21702230	296	LoVo_peak_368	42	3.13583	4.20062	0	195	Intron (ENST00000541860/ENSG00000256615, intron 1 of 1)	21662313	21760032	97720	+	ENSG00000256615	ENST00000541860	39622	-	novel transcript
15	93329324	93329884	561	LoVo_peak_547	39	3.39723	3.93282	0	443	Intron (ENST00000667030/ENSG00000257060, intron 2 of 8)	93322247	93499198	176952	+	ENSG00000257060	ENST00000654088	7077	-	novel transcript
15	93455632	93455927	296	LoVo_peak_548	25	2.72123	2.57038	0	138	Promoter (<=1kb)	93454981	93499335	44355	+	ENSG00000257060	ENST00000661485	651	-	novel transcript
12	107086433	107086964	532	LoVo_peak_411	29	2.87065	2.9599	0	163	Intron (ENST00000008527/ENSG00000008405, intron 1 of 12)	107093298	107123314	30017	+	ENSG00000257548	ENST00000547679	-6334	-	novel transcript, antisense to CRY1
12	52732728	52733045	318	LoVo_peak_389	24	2.34039	2.48572	0	105	Promoter (2-3kb)	52730425	52732865	2441	+	ENSG00000257616	ENST00000552545	2303	-	DEAD (Asp-Glu-Ala-Asp) box polypeptide 23 (DDX23) pseudogene
12	116708172	116708482	311	LoVo_peak_420	26	2.62623	2.61067	0	100	Downstream (1-2kb)	116698336	116703130	4795	+	ENSG00000257654	ENST00000552718	9836	-	novel transcript
7	101740832	101741180	349	LoVo_peak_1426	30	2.48358	3.03847	0	163	Distal Intergenic	101815904	102283958	468055	+	ENSG00000257923	ENST00000437600	-74724	CUX1	cut like homeobox 1 [Source:HGNC Symbol;Acc:HGNC:2557]
12	44015982	44016316	335	LoVo_peak_380	47	3.34235	4.79185	0.14776	230	Intron (ENST00000266534/ENSG00000139173, intron 3 of 7)	44008620	44010143	1524	-	ENSG00000258212	ENST00000546499	-5839	ZNF75BP	zinc finger protein 75B, pseudogene [Source:HGNC Symbol;Acc:HGNC:13147]
12	72705784	72706107	324	LoVo_peak_400	24	2.51282	2.44744	0	147	Distal Intergenic	72727923	72728844	922	-	ENSG00000258235	ENST00000547563	22737	-	novel transcript
12	73124516	73124811	296	LoVo_peak_401	32	3.05923	3.22735	0	201	Intron (ENST00000551135/ENSG00000258294, intron 3 of 3)	73116009	73129162	13154	-	ENSG00000258294	ENST00000552541	4351	-	novel transcript
12	36559820	36560115	296	LoVo_peak_377	47	3.05448	4.70046	0.10364	136	Distal Intergenic	37575587	37576384	798	+	ENSG00000258368	ENST00000547456	-1015472	ZNF970P	zinc finger protein 970, pseudogene [Source:HGNC Symbol;Acc:HGNC:44511]
14	32009971	32010372	402	LoVo_peak_476	36	3.18781	3.62443	0	225	Intron (ENST00000556949/ENSG00000258386, intron 1 of 1)	32006902	32018685	11784	+	ENSG00000258386	ENST00000556949	3069	-	novel transcript
14	49384682	49385033	352	LoVo_peak_481	25	2.70191	2.54427	0	197	Distal Intergenic	49373966	49374383	418	+	ENSG00000258401	ENST00000554200	10716	ATP5MC2P2	ATP synthase membrane subunit c locus 2 pseudogene 2 [Source:HGNC Symbol;Acc:HGNC:19672]
14	95855845	95856140	296	LoVo_peak_510	25	2.70191	2.54427	0	138	Exon (ENST00000658777/ENSG00000258516, exon 2 of 2)	95855548	95866405	10858	-	ENSG00000258516	ENST00000554889	10265	-	novel transcript
14	90098044	90098627	584	LoVo_peak_500	39	3.39723	3.93282	0	472	Intron (ENST00000282146/ENSG00000152315, intron 1 of 1)	90107675	90107995	321	+	ENSG00000258544	ENST00000555594	-9048	GLRXP2	glutaredoxin pseudogene 2 [Source:HGNC Symbol;Acc:HGNC:18376]
Y	11297446	11298032	587	LoVo_peak_1647	34	1.73962	3.44707	0	253	Distal Intergenic	11306918	11308181	1264	+	ENSG00000258567	ENST00000555130	-8886	DUX4L16	double homeobox 4 like 16 (pseudogene) [Source:HGNC Symbol;Acc:HGNC:37719]
14	58828262	58828557	296	LoVo_peak_490	25	2.72123	2.57038	0	130	Promoter (<=1kb)	58828262	59017340	189079	+	ENSG00000258583	ENST00000556815	0	LINC01500	long intergenic non-protein coding RNA 1500 [Source:HGNC Symbol;Acc:HGNC:51166]
15	93065578	93066168	591	LoVo_peak_546	33	2.86979	3.34427	0	130	Promoter (<=1kb)	93065586	93066606	1021	-	ENSG00000258611	ENST00000557561	438	YBX2P2	YBX2 pseudogene 2 [Source:HGNC Symbol;Acc:HGNC:54721]
14	54471949	54472301	353	LoVo_peak_485	27	2.61011	2.75695	0	157	Promoter (1-2kb)	54470709	54471218	510	+	ENSG00000258753	ENST00000554046	1240	-	novel transcript
14	75237294	75237589	296	LoVo_peak_494	31	2.73712	3.13235	0	204	Downstream (1-2kb)	75259411	75271861	12451	+	ENSG00000258820	ENST00000555909	-21822	-	novel transcript, antisense to a novel orphan protein
14	43492304	43492678	375	LoVo_peak_480	32	3.05923	3.22735	0	137	Distal Intergenic	43540883	43541826	944	-	ENSG00000258828	ENST00000556193	49148	KRT8P2	keratin 8 pseudogene 2 [Source:HGNC Symbol;Acc:HGNC:20282]
2	118531572	118532030	459	LoVo_peak_857	29	2.87065	2.9599	0	298	Distal Intergenic	118833700	118834609	910	-	ENSG00000258910	ENST00000584273	302579	LINC01956	long intergenic non-protein coding RNA 1956 [Source:HGNC Symbol;Acc:HGNC:52777]
Y	11333202	11333527	326	LoVo_peak_1648	44	1.64459	4.47636	0.03917	244	Promoter (<=1kb)	11332329	11333595	1267	+	ENSG00000258991	ENST00000557448	873	DUX4L19	double homeobox 4 like 19 (pseudogene) [Source:HGNC Symbol;Acc:HGNC:37718]
14	89541560	89541855	296	LoVo_peak_498	25	2.72123	2.57038	0	88	Intron (ENST00000345097/ENSG00000053254, intron 1 of 6)	89576216	89577477	1262	+	ENSG00000259073	ENST00000554071	-34361	FOXN3-AS2	FOXN3 antisense RNA 2 [Source:HGNC Symbol;Acc:HGNC:30119]
14	65071752	65072214	463	LoVo_peak_491	28	2.55962	2.84546	0	86	Intron (ENST00000341653/ENSG00000125952, intron 3 of 3)	65082034	65091865	9832	+	ENSG00000259118	ENST00000556127	-9820	-	novel transcript, antisense to MAX
10	71029293	71029774	482	LoVo_peak_217	34	2.79124	3.40713	0	107	Intron (ENST00000646051/ENSG00000285300, intron 3 of 4)	70939133	70944144	5012	+	ENSG00000259267	ENST00000558852	90160	LINC02622	long intergenic non-protein coding RNA 2622 [Source:HGNC Symbol;Acc:HGNC:54099]
15	80296341	80296636	296	LoVo_peak_543	36	3.18781	3.62443	0	233	Intron (ENST00000558913/ENSG00000259361, intron 1 of 2)	80195481	80252213	56733	-	ENSG00000259417	ENST00000560778	-44128	CTXND1	cortexin domain containing 1 [Source:HGNC Symbol;Acc:HGNC:50507]
2	44869516	44869825	310	LoVo_peak_826	43	3.50497	4.33257	0	246	Distal Intergenic	44921077	44923039	1963	-	ENSG00000259439	ENST00000560399	53214	LINC01833	long intergenic non-protein coding RNA 1833 [Source:HGNC Symbol;Acc:HGNC:52644]
15	70326285	70326644	360	LoVo_peak_536	37	3.12201	3.74156	0	201	Exon (ENST00000558226/ENSG00000259503, exon 2 of 2)	70321576	70326742	5167	+	ENSG00000259503	ENST00000558226	4709	-	novel transcript
15	101958668	101959046	379	LoVo_peak_551	47	3.34235	4.79185	0.14776	194	Promoter (1-2kb)	101959848	101960582	735	-	ENSG00000259553	ENST00000559045	1536	-	novel transcript
5	3793913	3794307	395	LoVo_peak_1169	23	2.56786	2.363	0	198	Distal Intergenic	3596211	3600188	3978	-	ENSG00000259603	ENST00000559410	-193725	-	novel transcript, antisense to IRX1
16	2467000	2467295	296	LoVo_peak_555	42	3.05628	4.27611	0	182	Promoter (<=1kb)	2464950	2468213	3264	-	ENSG00000259895	ENST00000563775	918	-	novel transcript, antisense to C16orf59
17	82378122	82378417	296	LoVo_peak_704	38	2.9589	3.89253	0	203	Downstream (2-3kb)	82381110	82382690	1581	-	ENSG00000260011	ENST00000566971	4273	-	novel transcript
20	36018430	36018997	568	LoVo_peak_943	23	2.44936	2.35575	0	143	Intron (ENST00000373973/ENSG00000149646, intron 10 of 11)	36045618	36051018	5401	-	ENSG00000260032	ENST00000565493	32021	NORAD	non-coding RNA activated by DNA damage [Source:HGNC Symbol;Acc:HGNC:44311]
16	49029171	49029654	484	LoVo_peak_596	23	2.55348	2.34354	0	320	Distal Intergenic	49066567	49066729	163	-	ENSG00000260067	ENST00000570218	37075	MTND4LP25	MT-ND4L pseudogene 25 [Source:HGNC Symbol;Acc:HGNC:42259]
16	49518998	49519357	360	LoVo_peak_597	29	2.87065	2.9599	0	163	Promoter (<=1kb)	49517762	49518601	840	-	ENSG00000260089	ENST00000569937	-397	ADAM3B	ADAM metallopeptidase domain 3B (pseudogene) [Source:HGNC Symbol;Acc:HGNC:210]
16	48849381	48849736	356	LoVo_peak_595	31	2.97538	3.10862	0	129	Promoter (<=1kb)	48849919	48850015	97	-	ENSG00000260184	ENST00000569247	279	-	general transcription factor IIA, 1-like (GTF2A1L) pseudogene
6	90405391	90405686	296	LoVo_peak_1341	42	3.31706	4.27662	0	138	Distal Intergenic	90345219	90362632	17414	+	ENSG00000260271	ENST00000569865	60172	-	novel transcript
4	146047479	146047864	386	LoVo_peak_1141	25	2.55699	2.51111	0	120	Distal Intergenic	146052604	146056762	4159	-	ENSG00000260303	ENST00000570186	8898	-	novel transcript
10	13172	13569	398	LoVo_peak_177	47	3.05448	4.70046	0.10364	195	Promoter (2-3kb)	14061	16549	2489	-	ENSG00000260370	ENST00000562162	2980	-	novel transcript
16	81304562	81305010	449	LoVo_peak_613	26	2.54835	2.66246	0	150	Distal Intergenic	81310731	81313423	2693	-	ENSG00000260495	ENST00000570148	8413	-	novel transcript, antisense to GAN
20	32839780	32840085	306	LoVo_peak_939	56	4.00371	5.64696	0.634	136	Exon (ENST00000375571/ENSG00000101367, exon 5 of 7)	32843128	32854257	11130	-	ENSG00000260536	ENST00000565572	14172	-	novel transcript, antisense to MAPRE1
4	190179475	190179802	328	LoVo_peak_1160	85	1.61983	8.5755	2.91647	236	Promoter (2-3kb)	190182117	190185911	3795	+	ENSG00000260596	ENST00000564366	-2315	DUX4	double homeobox 4 [Source:HGNC Symbol;Acc:HGNC:50800]
16	31978673	31978983	311	LoVo_peak_580	25	2.72123	2.57038	0	115	Promoter (2-3kb)	31975803	32003728	27926	+	ENSG00000260628	ENST00000568208	2870	-	Rho GTPase activating protein 23 (ARHGAP23) pseudogene
9	97725909	97726204	296	LoVo_peak_1581	35	3.1131	3.51374	0	155	Intron (ENST00000649461/ENSG00000236130, intron 5 of 10)	97743208	97744935	1728	+	ENSG00000260677	ENST00000562653	-17004	-	novel transcript
16	86917999	86918437	439	LoVo_peak_622	41	3.10448	4.14638	0	331	Intron (ENST00000670133/ENSG00000287161, intron 1 of 2)	86906175	86906472	298	-	ENSG00000260795	ENST00000566109	-11527	-	coiled-coil domain containing 7 (CCDC7) pseudogene
16	69272765	69273231	467	LoVo_peak_604	41	3.39016	4.15676	0	191	Intron (ENST00000336278/ENSG00000168807, intron 4 of 6)	69299682	69322700	23019	+	ENSG00000260914	ENST00000570054	-26451	-	novel protein
16	36100223	36100661	439	LoVo_peak_587	73	4.66175	7.34692	1.8876	282	Distal Intergenic	35912120	35912516	397	+	ENSG00000261084	ENST00000561752	188103	PPP1R1AP2	protein phosphatase 1 regulatory inhibitor subunit 1A pseudogene 2 [Source:HGNC Symbol;Acc:HGNC:16317]
8	143875125	143875420	296	LoVo_peak_1540	29	2.50271	2.91312	0	141	Promoter (1-2kb)	143857737	143873266	15530	-	ENSG00000261150	ENST00000568225	-1859	EPPK1	epiplakin 1 [Source:HGNC Symbol;Acc:HGNC:15577]
16	90168383	90168733	351	LoVo_peak_632	69	4.05597	6.9063	1.54156	133	Promoter (<=1kb)	90110574	90168225	57652	-	ENSG00000261172	ENST00000565965	-158	-	novel transcript
16	34084972	34085466	495	LoVo_peak_581	24	1.82089	2.46164	0	178	Distal Intergenic	34051140	34051363	224	+	ENSG00000261197	ENST00000566112	33832	-	kinase suppressor of ras 1 (KSR1) pseudogene
16	46386287	46386598	312	LoVo_peak_588	151	1.71052	15.1775	8.81156	168	Distal Intergenic	46474122	46478439	4318	-	ENSG00000261239	ENST00000571606	91841	ANKRD26P1	ankyrin repeat domain 26 pseudogene 1 [Source:HGNC Symbol;Acc:HGNC:32955]
16	46387676	46388123	448	LoVo_peak_589	161	1.60318	16.1327	9.65356	232	Distal Intergenic	46474122	46478439	4318	-	ENSG00000261239	ENST00000571606	90316	ANKRD26P1	ankyrin repeat domain 26 pseudogene 1 [Source:HGNC Symbol;Acc:HGNC:32955]
16	46389728	46390148	421	LoVo_peak_590	56	1.26582	5.60165	0.59808	279	Distal Intergenic	46474122	46478439	4318	-	ENSG00000261239	ENST00000571606	88291	ANKRD26P1	ankyrin repeat domain 26 pseudogene 1 [Source:HGNC Symbol;Acc:HGNC:32955]
16	46398714	46399010	297	LoVo_peak_591	91	1.39815	9.19763	3.47871	147	Distal Intergenic	46474122	46478439	4318	-	ENSG00000261239	ENST00000571606	79429	ANKRD26P1	ankyrin repeat domain 26 pseudogene 1 [Source:HGNC Symbol;Acc:HGNC:32955]
16	46399333	46399647	315	LoVo_peak_592	109	1.44616	10.9593	4.99504	142	Distal Intergenic	46474122	46478439	4318	-	ENSG00000261239	ENST00000571606	78792	ANKRD26P1	ankyrin repeat domain 26 pseudogene 1 [Source:HGNC Symbol;Acc:HGNC:32955]
16	46400086	46400801	716	LoVo_peak_593a	103	1.45446	10.3483	4.47285	183	Distal Intergenic	46474122	46478439	4318	-	ENSG00000261239	ENST00000571606	77638	ANKRD26P1	ankyrin repeat domain 26 pseudogene 1 [Source:HGNC Symbol;Acc:HGNC:32955]
16	46400086	46400801	716	LoVo_peak_593b	46	1.29317	4.66134	0.09393	559	Distal Intergenic	46474122	46478439	4318	-	ENSG00000261239	ENST00000571606	77638	ANKRD26P1	ankyrin repeat domain 26 pseudogene 1 [Source:HGNC Symbol;Acc:HGNC:32955]
16	31199413	31199708	296	LoVo_peak_578	30	2.48358	3.03847	0	145	Promoter (2-3kb)	31201885	31203452	1568	+	ENSG00000261359	ENST00000561916	-2177	PYCARD-AS1	PYCARD antisense RNA 1 [Source:HGNC Symbol;Acc:HGNC:45036]
16	83369291	83369586	296	LoVo_peak_617	43	3.50497	4.33257	0	140	Intron (ENST00000268613/ENSG00000140945, intron 7 of 14)	83383007	83397987	14981	-	ENSG00000261410	ENST00000564635	28401	-	novel transcript, antisense to CDH13
16	74836237	74836643	407	LoVo_peak_610	50	3.8059	5.05504	0.29707	139	Distal Intergenic	74842587	74843883	1297	+	ENSG00000261458	ENST00000565194	-5944	-	WD repeat domain 59 (WDR59) pseudogene
16	79540454	79540801	348	LoVo_peak_611	23	2.55348	2.34354	0	108	Distal Intergenic	79505603	79516293	10691	+	ENSG00000261472	ENST00000569938	34851	-	novel transcript
8	143080109	143080519	411	LoVo_peak_1539	26	2.36518	2.67324	0	143	Promoter (<=1kb)	143080630	143083486	2857	+	ENSG00000261667	ENST00000562505	-111	LY6L	lymphocyte antigen 6 family member L [Source:HGNC Symbol;Acc:HGNC:52284]
8	142063672	142063971	300	LoVo_peak_1537	29	2.61617	2.93729	0	165	Distal Intergenic	142089827	142091619	1793	+	ENSG00000261710	ENST00000562989	-25856	-	novel transcript
16	1642413	1642808	396	LoVo_peak_554	36	2.91737	3.61918	0	178	Intron (ENST00000397412/ENSG00000007545, intron 6 of 20)	1632259	1686715	54457	+	ENSG00000261732	ENST00000454337	10154	-	novel protein
1	18060420	18060716	297	LoVo_peak_26	43	3.49008	4.30982	0	140	Distal Intergenic	18065657	18074412	8756	+	ENSG00000261781	ENST00000569711	-4941	LINC01654	long intergenic non-protein coding RNA 1654 [Source:HGNC Symbol;Acc:HGNC:52442]
16	11829774	11830115	342	LoVo_peak_563	54	3.89227	5.4664	0.49643	252	Promoter (<=1kb)	11819842	11828845	9004	-	ENSG00000262117	ENST00000571158	-929	BCAR4	breast cancer anti-estrogen resistance 4 [Source:HGNC Symbol;Acc:HGNC:22170]
17	77199937	77200267	331	LoVo_peak_695	35	2.8666	3.53412	0	115	Promoter (<=1kb)	77198950	77199543	594	-	ENSG00000262870	ENST00000575927	-394	CYCSP40	CYCS pseudogene 40 [Source:HGNC Symbol;Acc:HGNC:24414]
17	321180	321687	508	LoVo_peak_633	42	3.13583	4.20062	0	146	Promoter (<=1kb)	321392	322453	1062	+	ENSG00000262920	ENST00000570501	0	-	novel transcript, antisense to RPH3AL
16	20439785	20440080	296	LoVo_peak_570	43	3.50497	4.33257	0	202	Promoter (1-2kb)	20440266	20441518	1253	-	ENSG00000262995	ENST00000574654	1438	-	novel transcript, antisense to ACSM5
16	14397840	14398145	306	LoVo_peak_566	47	3.34235	4.79185	0.14776	223	Distal Intergenic	14407668	14418862	11195	-	ENSG00000263257	ENST00000647822	20717	-	novel transcript
2	226512363	226512749	387	LoVo_peak_905	25	2.67399	2.50654	0	108	Distal Intergenic	226658710	226658793	84	-	ENSG00000263363	ENST00000582265	146044	MIR5702	microRNA 5702 [Source:HGNC Symbol;Acc:HGNC:43503]
17	26603814	26604169	356	LoVo_peak_647	55	1.33517	5.56649	0.57057	138	Distal Intergenic	26981694	26982090	397	+	ENSG00000263433	ENST00000580677	-377525	-	potassium inwardly-rectifying channel, subfamily J, member 12 (KCNJ12) pseudogene
17	26619462	26619883	422	LoVo_peak_648	53	1.33533	5.3827	0.49356	246	Distal Intergenic	26981694	26982090	397	+	ENSG00000263433	ENST00000580677	-361811	-	potassium inwardly-rectifying channel, subfamily J, member 12 (KCNJ12) pseudogene
17	26775749	26776044	296	LoVo_peak_649	29	2.87065	2.9599	0	141	Distal Intergenic	26981694	26982090	397	+	ENSG00000263433	ENST00000580677	-205650	-	potassium inwardly-rectifying channel, subfamily J, member 12 (KCNJ12) pseudogene
16	88499382	88499705	324	LoVo_peak_627	34	2.62929	3.47763	0	203	Intron (ENST00000319555/ENSG00000179588, intron 3 of 9)	88468918	88469031	114	+	ENSG00000263456	ENST00000577370	30464	MIR5189	microRNA 5189 [Source:HGNC Symbol;Acc:HGNC:43515]
10	46255811	46256147	337	LoVo_peak_206	33	3.02564	3.38365	0	197	Intron (ENST00000604933/ENSG00000263482, intron 7 of 13)	46233885	46273557	39673	-	ENSG00000263482	ENST00000604933	17410	ANTXRLP1	ANTXR like pseudogene 1 [Source:HGNC Symbol;Acc:HGNC:45004]
10	643395	643702	308	LoVo_peak_178	41	3.35811	4.10749	0	215	Promoter (1-2kb)	641689	641778	90	-	ENSG00000263511	ENST00000578903	-1617	MIR5699	microRNA 5699 [Source:HGNC Symbol;Acc:HGNC:43456]
15	66042773	66043068	296	LoVo_peak_534	25	2.48944	2.572	0	105	Promoter (2-3kb)	66040233	66040332	100	+	ENSG00000263512	ENST00000580794	2540	MIR4311	microRNA 4311 [Source:HGNC Symbol;Acc:HGNC:38207]
16	83524895	83525190	296	LoVo_peak_618	35	2.8666	3.53412	0	140	Intron (ENST00000268613/ENSG00000140945, intron 8 of 14)	83508346	83508408	63	+	ENSG00000263785	ENST00000580839	16549	MIR3182	microRNA 3182 [Source:HGNC Symbol;Acc:HGNC:38317]
1	148107421	148107827	407	LoVo_peak_96a	35	2.16689	3.52909	0	196	3' UTR	148102046	148127003	24958	-	ENSG00000263956	ENST00000614785	19176	NBPF11	NBPF member 11 [Source:HGNC Symbol;Acc:HGNC:31993]
1	148107421	148107827	407	LoVo_peak_96b	38	2.66255	3.89378	0	362	3' UTR	148102046	148127003	24958	-	ENSG00000263956	ENST00000614785	19176	NBPF11	NBPF member 11 [Source:HGNC Symbol;Acc:HGNC:31993]
11	59233963	59234315	353	LoVo_peak_297	39	3.39723	3.93282	0	261	Distal Intergenic	59214406	59214699	294	-	ENSG00000263999	ENST00000579786	-19264	RN7SL42P	RNA, 7SL, cytoplasmic 42, pseudogene [Source:HGNC Symbol;Acc:HGNC:46058]
17	28632240	28632585	346	LoVo_peak_650	31	2.75837	3.16644	0	107	Promoter (<=1kb)	28633206	28634740	1535	+	ENSG00000264044	ENST00000583787	-621	-	novel transcript, antisense to KIAA0100
17	32072264	32072711	448	LoVo_peak_652	30	2.81476	3.0675	0	117	Distal Intergenic	32083179	32096989	13811	+	ENSG00000264164	ENST00000358484	-10468	-	bromodomain PHD finger transcription factor (BPTF) pseudogene
5	546419	546756	338	LoVo_peak_1161	26	2.16197	2.68648	0	254	Distal Intergenic	535840	535882	43	-	ENSG00000264233	ENST00000582112	-10537	MIR4456	microRNA 4456 [Source:HGNC Symbol;Acc:HGNC:41606]
5	569862	570188	327	LoVo_peak_1162	33	2.41346	3.3617	0	141	Distal Intergenic	535840	535882	43	-	ENSG00000264233	ENST00000582112	-33980	MIR4456	microRNA 4456 [Source:HGNC Symbol;Acc:HGNC:41606]
19	41183381	41183726	346	LoVo_peak_788	31	2.56145	3.1811	0	139	Distal Intergenic	41190927	41191229	303	-	ENSG00000264423	ENST00000581254	7503	RN7SL718P	RNA, 7SL, cytoplasmic 718, pseudogene [Source:HGNC Symbol;Acc:HGNC:46734]
7	56970553	56970965	413	LoVo_peak_1412	29	2.62873	2.95763	0	241	Distal Intergenic	56955785	56955864	80	-	ENSG00000264426	ENST00000582960	-14689	MIR4283-1	microRNA 4283-1 [Source:HGNC Symbol;Acc:HGNC:38238]
8	12715659	12715954	296	LoVo_peak_1467	44	3.56004	4.4165	0.00607	238	Distal Intergenic	12719132	12719190	59	+	ENSG00000264512	ENST00000582551	-3178	MIR5692A2	microRNA 5692a-2 [Source:HGNC Symbol;Acc:HGNC:43466]
17	30711105	30711490	386	LoVo_peak_651	39	2.97992	3.9294	0	362	Promoter (1-2kb)	30709608	30768876	59269	+	ENSG00000264538	ENST00000579526	1497	SUZ12P1	SUZ12 pseudogene 1 [Source:HGNC Symbol;Acc:HGNC:32421]
17	62548554	62548899	346	LoVo_peak_678	44	3.40452	4.41778	0.00607	69	Promoter (<=1kb)	62549726	62552121	2396	+	ENSG00000264546	ENST00000583426	-827	-	novel transcript
18	10727550	10727945	396	LoVo_peak_707	42	3.42283	4.20689	0	171	Promoter (<=1kb)	10726632	10728539	1908	+	ENSG00000264714	ENST00000581724	918	KIAA0895LP1	KIAA00895L pseudogene 1 [Source:HGNC Symbol;Acc:HGNC:53865]
10	57231308	57231603	296	LoVo_peak_208	39	3.39723	3.93282	0	114	Distal Intergenic	57304479	57304559	81	-	ENSG00000264747	ENST00000583084	72956	MIR3924	microRNA 3924 [Source:HGNC Symbol;Acc:HGNC:38984]
10	130790319	130790669	351	LoVo_peak_264	39	3.39723	3.93282	0	246	Distal Intergenic	130962588	130962668	81	-	ENSG00000264803	ENST00000578683	171999	MIR378C	microRNA 378c [Source:HGNC Symbol;Acc:HGNC:38374]
17	23190272	23190568	297	LoVo_peak_646	47	2.42639	4.75251	0.14324	147	Distal Intergenic	22704415	22705685	1271	+	ENSG00000264970	ENST00000578745	485857	-	WEE1 homolog (S. pombe) (WEE1) pseudogene
17	73516205	73516500	296	LoVo_peak_684	32	2.80189	3.23607	0	158	Promoter (1-2kb)	73518246	73521009	2764	+	ENSG00000264985	ENST00000655723	-1746	-	novel transcript, antisense to SDK2
5	171361573	171362006	434	LoVo_peak_1288	24	2.51282	2.44744	0	145	Promoter (2-3kb)	171359117	171359412	296	+	ENSG00000265740	ENST00000580597	2456	RN7SL339P	RNA, 7SL, cytoplasmic 339, pseudogene [Source:HGNC Symbol;Acc:HGNC:46355]
18	14316164	14316459	296	LoVo_peak_710	49	3.73256	4.93977	0.21962	200	Intron (ENST00000577614/ENSG00000283294, intron 9 of 12)	14337423	14342524	5102	+	ENSG00000265787	ENST00000582957	-20964	CYP4F35P	cytochrome P450 family 4 subfamily F member 35, pseudogene [Source:HGNC Symbol;Acc:HGNC:39954]
18	77990393	77990711	319	LoVo_peak_729	36	3.18781	3.62443	0	145	Intron (ENST00000657337/ENSG00000265843, intron 1 of 2)	77971277	77993722	22446	-	ENSG00000265843	ENST00000671271	3011	LINC01029	long intergenic non-protein coding RNA 1029 [Source:HGNC Symbol;Acc:HGNC:49015]
17	73666463	73666791	329	LoVo_peak_685	50	3.82214	5.08049	0.29707	219	Promoter (2-3kb)	73662568	73663848	1281	-	ENSG00000265935	ENST00000584916	-2615	-	novel transcript
1	206213584	206213879	296	LoVo_peak_141	25	2.72123	2.57038	0	124	Promoter (<=1kb)	206214505	206384066	169562	+	ENSG00000266028	ENST00000605242	-626	SRGAP2	SLIT-ROBO Rho GTPase activating protein 2 [Source:HGNC Symbol;Acc:HGNC:19751]
17	62172178	62172520	343	LoVo_peak_677	36	3.04181	3.61599	0	110	Distal Intergenic	62136972	62140639	3668	-	ENSG00000266066	ENST00000578759	-31539	POLRMTP1	RNA polymerase mitochondrial pseudogene 1 [Source:HGNC Symbol;Acc:HGNC:28865]
2	111320442	111320739	298	LoVo_peak_855	54	4.07323	5.4714	0.49643	150	Promoter (<=1kb)	111321013	111321086	74	-	ENSG00000266139	ENST00000580915	347	MIR4435-2	microRNA 4435-2 [Source:HGNC Symbol;Acc:HGNC:41837]
18	78798843	78799138	296	LoVo_peak_730	39	3.39723	3.93282	0	244	Promoter (2-3kb)	78795612	78796672	1061	-	ENSG00000266273	ENST00000580487	-2171	-	novel transcript
18	70394711	70395068	358	LoVo_peak_726	31	2.8395	3.10478	0	259	Distal Intergenic	70380140	70384591	4452	-	ENSG00000266278	ENST00000582251	-10120	LINC01910	long intergenic non-protein coding RNA 1910 [Source:HGNC Symbol;Acc:HGNC:52729]
17	74082386	74082693	308	LoVo_peak_686	44	3.14131	4.43093	0.01092	171	Intron (ENST00000581028/ENSG00000266357, intron 3 of 3)	74043452	74112899	69448	-	ENSG00000266357	ENST00000581028	30206	LINC02074	long intergenic non-protein coding RNA 2074 [Source:HGNC Symbol;Acc:HGNC:52920]
6	138429771	138430084	314	LoVo_peak_1361	35	3.1131	3.51374	0	146	Exon (ENST00000427025/ENSG00000135540, exon 6 of 7)	138435213	138435294	82	-	ENSG00000266555	ENST00000580727	5210	MIR3145	microRNA 3145 [Source:HGNC Symbol;Acc:HGNC:38327]
19	3907719	3908080	362	LoVo_peak_738	24	2.39086	2.41987	0	103	3' UTR	3920245	3920506	262	-	ENSG00000266627	ENST00000584410	12426	RN7SL202P	RNA, 7SL, cytoplasmic 202, pseudogene [Source:HGNC Symbol;Acc:HGNC:46218]
16	29606225	29606641	417	LoVo_peak_577	28	2.65297	2.82232	0	159	Intron (ENST00000675579/ENSG00000288632, intron 1 of 13)	29599179	29599265	87	-	ENSG00000266758	ENST00000578247	-6960	MIR3680-2	microRNA 3680-2 [Source:HGNC Symbol;Acc:HGNC:43472]
6	134147285	134147580	296	LoVo_peak_1359	23	2.47015	2.38583	0	102	Distal Intergenic	134133573	134133868	296	+	ENSG00000266875	ENST00000577207	13712	RN7SL408P	RNA, 7SL, cytoplasmic 408, pseudogene [Source:HGNC Symbol;Acc:HGNC:46424]
19	14362819	14363114	296	LoVo_peak_756	35	3.01598	3.57541	0	144	Promoter (<=1kb)	14305458	14363990	58533	-	ENSG00000266913	ENST00000586698	876	LINC01841	long intergenic non-protein coding RNA 1841 [Source:HGNC Symbol;Acc:HGNC:52655]
16	5294524	5294819	296	LoVo_peak_559	39	3.39723	3.93282	0	46	Intron (ENST00000569895/ENSG00000078328, intron 1 of 6)	5289200	5289409	210	-	ENSG00000267182	ENST00000588011	-5115	SNRPCP20	small nuclear ribonucleoprotein polypeptide C pseudogene 20 [Source:HGNC Symbol;Acc:HGNC:49835]
12	1388173	1388523	351	LoVo_peak_351	27	2.47061	2.70012	0	141	Promoter (2-3kb)	1385833	1386987	1155	+	ENSG00000267285	ENST00000537181	2340	-	novel transcript, sense intronic to ERC1
19	38676539	38676995	457	LoVo_peak_782	31	2.75837	3.16644	0	148	Intron (ENST00000588618/ENSG00000130402, intron 1 of 11)	38683873	38693606	9734	-	ENSG00000267375	ENST00000585999	16611	-	novel transcript, antisense to ACTN4
19	14407923	14408218	296	LoVo_peak_757	37	3.12201	3.74156	0	140	Promoter (<=1kb)	14402717	14408723	6007	-	ENSG00000267379	ENST00000590626	505	-	novel transcript, antisense to CD97
19	35974662	35975080	419	LoVo_peak_777	31	2.86467	3.14267	0	189	Distal Intergenic	35960512	35964063	3552	+	ENSG00000267388	ENST00000587412	14150	-	novel transcript
18	63372790	63373431	642	LoVo_peak_725	44	3.56004	4.4165	0.00607	454	Intron (ENST00000589905/ENSG00000267390, intron 1 of 1)	63367328	63381629	14302	+	ENSG00000267390	ENST00000589905	5462	KDSR-DT	KDSR divergent transcript [Source:HGNC Symbol;Acc:HGNC:55299]
19	37270778	37271146	369	LoVo_peak_781	31	2.8395	3.10478	0	242	Promoter (<=1kb)	37265939	37271388	5450	-	ENSG00000267605	ENST00000588763	242	-	novel transcript, antisense to ZNF383
18	51151473	51151854	382	LoVo_peak_719	33	2.86979	3.34427	0	146	Distal Intergenic	51158282	51159383	1102	-	ENSG00000267717	ENST00000588646	7529	SRSF10P1	serine and arginine rich splicing factor 10 pseudogene 1 [Source:HGNC Symbol;Acc:HGNC:31002]
19	17015322	17015798	477	LoVo_peak_764	29	2.62873	2.95763	0	115	Intron (ENST00000651564/ENSG00000160111, intron 3 of 41)	17009189	17013460	4272	+	ENSG00000268985	ENST00000595134	6133	-	novel transcript, antisense CPAMD8
19	40030588	40030900	313	LoVo_peak_787	31	2.97538	3.10862	0	239	3' UTR	40023384	40025502	2119	-	ENSG00000269069	ENST00000597336	-5086	-	protein associated with topoisomerase II homolog 1 (yeast) (PATL1) pseudogene
19	17521170	17521554	385	LoVo_peak_766	24	2.39086	2.41987	0	154	Promoter (<=1kb)	17518330	17520565	2236	-	ENSG00000269161	ENST00000596192	-605	-	novel transcript, antisense PGLS
19	39584574	39585128	555	LoVo_peak_784	24	2.53471	2.47901	0	100	Promoter (<=1kb)	39584042	39586489	2448	+	ENSG00000269188	ENST00000601963	532	-	lectin, galactoside-binding, soluble, 13 (LGALS13) pseudogene
19	53795540	53795925	386	LoVo_peak_805	36	3.23789	3.69842	0	219	Exon (ENST00000324134/ENSG00000142405, exon 9 of 10)	53788782	53789168	387	+	ENSG00000269564	ENST00000597420	6758	-	novel transcript
19	7965070	7965376	307	LoVo_peak_750	35	2.85291	3.5111	0	47	Intron (ENST00000407627/ENSG00000066044, intron 5 of 5)	7959123	7960012	890	+	ENSG00000269813	ENST00000595107	5947	-	novel transcript, antisense to ELAVL1
1	2340631	2340926	296	LoVo_peak_5	48	3.35106	4.80734	0.16135	205	Intron (ENST00000378531/ENSG00000116151, intron 10 of 13)	2351644	2351857	214	-	ENSG00000269896	ENST00000417061	10931	-	small nuclear ribonucleoprotein N (SNRPN) pseudogene
14	95633734	95634042	309	LoVo_peak_509	37	3.27067	3.74676	0	266	Intron (ENST00000555032/ENSG00000258927, intron 1 of 3)	95644508	95645232	725	+	ENSG00000270038	ENST00000602953	-10466	-	novel transcript
1	34413088	34413438	351	LoVo_peak_42	30	2.91574	3.024	0	154	Distal Intergenic	34276859	34277292	434	-	ENSG00000270241	ENST00000604298	-135796	-	ferritin, heavy polypeptide 1 (FTH1) pseudogene
1	34420844	34421234	391	LoVo_peak_43	37	3.30411	3.79602	0	186	Distal Intergenic	34276859	34277292	434	-	ENSG00000270241	ENST00000604298	-143552	-	ferritin, heavy polypeptide 1 (FTH1) pseudogene
13	29339780	29340081	302	LoVo_peak_445	29	2.87065	2.9599	0	101	Promoter (<=1kb)	29339566	29339869	304	-	ENSG00000270680	ENST00000605701	0	-	carbonic anhydrase VB pseudogene 1 (CA5BP1) pseudogene
1	180971110	180971423	314	LoVo_peak_127	27	2.47061	2.70012	0	296	Promoter (<=1kb)	180970837	180971247	411	+	ENSG00000270711	ENST00000604674	273	-	cell division cycle associated 8 (CDCA8) pseudogene
10	20525092	20525463	372	LoVo_peak_189	47	3.34235	4.79185	0.14776	189	Distal Intergenic	20547171	20547422	252	+	ENSG00000270727	ENST00000604920	-21708	-	chromosome 21 open reading frame 59 (C21orf59) pseudogene
13	42162214	42162560	347	LoVo_peak_450	54	4.07323	5.4714	0.49643	172	Intron (ENST00000379274/ENSG00000102780, intron 8 of 29)	42181465	42181921	457	-	ENSG00000270809	ENST00000604283	19361	CHCHD2P11	coiled-coil-helix-coiled-coil-helix domain containing 2 pseudogene 11 [Source:HGNC Symbol;Acc:HGNC:49029]
5	50907963	50908436	474	LoVo_peak_1204	25	2.72123	2.57038	0	215	Distal Intergenic	50903608	50903743	136	+	ENSG00000270830	ENST00000605737	4355	-	ribosomal protein, large, P1 (RPLP1) pseudogene
2	27909522	27909912	391	LoVo_peak_819	29	2.85845	2.94255	0	97	Intron (ENST00000448427/ENSG00000243147, intron 4 of 5)	27896116	27897195	1080	-	ENSG00000270846	ENST00000603006	-12327	MYG1P1	MYG1 pseudogene 1 [Source:HGNC Symbol;Acc:HGNC:54725]
6	44834330	44834754	425	LoVo_peak_1323	25	2.67399	2.50654	0	146	Intron (ENST00000475057/ENSG00000196284, intron 10 of 11)	44898711	44899295	585	+	ENSG00000270900	ENST00000605501	-63957	NUDT19P4	NUDT19 pseudogene 4 [Source:HGNC Symbol;Acc:HGNC:43588]
6	141868162	141868515	354	LoVo_peak_1364	36	3.18781	3.62443	0	101	Distal Intergenic	142062717	142063053	337	+	ENSG00000270983	ENST00000604304	-194202	-	ubiquitin-like modifier activating enzyme 2 (UBA2) pseudogene
6	34195540	34196103	564	LoVo_peak_1317	58	3.96954	5.87639	0.76791	415	Distal Intergenic	34189780	34191079	1300	+	ENSG00000271231	ENST00000604826	5760	KRT18P9	keratin 18 pseudogene 9 [Source:HGNC Symbol;Acc:HGNC:17767]
6	34196475	34196857	383	LoVo_peak_1318	58	3.96954	5.87639	0.76791	194	Distal Intergenic	34189780	34191079	1300	+	ENSG00000271231	ENST00000604826	6695	KRT18P9	keratin 18 pseudogene 9 [Source:HGNC Symbol;Acc:HGNC:17767]
KI270711.1	24702	25115	414	LoVo_peak_1632	47	2.66638	4.7824	0.14776	199	Promoter (<=1kb)	4612	24650	20039	-	ENSG00000271254	ENST00000614336	-52	-	-
1	182742174	182742755	582	LoVo_peak_131	49	3.73256	4.93977	0.21962	424	Distal Intergenic	182733792	182734779	988	+	ENSG00000271269	ENST00000603149	8382	-	non-SMC element 4 homolog A (S. cerevisiae) (NSMCE4A) pseudogene
10	119094646	119094941	296	LoVo_peak_249	25	2.55699	2.51111	0	143	Promoter (1-2kb)	119093140	119093341	202	+	ENSG00000271343	ENST00000604169	1506	-	ribosomal protein L37 (RPL37) pseudogene
1	47469895	47470266	372	LoVo_peak_52	24	2.39086	2.41987	0	145	Distal Intergenic	47483698	47484162	465	-	ENSG00000271355	ENST00000604764	13896	-	myotubularin related protein 14 (MTMR14) pseudogene
Y	11578522	11578856	335	LoVo_peak_1649	58	4.1393	5.86499	0.76791	187	Distal Intergenic	11473727	11474237	511	-	ENSG00000271375	ENST00000604178	-104285	-	immunoglobulin kappa variable 1D-39 (IGKV1D-39) pseudogene
5	55357163	55357458	296	LoVo_peak_1207	52	3.78687	5.2944	0.439	153	Promoter (<=1kb)	55356308	55357523	1216	-	ENSG00000271410	ENST00000605749	65	-	protein serine kinase H1 (PSKH1) pseudogene
14	76585204	76585621	418	LoVo_peak_496	23	2.5936	2.39783	0	172	Intron (ENST00000554926/ENSG00000259124, intron 2 of 3)	76633714	76634028	315	+	ENSG00000271423	ENST00000604815	-48093	CYCSP1	CYCS pseudogene 1 [Source:HGNC Symbol;Acc:HGNC:20095]
9	112870884	112871179	296	LoVo_peak_1590	25	2.55699	2.51111	0	86	3' UTR	112885158	112885767	610	+	ENSG00000271631	ENST00000605480	-13979	-	novel transcript, antisense to SLC46A2
6	21887690	21888088	399	LoVo_peak_1313	52	3.92148	5.23574	0.40047	245	Promoter (1-2kb)	21886154	22063901	177748	+	ENSG00000272168	ENST00000653320	1536	CASC15	cancer susceptibility 15 [Source:HGNC Symbol;Acc:HGNC:28245]
7	101970402	101970697	296	LoVo_peak_1427	37	3.12201	3.74156	0	93	Intron (ENST00000437600/ENSG00000257923, intron 2 of 22)	101960116	101961894	1779	+	ENSG00000272219	ENST00000606640	10286	-	novel transcript, sense intronic to CUX1
6	17675388	17675748	361	LoVo_peak_1312	37	3.12201	3.74156	0	200	Exon (ENST00000537253/ENSG00000124789, exon 3 of 23)	17706257	17707344	1088	+	ENSG00000272269	ENST00000606771	-30509	NUP153-AS1	NUP153 antisense RNA 1 [Source:HGNC Symbol;Acc:HGNC:55217]
19	43371288	43371585	298	LoVo_peak_792	23	2.54263	2.32885	0	85	Promoter (2-3kb)	43360685	43368970	8286	-	ENSG00000272396	ENST00000607109	-2318	-	novel transcript, antisense to CD177
7	5104846	5105168	323	LoVo_peak_1379	38	2.9589	3.89253	0	197	Promoter (1-2kb)	5103723	5120245	16523	+	ENSG00000272595	ENST00000641483	1123	OR10AH1P	olfactory receptor family 10 subfamily AH member 1 pseudogene [Source:HGNC Symbol;Acc:HGNC:19647]
7	98330337	98330674	338	LoVo_peak_1418	56	4.00371	5.64696	0.634	237	Intron (ENST00000005260/ENSG00000006453, intron 3 of 13)	98322853	98323430	578	+	ENSG00000272950	ENST00000610062	7484	-	novel transcript, antisense to BAIAP2L1
2	201989350	201989844	495	LoVo_peak_890	29	2.76656	2.9947	0	253	Distal Intergenic	202032770	202033537	768	-	ENSG00000273209	ENST00000608741	43693	-	novel transcript
11	127266122	127266654	533	LoVo_peak_345	23	2.55348	2.34354	0	90	Distal Intergenic	127271029	127311936	40908	+	ENSG00000273409	ENST00000637808	-4375	LINC02712	long intergenic non-protein coding RNA 2712 [Source:HGNC Symbol;Acc:HGNC:54229]
Y	10764355	10764800	446	LoVo_peak_1646	46	3.73523	4.68212	0.09393	228	Distal Intergenic	11042722	11042943	222	-	ENSG00000273858	ENST00000622087	278143	-	SH3 and multiple ankyrin repeat domains 2 (SHANK2) pseudogene
GL000220.1	142736	143206	471	LoVo_peak_1623	24	1.53889	2.46299	0	141	Distal Intergenic	149259	149348	90	+	ENSG00000273937	ENST00000614535	-6053	-	-
8	85794091	85794405	315	LoVo_peak_1505	71	4.74923	7.15727	1.73332	155	Promoter (<=1kb)	85790382	85794399	4018	-	ENSG00000274343	ENST00000540724	0	-	EX1, RNA exonuclease 1 homolog (S. cerevisiae)-like 7
10	120680390	120680720	331	LoVo_peak_251	36	3.18781	3.62443	0	88	Intron (ENST00000659883/ENSG00000274461, intron 2 of 6)	120635996	120825307	189312	+	ENSG00000274461	ENST00000667515	44394	-	novel transcript
9	66065855	66066163	309	LoVo_peak_1560	58	4.1393	5.86499	0.76791	160	Intron (ENST00000668069/ENSG00000286945, intron 10 of 10)	66047087	66055006	7920	-	ENSG00000274628	ENST00000620585	-10849	-	novel cytochrome P450 family pseudogene
5	179502422	179502717	296	LoVo_peak_1303	54	3.58022	5.46828	0.49643	147	Downstream (<1kb)	179492076	179492157	82	-	ENSG00000274716	ENST00000621047	-10265	U4	U4 spliceosomal RNA [Source:RFAM;Acc:RF00015]
20	64322221	64322557	337	LoVo_peak_971	25	2.72123	2.57038	0	327	Distal Intergenic	64327418	64327972	555	-	ENSG00000274727	ENST00000620521	5415	-	IQ motif and Sec7 domain 3 (IQSEC3) pseudogene
17	36033270	36033575	306	LoVo_peak_657	50	3.82214	5.08049	0.29707	148	Distal Intergenic	36013058	36017972	4915	-	ENSG00000274736	ENST00000615050	-15298	CCL23	C-C motif chemokine ligand 23 [Source:HGNC Symbol;Acc:HGNC:10622]
15	28493941	28494236	296	LoVo_peak_520	30	2.48358	3.03847	0	104	Promoter (<=1kb)	28494975	28495182	208	-	ENSG00000274814	ENST00000611461	946	-	family with sequence similarity 208, member A (FAM208A) pseudogene
GL000220.1	119776	120071	296	LoVo_peak_1622	66	2.19468	6.67569	1.35262	137	Distal Intergenic	112025	112177	153	+	ENSG00000274917	ENST00000611446	7751	RNA5-8SN5	RNA, 5.8S ribosomal N5 [Source:HGNC Symbol;Acc:HGNC:53533]
10	88156390	88156701	312	LoVo_peak_225	39	3.12948	3.97071	0	205	Distal Intergenic	88259129	88259372	244	-	ENSG00000275015	ENST00000610667	102671	-	vomeronasal 1 receptor 1 (VN1R1) pseudogene
8	26940121	26940601	481	LoVo_peak_1477	36	3.18781	3.62443	0	94	Distal Intergenic	27010486	27010746	261	+	ENSG00000275115	ENST00000617126	-69885	-	serine palmitoyltransferase, long chain base subunit 1 (SPTLC1) pseudogene
14	90383634	90384031	398	LoVo_peak_501	35	3.01598	3.57541	0	347	Promoter (<=1kb)	90383365	90387973	4609	+	ENSG00000275198	ENST00000615251	269	-	novel transcript
12	48308164	48308459	296	LoVo_peak_383	42	3.2889	4.23098	0	165	Distal Intergenic	48327942	48328472	531	-	ENSG00000275228	ENST00000612739	20013	-	novel transcript
16	14925129	14925424	296	LoVo_peak_567	41	2.86418	4.11731	0	151	Promoter (<=1kb)	14925937	14926003	67	+	ENSG00000275259	ENST00000617664	-513	MIR6511A1	microRNA 6511a-1 [Source:HGNC Symbol;Acc:HGNC:50119]
1	38372695	38373079	385	LoVo_peak_46	27	2.75036	2.78845	0	87	Distal Intergenic	38383838	38384422	585	-	ENSG00000275350	ENST00000611376	11343	-	tubulin, beta 3 class III (TUBB3) pseudogene
19	39886145	39886440	296	LoVo_peak_785	46	3.14607	4.66145	0.09393	221	Promoter (<=1kb)	39886266	39887292	1027	-	ENSG00000275395	ENST00000595713	852	FCGBP	Fc fragment of IgG binding protein [Source:HGNC Symbol;Acc:HGNC:13572]
19	39916256	39916551	296	LoVo_peak_786	24	2.39086	2.41987	0	125	Intron (ENST00000616721/ENSG00000275395, intron 4 of 27)	39885730	39906315	20586	-	ENSG00000275395	ENST00000620799	-9941	FCGBP	Fc fragment of IgG binding protein [Source:HGNC Symbol;Acc:HGNC:13572]
5	2418314	2418640	327	LoVo_peak_1167	35	2.89556	3.58268	0	177	Distal Intergenic	2261859	2262023	165	+	ENSG00000275733	ENST00000610958	156455	-	ornithine decarboxylase 1 (ODC1) pseudogene
1	143192888	143193209	322	LoVo_peak_83	155	2.26716	15.5692	9.16447	156	Distal Intergenic	143343180	143343275	96	+	ENSG00000276118	ENST00000612151	-149971	-	transmembrane protein 128 (TMEM128) pseudogene
1	143214511	143214862	352	LoVo_peak_84	213	1.77981	21.3653	14.3425	198	Distal Intergenic	143343180	143343275	96	+	ENSG00000276118	ENST00000612151	-128318	-	transmembrane protein 128 (TMEM128) pseudogene
1	143217238	143217782	545	LoVo_peak_85	168	1.74471	16.8749	10.3178	173	Distal Intergenic	143343180	143343275	96	+	ENSG00000276118	ENST00000612151	-125398	-	transmembrane protein 128 (TMEM128) pseudogene
1	143219674	143220010	337	LoVo_peak_86	151	2.30358	15.1375	8.77548	159	Distal Intergenic	143343180	143343275	96	+	ENSG00000276118	ENST00000612151	-123170	-	transmembrane protein 128 (TMEM128) pseudogene
1	143231335	143231634	300	LoVo_peak_87	116	1.90364	11.654	5.62544	143	Distal Intergenic	143343180	143343275	96	+	ENSG00000276118	ENST00000612151	-111546	-	transmembrane protein 128 (TMEM128) pseudogene
1	143232901	143233214	314	LoVo_peak_88	406	2.63166	40.6652	32.4046	135	Distal Intergenic	143343180	143343275	96	+	ENSG00000276118	ENST00000612151	-109966	-	transmembrane protein 128 (TMEM128) pseudogene
1	143239495	143239923	429	LoVo_peak_89	59	1.70642	5.9546	0.82771	132	Distal Intergenic	143343180	143343275	96	+	ENSG00000276118	ENST00000612151	-103257	-	transmembrane protein 128 (TMEM128) pseudogene
1	143245624	143245939	316	LoVo_peak_90	96	3.99448	9.65319	3.86231	139	Distal Intergenic	143343180	143343275	96	+	ENSG00000276118	ENST00000612151	-97241	-	transmembrane protein 128 (TMEM128) pseudogene
1	143254543	143254843	301	LoVo_peak_91	242	3.55166	24.2063	17.0248	141	Distal Intergenic	143343180	143343275	96	+	ENSG00000276118	ENST00000612151	-88337	-	transmembrane protein 128 (TMEM128) pseudogene
1	143255494	143256003	510	LoVo_peak_92	24	1.524	2.45363	0	131	Distal Intergenic	143343180	143343275	96	+	ENSG00000276118	ENST00000612151	-87177	-	transmembrane protein 128 (TMEM128) pseudogene
18	58464795	58465090	296	LoVo_peak_722	24	2.51282	2.44744	0	132	Distal Intergenic	58476191	58477484	1294	+	ENSG00000276403	ENST00000622635	-11101	-	novel transcript
5	91827733	91828087	355	LoVo_peak_1228	24	2.64664	2.46958	0	323	Distal Intergenic	91844022	91844116	95	-	ENSG00000276426	ENST00000621804	16029	-	-
13	113337628	113337973	346	LoVo_peak_468	62	4.19051	6.24581	1.05543	179	Promoter (1-2kb)	113339450	113339958	509	-	ENSG00000276434	ENST00000621449	1985	-	novel transcript, sense intronic to GRTP1
21	44977285	44978036	752	LoVo_peak_979	42	3.31706	4.27662	0	178	Promoter (<=1kb)	44978832	44979274	443	+	ENSG00000276529	ENST00000616815	-796	-	novel transcript
7	150108429	150108724	296	LoVo_peak_1441	30	2.67528	3.03284	0	113	Distal Intergenic	150047609	150047854	246	-	ENSG00000276538	ENST00000613287	-60575	-	dipeptidyl-peptidase 6 (DPP6) pseudogene
16	21400327	21400622	296	LoVo_peak_571	36	3.18781	3.62443	0	130	Promoter (<=1kb)	21401089	21401198	110	+	ENSG00000276548	ENST00000617918	-467	-	phospholipase A2, group X (PLA2G10) pseudogene
KI270733.1	138488	138830	343	LoVo_peak_1635	56	2.24166	5.68615	0.66465	227	Distal Intergenic	128877	129029	153	+	ENSG00000276700	ENST00000616292	9611	RNA5-8SN4	RNA, 5.8S ribosomal N4 [Source:HGNC Symbol;Acc:HGNC:53529]
KI270733.1	139183	139678	496	LoVo_peak_1636	36	1.7078	3.68896	0	220	Distal Intergenic	128877	129029	153	+	ENSG00000276700	ENST00000616292	10306	RNA5-8SN4	RNA, 5.8S ribosomal N4 [Source:HGNC Symbol;Acc:HGNC:53529]
GL000225.1	70459	71041	583	LoVo_peak_1624a	23	1.62504	2.35996	0	143	Distal Intergenic	183252	183364	113	+	ENSG00000276711	ENST00000621409	-112211	U2	U2 spliceosomal RNA [Source:RFAM;Acc:RF00004]
GL000225.1	70459	71041	583	LoVo_peak_1624b	24	1.45355	2.4751	0	244	Distal Intergenic	183252	183364	113	+	ENSG00000276711	ENST00000621409	-112211	U2	U2 spliceosomal RNA [Source:RFAM;Acc:RF00004]
GL000225.1	70459	71041	583	LoVo_peak_1624c	23	1.62504	2.35996	0	334	Distal Intergenic	183252	183364	113	+	ENSG00000276711	ENST00000621409	-112211	U2	U2 spliceosomal RNA [Source:RFAM;Acc:RF00004]
9	65510162	65510457	296	LoVo_peak_1559	25	2.72123	2.57038	0	90	Distal Intergenic	65573384	65573495	112	+	ENSG00000276723	ENST00000614432	-62927	Y_RNA	Y RNA [Source:RFAM;Acc:RF00019]
20	61361845	61362180	336	LoVo_peak_966	25	2.72123	2.57038	0	105	Intron (ENST00000614565/ENSG00000179242, intron 2 of 15)	61369879	61370855	977	+	ENSG00000276786	ENST00000617215	-7699	-	novel transcript
16	2778376	2778762	387	LoVo_peak_557	36	2.83877	3.68039	0	233	Promoter (1-2kb)	2777319	2780568	3250	+	ENSG00000276791	ENST00000621230	1057	-	novel transcript
9	40905422	40905804	383	LoVo_peak_1557	47	2.86256	4.70182	0.10364	221	Distal Intergenic	40883634	40883763	130	+	ENSG00000276868	ENST00000615372	21788	-	lymphocyte-specific protein 1 (LSP1) pseudogene
8	85773583	85773915	333	LoVo_peak_1504	32	1.71463	3.26052	0	131	Downstream (1-2kb)	85775106	85779090	3985	-	ENSG00000276998	ENST00000425429	5175	REXO1L2P	REXO1 like 2, pseudogene [Source:HGNC Symbol;Acc:HGNC:32239]
21	5034044	5034339	296	LoVo_peak_972	48	3.37611	4.85178	0.18322	255	Intron (ENST00000612610/ENSG00000277117, intron 6 of 6)	5022533	5036125	13593	+	ENSG00000277117	ENST00000623795	11511	-	novel protein, similar to inducible T-cell co-stimulator ligand ICOSLG
17	38740806	38741101	296	LoVo_peak_659	38	2.9589	3.89253	0	116	Intron (ENST00000620225/ENSG00000277258, intron 2 of 10)	38733900	38735596	1697	-	ENSG00000277258	ENST00000610747	-5210	PCGF2	polycomb group ring finger 2 [Source:HGNC Symbol;Acc:HGNC:12929]
17	36882006	36882301	296	LoVo_peak_658	36	3.20576	3.65097	0	95	Intron (ENST00000616341/ENSG00000277268, intron 1 of 2)	36907063	36933243	26181	-	ENSG00000277268	ENST00000664845	50942	LHX1-DT	LHX1 divergent transcript [Source:HGNC Symbol;Acc:HGNC:53778]
21	10751431	10751746	316	LoVo_peak_974	33	2.49667	3.3818	0	282	Distal Intergenic	10649400	10649835	436	-	ENSG00000277282	ENST00000622028	-101596	IGHV1OR21-1	immunoglobulin heavy variable 1/OR21-1 (non-functional) [Source:HGNC Symbol;Acc:HGNC:38040]
GL000195.1	13971	14341	371	LoVo_peak_1619	46	3.73523	4.68212	0.09393	257	Distal Intergenic	37434	37534	101	-	ENSG00000277428	ENST00000618679	23193	Y_RNA	Y RNA [Source:RFAM;Acc:RF00019]
16	87684290	87684585	296	LoVo_peak_623	36	2.74098	3.68996	0	46	Promoter (<=1kb)	87683945	87684477	533	-	ENSG00000277504	ENST00000620306	0	-	novel transcript, antisense to JPH3
17	60126475	60126875	401	LoVo_peak_676	25	2.72123	2.57038	0	152	Promoter (1-2kb)	60124110	60125474	1365	-	ENSG00000277532	ENST00000618795	-1001	-	tumor necrosis factor receptor superfamily, member 13B (TNFRSF13B) pseudogene
KI270728.1	1792159	1792725	567	LoVo_peak_1634	61	3.32607	6.1936	1.01324	404	Distal Intergenic	1270984	1271271	288	+	ENSG00000277836	ENST00000611746	521175	-	-
17	35925151	35925479	329	LoVo_peak_656	23	2.55348	2.34354	0	107	Intron (ENST00000616596/ENSG00000278023, intron 3 of 5)	35918342	35930282	11941	-	ENSG00000278023	ENST00000615024	4803	RDM1	RAD52 motif containing 1 [Source:HGNC Symbol;Acc:HGNC:19950]
21	8219741	8220160	420	LoVo_peak_973	40	1.95854	4.06226	0	147	Intron (ENST00000623664/ENSG00000278996, intron 2 of 6)	8212572	8212724	153	+	ENSG00000278233	ENST00000612463	7169	RNA5-8SN2	RNA, 5.8S ribosomal N2 [Source:HGNC Symbol;Acc:HGNC:53521]
KI270442.1	92923	93218	296	LoVo_peak_1627	25	2.29328	2.54672	0	125	Distal Intergenic	217250	217401	152	-	ENSG00000278294	ENST00000611690	124183	5_8S_rRNA	5.8S ribosomal RNA [Source:RFAM;Acc:RF00002]
19	55239787	55240258	472	LoVo_peak_808	40	3.18087	4.05497	0	262	Promoter (<=1kb)	55239912	55239976	65	-	ENSG00000278328	ENST00000617379	0	MIR6802	microRNA 6802 [Source:HGNC Symbol;Acc:HGNC:50154]
2	234792787	234793082	296	LoVo_peak_910	46	3.70871	4.64204	0.09393	113	Distal Intergenic	234743542	234745606	2065	-	ENSG00000278593	ENST00000611658	-47181	-	heat shock 70kDa protein 8 (HSPA8) pseudogene
KI270744.1	11058	11412	355	LoVo_peak_1637	63	1.76805	6.30208	1.07865	165	Distal Intergenic	51009	51114	106	-	ENSG00000278625	ENST00000616830	39702	U6	U6 spliceosomal RNA [Source:RFAM;Acc:RF00026]
18	70478514	70478809	296	LoVo_peak_727	29	2.87065	2.9599	0	143	Distal Intergenic	70489630	70491205	1576	+	ENSG00000278971	ENST00000624049	-10821	-	TEC
4	148855340	148855635	296	LoVo_peak_1142	25	2.72123	2.57038	0	143	Intron (ENST00000661928/ENSG00000287292, intron 2 of 3)	148819351	148819956	606	-	ENSG00000279016	ENST00000623546	-35384	-	TEC
16	29203314	29203617	304	LoVo_peak_576	57	3.86756	5.70389	0.66465	158	Promoter (1-2kb)	29204633	29205855	1223	+	ENSG00000279106	ENST00000623853	-1016	-	TEC
13	18211884	18212197	314	LoVo_peak_438	61	1.31505	6.17222	0.99987	147	Promoter (<=1kb)	18211959	18230481	18523	+	ENSG00000279516	ENST00000651051	0	FAM230C	family with sequence similarity 230 member C [Source:HGNC Symbol;Acc:HGNC:24482]
2	23595954	23596249	296	LoVo_peak_817	35	2.8666	3.53412	0	145	Intron (ENST00000486442/ENSG00000119771, intron 3 of 13)	23616499	23617987	1489	-	ENSG00000279526	ENST00000624820	21738	-	TEC
18	37430455	37430750	296	LoVo_peak_716	30	2.81476	3.0675	0	100	Intron (ENST00000420428/ENSG00000101489, intron 2 of 12)	37473330	37473977	648	-	ENSG00000279543	ENST00000624553	43227	-	TEC
16	2576314	2576795	482	LoVo_peak_556	42	3.42283	4.20689	0	298	Promoter (<=1kb)	2575628	2577373	1746	-	ENSG00000279568	ENST00000624961	578	-	tec
16	86043078	86043418	341	LoVo_peak_621	47	3.18752	4.74007	0.13298	150	Distal Intergenic	86035627	86036419	793	+	ENSG00000279604	ENST00000624955	7451	-	novel transcript
15	78341411	78341749	339	LoVo_peak_541	34	2.72801	3.4826	0	177	Promoter (<=1kb)	78339208	78341757	2550	-	ENSG00000279694	ENST00000624293	8	-	TEC
5	140801833	140802184	352	LoVo_peak_1260	32	3.05923	3.22735	0	124	Promoter (<=1kb)	140788812	140801565	12754	-	ENSG00000279726	ENST00000624176	-268	-	novel transcript, antisense to PCDHA5, PCDHA4, PCDHA3, PCDHA2 and PCDHA1
8	140568338	140568674	337	LoVo_peak_1536	61	3.6839	6.19152	1.01262	159	Intron (ENST00000220592/ENSG00000123908, intron 3 of 18)	140572142	140572812	671	-	ENSG00000279766	ENST00000624190	4138	-	TEC
18	46396807	46397160	354	LoVo_peak_717	24	2.39086	2.41987	0	86	Intron (ENST00000593230/ENSG00000141622, intron 1 of 4)	46385707	46387083	1377	+	ENSG00000279829	ENST00000623263	11100	-	TEC
12	110754078	110754495	418	LoVo_peak_415	29	2.88681	2.98289	0	241	Distal Intergenic	110744549	110746206	1658	+	ENSG00000279925	ENST00000625111	9529	-	novel transcript
5	10082764	10083068	305	LoVo_peak_1174	68	4.00708	6.81389	1.46438	151	Promoter (<=1kb)	10082571	10082772	202	+	ENSG00000280016	ENST00000623432	193	-	tec
7	145967193	145967658	466	LoVo_peak_1438	32	3.05923	3.22735	0	128	Distal Intergenic	146050062	146050366	305	+	ENSG00000280144	ENST00000623696	-82404	-	tec
5	54601343	54601850	508	LoVo_peak_1206	36	3.18781	3.62443	0	261	Distal Intergenic	54643557	54645987	2431	+	ENSG00000280159	ENST00000624221	-41707	-	tec
3	47359153	47359554	402	LoVo_peak_1038	30	2.48358	3.03847	0	295	Distal Intergenic	47346950	47349073	2124	+	ENSG00000280173	ENST00000624214	12203	-	TEC
17	1328889	1329246	358	LoVo_peak_634	27	2.61011	2.75695	0	169	Distal Intergenic	1352070	1352255	186	+	ENSG00000280408	ENST00000623383	-22824	-	TEC
X	415512	415807	296	LoVo_peak_1638	39	3.39723	3.93282	0	85	Distal Intergenic	419157	421980	2824	+	ENSG00000280767	ENST00000627627	-3350	-	novel transcript
2	87247304	87247727	424	LoVo_peak_836	38	3.37311	3.89742	0	269	Downstream (1-2kb)	87249095	87253750	4656	-	ENSG00000281477	ENST00000626392	6023	LINC01955	long intergenic non-protein coding RNA 1955 [Source:HGNC Symbol;Acc:HGNC:52780]
5	2532852	2533147	296	LoVo_peak_1168	34	2.94107	3.45727	0	214	Distal Intergenic	2712591	2715237	2647	+	ENSG00000281560	ENST00000626215	-179444	LSINCT5	long stress-induced non-coding transcript 5 [Source:HGNC Symbol;Acc:HGNC:37824]
1	16654097	16654392	296	LoVo_peak_25	64	3.49689	6.46191	1.19924	170	Promoter (2-3kb)	16656879	16667524	10646	+	ENSG00000282143	ENST00000633763	-2487	-	novel transcript
20	28822640	28823053	414	LoVo_peak_934	44	3.30897	4.4973	0.05615	201	Distal Intergenic	28564916	28602843	37928	-	ENSG00000282826	ENST00000651774	-219797	FRG1CP	FSHD region gene 1 family member C, pseudogene [Source:HGNC Symbol;Acc:HGNC:51762]
10	78418298	78418593	296	LoVo_peak_222	35	2.99059	3.53544	0	172	Intron (ENST00000634930/ENSG00000282863, intron 1 of 3)	78406544	78550857	144314	+	ENSG00000282863	ENST00000510550	11754	-	novel transcript
20	28888614	28889093	480	LoVo_peak_935	46	3.73523	4.68212	0.09393	293	Distal Intergenic	29080390	29102761	22372	+	ENSG00000282870	ENST00000635586	-191297	FRG1DP	FSHD region gene 1 family member D, pseudogene [Source:HGNC Symbol;Acc:HGNC:51763]
13	114002800	114003143	344	LoVo_peak_471	34	2.91692	3.41905	0	249	Intron (ENST00000334062/ENSG00000185989, intron 18 of 23)	113953705	113974076	20372	-	ENSG00000283199	ENST00000636427	-28724	C13orf46	chromosome 13 open reading frame 46 [Source:HGNC Symbol;Acc:HGNC:53786]
6	53005778	53006086	309	LoVo_peak_1325	65	4.35202	6.51235	1.22867	147	Intron (ENST00000350082/ENSG00000112144, intron 13 of 13)	52995621	52995948	328	+	ENSG00000283293	ENST00000636484	10157	RN7SK	RNA component of 7SK nuclear ribonucleoprotein [Source:HGNC Symbol;Acc:HGNC:10037]
3	90869186	90869597	412	LoVo_peak_1055	58	3.13326	5.83711	0.76516	244	Distal Intergenic	91356755	91356914	160	+	ENSG00000283367	ENST00000636724	-487158	-	-
3	90889485	90889780	296	LoVo_peak_1056	62	4.41123	6.29738	1.07456	148	Distal Intergenic	91356755	91356914	160	+	ENSG00000283367	ENST00000636724	-466975	-	-
6	59399292	59399587	296	LoVo_peak_1328	66	4.45647	6.6833	1.35262	145	Distal Intergenic	60281444	60544955	263512	+	ENSG00000283453	ENST00000637553	-881857	-	primase, DNA, polypeptide 2 (58kDa) (PRIM2) pseudogene
16	73715436	73715744	309	LoVo_peak_608	36	3.23789	3.69842	0	249	Intron (ENST00000641206/ENSG00000140836, intron 1 of 17)	73794057	73799840	5784	+	ENSG00000283457	ENST00000657089	-78313	-	novel transcript
17	71883092	71883387	296	LoVo_peak_682	23	2.44936	2.35575	0	135	Distal Intergenic	71829870	71871750	41881	-	ENSG00000283517	ENST00000637627	-11342	-	novel transcript
12	94576529	94576883	355	LoVo_peak_406	35	2.8666	3.53412	0	82	Intron (ENST00000261226/ENSG00000057704, intron 3 of 3)	94571231	94571352	122	-	ENSG00000283818	ENST00000616161	-5177	MIR7844	microRNA 7844 [Source:HGNC Symbol;Acc:HGNC:50044]
5	17595186	17595747	562	LoVo_peak_1178	24	2.30996	2.43531	0	89	Promoter (<=1kb)	17593798	17594394	597	-	ENSG00000283988	ENST00000639969	-792	TAF11L9	TATA-box binding protein associated factor 11 like 9 [Source:HGNC Symbol;Acc:HGNC:53852]
20	61940890	61941218	329	LoVo_peak_967	51	3.68703	5.13028	0.31629	183	Distal Intergenic	61953546	61953662	117	-	ENSG00000284193	ENST00000408490	12444	MIR1257	microRNA 1257 [Source:HGNC Symbol;Acc:HGNC:35322]
11	4240118	4240413	296	LoVo_peak_276	43	3.50497	4.33257	0	136	Promoter (2-3kb)	4242056	4242640	585	-	ENSG00000284306	ENST00000640805	2227	SSU72P2	SSU72 pseudogene 2 [Source:HGNC Symbol;Acc:HGNC:43621]
8	144389088	144389383	296	LoVo_peak_1541	45	2.96897	4.5276	0.07314	206	Exon (ENST00000532190/ENSG00000173137, exon 4 of 5)	144394149	144394230	82	-	ENSG00000284310	ENST00000401314	4847	MIR939	microRNA 939 [Source:HGNC Symbol;Acc:HGNC:33682]
16	81377636	81377931	296	LoVo_peak_614	23	2.56786	2.363	0	91	3' UTR	81385018	81385093	76	+	ENSG00000284473	ENST00000581455	-7087	MIR4720	microRNA 4720 [Source:HGNC Symbol;Acc:HGNC:41705]
1	5277183	5277478	296	LoVo_peak_12	23	2.55348	2.34354	0	259	Distal Intergenic	5301928	5307394	5467	-	ENSG00000284616	ENST00000641871	29916	-	novel transcript
1	5351205	5351500	296	LoVo_peak_13	32	3.05923	3.22735	0	257	Distal Intergenic	5301928	5307394	5467	-	ENSG00000284616	ENST00000641871	-43811	-	novel transcript
1	5393161	5393553	393	LoVo_peak_14	29	2.83064	2.90296	0	161	Distal Intergenic	5301928	5307394	5467	-	ENSG00000284616	ENST00000641871	-85767	-	novel transcript
1	9404284	9404820	537	LoVo_peak_19	32	2.80189	3.23607	0	323	Distal Intergenic	9421098	9422862	1765	-	ENSG00000284652	ENST00000641006	18042	-	novel transcript
1	4906062	4906385	324	LoVo_peak_10	54	4.07323	5.4714	0.49643	260	Distal Intergenic	4963954	4973298	9345	-	ENSG00000284739	ENST00000641254	66913	-	novel transcript
1	4955489	4955784	296	LoVo_peak_11	23	2.55348	2.34354	0	239	Distal Intergenic	4963954	4973298	9345	-	ENSG00000284739	ENST00000641254	17514	-	novel transcript
20	38260078	38260574	497	LoVo_peak_948	29	2.62873	2.95763	0	120	Promoter (<=1kb)	38260149	38304332	44184	+	ENSG00000285144	ENST00000418004	0	-	novel transcript
16	85928382	85928677	296	LoVo_peak_620	25	2.29328	2.54672	0	95	Intron (ENST00000646214/ENSG00000285163, intron 1 of 3)	85931882	85948824	16943	+	ENSG00000285163	ENST00000645383	-3205	-	novel transcript
6	75741408	75741747	340	LoVo_peak_1334	29	2.62873	2.95763	0	103	Promoter (2-3kb)	75744275	75744840	566	+	ENSG00000285401	ENST00000646843	-2528	-	novel oocyte-secreted protein family member pseudogene
6	159060955	159061250	296	LoVo_peak_1371	26	2.67451	2.67993	0	70	Exon (ENST00000642829/ENSG00000285492, exon 5 of 5)	159064728	159065273	546	-	ENSG00000285492	ENST00000446887	4023	-	novel transcript
12	5142335	5142630	296	LoVo_peak_356	29	2.74307	2.95915	0	172	Distal Intergenic	5088002	5092742	4741	+	ENSG00000285523	ENST00000648143	54333	-	novel transcript
7	20985330	20985625	296	LoVo_peak_1390	46	3.52856	4.61649	0.09393	142	Intron (ENST00000661032/ENSG00000232790, intron 3 of 8)	20959391	21028813	69423	-	ENSG00000285592	ENST00000649509	43188	-	novel transcript
7	21103715	21104063	349	LoVo_peak_1391	26	2.62623	2.61067	0	101	Distal Intergenic	20959391	21028813	69423	-	ENSG00000285592	ENST00000649509	-74902	-	novel transcript
15	45294083	45294378	296	LoVo_peak_526	43	3.49008	4.30982	0	115	Distal Intergenic	45279423	45280474	1052	+	ENSG00000285597	ENST00000649758	14660	-	novel transcript
8	10126335	10126642	308	LoVo_peak_1462	46	3.70871	4.64204	0.09393	147	Intron (ENST00000317173/ENSG00000175806, intron 1 of 5)	10118005	10147423	29419	-	ENSG00000285675	ENST00000649481	20781	-	novel transcript
5	149331729	149332168	440	LoVo_peak_1270	46	3.52856	4.61649	0.09393	186	Intron (ENST00000296721/ENSG00000157510, intron 16 of 18)	149324220	149345333	21114	-	ENSG00000285736	ENST00000648705	13165	-	Novel transcript
2	57385651	57386130	480	LoVo_peak_829	25	2.72123	2.57038	0	88	Distal Intergenic	57289648	57380132	90485	-	ENSG00000285755	ENST00000649346	-5519	-	Novel transcript
12	4273926	4274224	299	LoVo_peak_355	27	2.47061	2.70012	0	144	Promoter (<=1kb)	4273762	4405490	131729	+	ENSG00000285901	ENST00000674624	164	-	novel transcript
11	122855195	122855493	299	LoVo_peak_343	47	3.05448	4.70046	0.10364	151	Intron (ENST00000227348/ENSG00000109943, intron 4 of 9)	122751147	122851617	100471	-	ENSG00000285909	ENST00000649590	-3578	-	novel transcript, antisense to CRTAM
5	66106671	66107053	383	LoVo_peak_1215	30	2.65528	3.00056	0	278	Distal Intergenic	66085405	66093937	8533	+	ENSG00000285999	ENST00000651719	21266	-	novel transcipt
4	108665585	108665963	379	LoVo_peak_1132	29	2.85845	2.94255	0	26	Intron (ENST00000613215/ENSG00000198856, intron 2 of 2)	108669949	108678874	8926	+	ENSG00000286136	ENST00000651728	-3986	-	novel transcript
5	26470500	26470795	296	LoVo_peak_1187	23	2.5936	2.39783	0	96	Downstream (2-3kb)	26473505	26484711	11207	-	ENSG00000286204	ENST00000651229	13916	-	novel transcript
11	1189939	1190234	296	LoVo_peak_272	41	2.99547	4.16456	0	211	Exon (ENST00000621226/ENSG00000215182, exon 31 of 49)	1218530	1220242	1713	+	ENSG00000286275	ENST00000654177	-28296	-	novel transcript
12	59326435	59326798	364	LoVo_peak_396	43	3.50497	4.33257	0	185	Intron (ENST00000661804/ENSG00000286279, intron 1 of 1)	59322765	59436874	114110	+	ENSG00000286279	ENST00000661804	3670	-	novel transcript
5	65971859	65972154	296	LoVo_peak_1214	40	3.32666	4.05906	0	153	Intron (ENST00000380943/ENSG00000112851, intron 1 of 24)	65965373	65969143	3771	+	ENSG00000286314	ENST00000663947	6486	-	novel transcript, sense intronic to ERBIN
22	12201419	12201714	296	LoVo_peak_981	23	2.55348	2.34354	0	113	Distal Intergenic	11883602	11904000	20399	+	ENSG00000286406	ENST00000657645	317817	-	novel ankyrin repeat domain family pseudogene
9	88816010	88816363	354	LoVo_peak_1570	46	3.73523	4.68212	0.09393	165	Distal Intergenic	88735041	88803716	68676	-	ENSG00000286414	ENST00000657641	-12294	-	novel transcript
10	10344580	10344875	296	LoVo_peak_183	46	3.73523	4.68212	0.09393	209	Distal Intergenic	10326875	10337876	11002	-	ENSG00000286439	ENST00000664907	-6704	-	novel transcript
7	154644827	154645207	381	LoVo_peak_1451	36	3.09481	3.69905	0	191	Intron (ENST00000404039/ENSG00000130226, intron 6 of 25)	154544169	154547285	3117	-	ENSG00000286461	ENST00000671644	-97542	-	novel transcript, antisense to DPP6
7	27571164	27571531	368	LoVo_peak_1398	31	2.8395	3.10478	0	220	Intron (ENST00000265395/ENSG00000106049, intron 4 of 7)	27617474	27627496	10023	+	ENSG00000286478	ENST00000665298	-45943	-	novel transcript, antisense to HIBADH
21	36552765	36553228	464	LoVo_peak_976	29	2.62873	2.95763	0	215	Intron (ENST00000342108/ENSG00000159261, intron 1 of 2)	36526280	36542855	16576	-	ENSG00000286517	ENST00000478313	-9910	-	novel transcript
16	82827470	82827770	301	LoVo_peak_616	25	2.72123	2.57038	0	122	Intron (ENST00000268613/ENSG00000140945, intron 2 of 14)	82816831	82832997	16167	-	ENSG00000286528	ENST00000656814	5227	-	novel transcript, antisense to CDH13
7	152981741	152982228	488	LoVo_peak_1445	53	3.64885	5.32913	0.45307	144	Distal Intergenic	152925233	152936981	11749	+	ENSG00000286565	ENST00000658865	56508	-	novel transcript
2	155795367	155795662	296	LoVo_peak_871	39	3.39723	3.93282	0	276	Distal Intergenic	155656853	155661055	4203	+	ENSG00000286679	ENST00000663889	138514	-	novel transcript
8	144865584	144865915	332	LoVo_peak_1542	48	3.35106	4.80734	0.16135	111	Intron (ENST00000664211/ENSG00000286681, intron 1 of 1)	144854875	144869489	14615	-	ENSG00000286681	ENST00000664211	3574	-	novel transcript
10	75582030	75582325	296	LoVo_peak_221	53	3.64885	5.32913	0.45307	146	Intron (ENST00000611255/ENSG00000148655, intron 2 of 6)	75592644	75628120	35477	+	ENSG00000286715	ENST00000670381	-10319	-	novel transcript
1	224829376	224829696	321	LoVo_peak_152	49	3.73256	4.93977	0.21962	103	Intron (ENST00000657178/ENSG00000286719, intron 1 of 3)	224802959	224881355	78397	-	ENSG00000286719	ENST00000657178	51659	-	novel transcript
8	13642518	13642972	455	LoVo_peak_1468	46	3.73523	4.68212	0.09393	139	Distal Intergenic	13629644	13632574	2931	+	ENSG00000286798	ENST00000668622	12874	-	novel transcript
9	94516353	94516648	296	LoVo_peak_1577	36	3.18781	3.62443	0	124	Distal Intergenic	94485445	94511614	26170	-	ENSG00000286850	ENST00000660617	-4739	-	novel transcript
19	29770765	29771150	386	LoVo_peak_772	36	3.17427	3.6044	0	242	Distal Intergenic	29775504	29781216	5713	-	ENSG00000286867	ENST00000666573	10066	-	novel transcript
12	13291076	13291380	305	LoVo_peak_364	30	2.69558	3.06556	0	216	Distal Intergenic	13238582	13278376	39795	-	ENSG00000286869	ENST00000664966	-12700	-	novel transcript
5	109245480	109245923	444	LoVo_peak_1233	69	4.05597	6.9063	1.54156	196	Intron (ENST00000512693/ENSG00000249476, intron 3 of 3)	109165289	109187152	21864	-	ENSG00000286882	ENST00000655943	-58328	-	novel transcript, antisense to FER
16	34571583	34572009	427	LoVo_peak_582	63	1.96212	6.38252	1.14472	222	Distal Intergenic	34446566	34448866	2301	+	ENSG00000286968	ENST00000669161	125017	-	novel pseudogene
16	34572632	34572933	302	LoVo_peak_583	42	1.7261	4.20196	0	138	Distal Intergenic	34446566	34448866	2301	+	ENSG00000286968	ENST00000669161	126066	-	novel pseudogene
16	34583380	34583681	302	LoVo_peak_584	126	1.56306	12.6407	6.51735	137	Distal Intergenic	34446566	34448866	2301	+	ENSG00000286968	ENST00000669161	136814	-	novel pseudogene
16	34585585	34586047	463	LoVo_peak_585	34	1.40346	3.46786	0	148	Distal Intergenic	34446566	34448866	2301	+	ENSG00000286968	ENST00000669161	139019	-	novel pseudogene
16	34595424	34595753	330	LoVo_peak_586	77	1.72697	7.76887	2.22649	138	Distal Intergenic	34446566	34448866	2301	+	ENSG00000286968	ENST00000669161	148858	-	novel pseudogene
5	5571224	5571659	436	LoVo_peak_1172	39	2.97992	3.9294	0	165	Distal Intergenic	5688805	5694742	5938	+	ENSG00000286986	ENST00000659085	-117146	-	novel transcript
6	119419558	119419853	296	LoVo_peak_1353	43	3.50497	4.33257	0	132	Distal Intergenic	119349920	119391829	41910	+	ENSG00000287100	ENST00000653388	69638	-	novel transcript
4	39543284	39543652	369	LoVo_peak_1112	31	2.8395	3.10478	0	184	Promoter (2-3kb)	39539395	39546073	6679	-	ENSG00000287262	ENST00000662380	2421	-	novel transcript
2	200478995	200479402	408	LoVo_peak_887	44	3.59607	4.47132	0.03522	155	Promoter (<=1kb)	200393953	200478018	84066	-	ENSG00000287299	ENST00000654840	-977	-	novel transcript, antisense to SPATS2L
10	81784945	81785400	456	LoVo_peak_224	25	2.72123	2.57038	0	110	Distal Intergenic	81870778	81875133	4356	-	ENSG00000287358	ENST00000666227	89733	-	novel transcript
10	128972433	128972728	296	LoVo_peak_261	29	2.88681	2.98289	0	117	Distal Intergenic	128965406	128968740	3335	-	ENSG00000287361	ENST00000665632	-3693	-	novel transcript
5	130785269	130785564	296	LoVo_peak_1248	46	3.73523	4.68212	0.09393	190	Intron (ENST00000661392/ENSG00000287390, intron 4 of 5)	130655383	130944178	288796	-	ENSG00000287390	ENST00000661392	158614	-	novel transcript
3	40888050	40888449	400	LoVo_peak_1033	31	2.97538	3.10862	0	145	Distal Intergenic	40869548	40875980	6433	+	ENSG00000287415	ENST00000659692	18502	-	novel transcript
10	128036701	128036996	296	LoVo_peak_260	23	2.44936	2.35575	0	147	Intron (ENST00000254667/ENSG00000132334, intron 2 of 20)	128026878	128029444	2567	-	ENSG00000287427	ENST00000670526	-7257	-	novel transcript, antisense to PTPRE
2	134717780	134718213	434	LoVo_peak_863	38	3.17787	3.82863	0	278	Promoter (<=1kb)	134718188	134725474	7287	+	ENSG00000287463	ENST00000655237	0	-	novel transcript, antisense to TMEM163
15	64864833	64865220	388	LoVo_peak_533	38	2.91774	3.82013	0	149	Exon (ENST00000616065/ENSG00000241839, exon 5 of 5)	64878428	64882385	3958	-	ENSG00000287494	ENST00000665850	17165	-	novel transcript
2	204651587	204651882	296	LoVo_peak_893	29	2.87065	2.9599	0	173	Intron (ENST00000406610/ENSG00000116117, intron 1 of 22)	204668863	204678698	9836	-	ENSG00000287524	ENST00000671212	26816	-	novel transcript, antisense to PARD3B
3	101886238	101886540	303	LoVo_peak_1057	36	3.17427	3.6044	0	154	Intron (ENST00000657494/ENSG00000287682, intron 1 of 3)	101878333	101925726	47394	+	ENSG00000287682	ENST00000657494	7905	-	novel transcript
6	166650144	166650588	445	LoVo_peak_1373	30	2.81476	3.0675	0	258	Promoter (<=1kb)	166651524	166655610	4087	+	ENSG00000287690	ENST00000667538	-936	-	novel transcript, antisense to RPS6KA2
3	51930600	51930947	348	LoVo_peak_1046	32	2.69418	3.24235	0	278	Promoter (<=1kb)	51928284	51931640	3357	-	ENSG00000287707	ENST00000669235	693	-	novel transcript
11	106450021	106450316	296	LoVo_peak_331	37	3.12201	3.74156	0	203	Distal Intergenic	106465985	106469296	3312	+	ENSG00000287802	ENST00000654142	-15669	-	novel transcript
18	29898692	29898987	296	LoVo_peak_714	39	3.39723	3.93282	0	120	Distal Intergenic	29629842	29650440	20599	+	ENSG00000287803	ENST00000666254	268850	-	novel transcript
1	155637782	155638092	311	LoVo_peak_104	31	2.8395	3.10478	0	102	Promoter (<=1kb)	155626757	155637604	10848	-	ENSG00000287839	ENST00000668003	-178	-	novel transcript
6	115949377	115949832	456	LoVo_peak_1349	38	3.37311	3.89742	0	138	Intron (ENST00000606080/ENSG00000111816, intron 5 of 7)	116033901	116044885	10985	+	ENSG00000287933	ENST00000652856	-84069	-	novel transcript, antisense to FRK
6	85951178	85951500	323	LoVo_peak_1339	25	2.72123	2.57038	0	103	Promoter (1-2kb)	85949690	85998263	48574	+	ENSG00000288021	ENST00000666191	1488	-	novel transcript
8	58233890	58234258	369	LoVo_peak_1495	23	2.54263	2.32885	0	134	Intron (ENST00000671135/ENSG00000288041, intron 2 of 2)	58227578	58243984	16407	-	ENSG00000288041	ENST00000671135	9726	-	novel transcript
7	155427804	155428227	424	LoVo_peak_1452	36	2.53189	3.61656	0	262	Intron (ENST00000419225/ENSG00000236544, intron 2 of 2)	155412596	155421884	9289	+	ENSG00000288051	ENST00000660995	15208	-	novel transcript
8	25016571	25016866	296	LoVo_peak_1475	25	2.70191	2.54427	0	87	Distal Intergenic	25000436	25003439	3004	+	ENSG00000288055	ENST00000670816	16135	-	novel transcript
20	48225366	48225661	296	LoVo_peak_956	35	3.1131	3.51374	0	184	Distal Intergenic	48264969	48275392	10424	-	ENSG00000288083	ENST00000668815	49731	-	novel transcript
22	11604978	11605273	296	LoVo_peak_980	25	2.72123	2.57038	0	143	Distal Intergenic	11474744	11479643	4900	+	ENSG00000288262	ENST00000672261	130234	-	novel zinc finger protein pseudogene
6	140290928	140291234	307	LoVo_peak_1363	28	2.80336	2.86409	0	102	Intron (ENST00000683950/ENSG00000288714, intron 1 of 1)	140314900	140785421	470522	+	ENSG00000288714	ENST00000684511	-23666	-	novel transcript
22	42206843	42207328	486	LoVo_peak_1003	24	2.4913	2.41638	0	167	Promoter (<=1kb)	42183827	42207600	23774	-	ENSG00000288719	ENST00000682224	272	-	novel transcript, sense intronic to TCF20
